# Supplementary material for: Biological invasions facilitate zoonotic disease emergences
Source: Nat Commun. 2022 Apr 1;13:1762. doi: 10.1038/s41467-022-29378-2 (PMC8975888; doi:10.1038/s41467-022-29378-2)
Supplement: Supplementary file 4 — Supplementary Data 1 [file 41467_2022_29378_MOESM4_ESM.xlsx]

## Sheet: Sheet1
Supplementary Data 1. Number of zoonosis events in the 201 administrative areas across host taxonomic groups recorded by the GIDEION database.
Administrative_Area	All_Zoonotic_ Disease_ Events	Disease_Events_ Mammal_Host	Disease_Events_ Bird_Host	Disease_Events_ Amphibian_Host	Disease_Events_ Reptile_Host	Disease_Events_ Invertebrate_Host
Afghanistan	21	21	8	0	0	8
Albania	10	10	5	2	1	2
Algeria	34	34	7	3	2	6
American Samoa	15	15	2	1	0	10
Andorra	1	1	1	0	0	0
Angola	20	20	1	0	0	11
Anguilla	5	5	1	0	0	2
Antigua and Barbuda	8	8	2	0	1	4
Argentina	123	123	17	8	2	19
Armenia	24	24	7	0	3	4
Aruba	11	11	2	0	1	7
Australia	273	273	95	8	31	53
Austria	64	64	31	1	18	1
Azerbaijan	16	16	2	2	0	1
Bahamas	11	11	1	0	0	6
Bahrain	3	3	1	0	0	0
Bangladesh	47	47	1	1	0	14
Barbados	23	23	9	0	8	8
Belarus	7	7	3	0	1	1
Belgium	68	66	28	1	11	6
Belize	23	23	4	0	0	10
Benin	6	6	0	0	0	1
Bhutan	14	14	2	0	1	5
Bolivia	51	51	2	0	1	22
Bosnia and Herzegovina	29	29	15	2	2	9
Botswana	18	18	2	1	0	5
Brazil	259	258	48	8	11	64
Brunei	2	2	1	0	0	0
Bulgaria	30	30	17	1	4	11
Burkina Faso	16	16	0	0	0	13
Burundi	13	13	1	0	0	5
Cambodia	22	22	3	0	2	11
Cameroon	18	18	2	0	1	8
Canada	338	337	102	11	47	18
Cape Verde	6	6	1	0	0	5
Central African Republic	21	21	1	0	0	4
Chad	10	10	1	0	0	0
Chile	49	49	14	1	5	9
China	259	259	44	12	14	48
Colombia	73	73	7	2	1	24
Comoros	13	13	1	0	0	7
Republic of Congo	13	13	1	0	0	1
Costa Rica	43	43	4	1	0	18
Croatia	48	48	27	1	4	14
Cuba	42	42	6	5	3	24
Cyprus	5	5	2	0	0	2
Czech Republic	65	65	31	3	12	13
Democratic Republic of the Congo	61	60	2	1	0	9
Denmark	98	96	45	0	21	7
Djibouti	7	7	1	0	0	4
Dominica	11	11	1	3	0	5
Dominican Republic	32	32	9	3	1	15
Timor-Leste	6	6	0	0	0	5
Ecuador	32	32	7	2	0	14
Egypt	41	41	3	1	1	11
El Salvador	27	27	2	1	0	15
Equatorial Guinea	2	2	0	0	0	1
Eritrea	7	7	0	0	0	7
Estonia	15	15	10	0	3	5
Swaziland	8	8	1	0	0	3
Ethiopia	46	46	3	0	1	21
Falkland Islands	2	2	1	0	0	0
Fiji	29	29	2	7	0	16
Finland	107	105	43	0	21	5
France	244	241	83	6	25	44
French Guiana	31	31	5	1	0	16
Gabon	11	11	1	0	0	3
Gambia	3	3	0	0	0	2
Georgia	17	17	5	1	2	3
Germany	218	217	96	6	28	45
Ghana	30	30	4	0	2	10
Greece	45	45	17	1	10	9
Grenada	9	9	1	0	0	5
Guadeloupe	10	10	1	0	0	7
Guatemala	45	45	5	1	2	18
Guinea	8	8	1	0	0	1
Guinea-Bissau	4	4	0	0	0	0
Guyana	18	18	4	2	0	7
Haiti	13	13	2	0	1	4
Honduras	28	28	3	3	2	13
Hong Kong, China	38	38	12	2	4	4
Hungary	40	40	19	2	7	6
Iceland	12	11	5	0	2	1
India	390	390	94	20	23	113
Indonesia	84	84	5	1	1	24
Iran	37	37	12	0	2	14
Iraq	24	24	4	0	0	5
Ireland	84	84	21	2	18	3
Israel	130	130	33	6	11	28
Italy	229	228	69	2	28	37
Côte d'Ivoire	19	19	1	0	0	14
Jamaica	35	35	9	2	5	18
Japan	267	266	50	10	20	24
Jordan	20	20	5	0	4	2
Kazakhstan	49	49	20	1	1	16
Kenya	73	73	5	1	2	21
Kuwait	9	9	3	0	0	0
Kyrgyzstan	25	25	0	0	0	0
Laos	20	20	1	0	0	11
Latvia	21	21	10	1	9	0
Lebanon	14	14	4	0	2	1
Lesotho	5	5	1	0	0	0
Liberia	17	17	1	0	1	2
Libya	15	15	2	0	0	1
Liechtenstein	3	3	3	0	1	0
Lithuania	14	14	5	0	3	1
Luxembourg	12	12	7	0	5	0
Macao, China	4	4	1	0	0	2
Madagascar	39	39	5	0	0	11
Malawi	11	11	3	0	2	2
Malaysia	74	74	10	9	3	26
Mali	19	17	2	0	0	14
Malta	10	10	3	0	2	0
Martinique	13	13	2	1	0	8
Mauritania	13	13	3	0	0	2
Mauritius	10	10	2	0	1	4
Mexico	145	145	37	2	19	24
Moldova	4	4	1	0	0	0
Mongolia	8	8	1	0	0	0
Montenegro	70	70	31	0	4	23
Montserrat	5	5	1	0	0	1
Morocco	19	19	5	0	1	4
Mozambique	14	14	1	0	0	4
Myanmar	41	41	4	1	0	21
Namibia	32	32	3	0	0	5
Nepal	41	41	11	1	1	11
Netherlands	125	123	45	1	23	20
New Caledonia	28	28	3	6	0	15
New Zealand	75	75	29	5	10	2
Nicaragua	28	28	2	3	0	16
Niger	4	4	1	0	0	0
Nigeria	48	48	3	1	1	13
Macedonia	13	13	10	0	1	5
Norway	101	101	41	0	19	8
Oman	10	10	2	0	0	5
Pakistan	70	70	20	0	1	34
Panama	43	43	4	1	0	18
Papua New Guinea	22	22	1	0	0	9
Paraguay	29	29	1	0	0	16
North Korea	1	1	1	0	0	0
Peru	80	80	5	5	3	21
Philippines	71	66	11	6	3	27
Poland	72	72	30	3	11	9
Portugal	28	27	4	2	1	4
Puerto Rico	42	42	6	3	3	23
Qatar	4	4	2	0	1	0
South Korea	80	80	23	5	7	3
Reunion	17	17	3	2	2	8
Romania	51	51	14	2	4	10
Russia	226	226	83	6	16	44
Rwanda	13	13	1	0	0	2
Samoa	9	9	2	0	0	4
San Marino	1	1	1	0	0	1
São Tomé and Príncipe	2	2	1	0	0	1
Saudi Arabia	40	40	7	0	4	13
Senegal	22	22	2	0	1	9
Serbia	71	71	31	0	4	23
Sierra Leone	23	23	0	0	0	7
Singapore	53	53	12	0	6	22
Slovakia	47	47	24	1	5	17
Slovenia	27	27	11	1	3	5
Solomon Islands	10	10	1	0	0	5
Somalia	17	17	1	0	0	4
South Africa	103	101	22	3	4	21
South Sudan	71	71	6	0	0	28
Spain	220	220	69	2	27	45
Sri Lanka	39	39	5	7	2	18
Saint Kitts and Nevis	6	6	1	0	0	2
Saint Lucia	8	8	1	0	0	4
Saint Vincent and the Grenadines	4	4	1	0	0	1
Sudan	73	73	6	0	0	28
Suriname	11	11	3	0	1	4
Sweden	139	137	69	0	27	10
Switzerland	70	70	34	1	11	13
Syria	17	17	1	0	0	1
Taiwan, China	94	94	16	8	8	34
Tajikistan	13	13	2	1	0	2
Tanzania	32	32	3	0	2	8
Thailand	111	110	12	8	6	33
Togo	5	5	0	0	0	0
Tonga	9	9	1	0	0	6
Trinidad and Tobago	30	30	10	1	7	11
Tunisia	23	23	11	0	5	7
Turkey	83	83	30	0	12	17
Turkmenistan	5	5	0	0	0	1
Turks and Caicos Islands	8	8	2	0	1	2
Uganda	75	75	6	0	0	16
Ukraine	38	38	9	2	4	4
United Arab Emirates	9	9	6	0	2	2
United Kingdom	394	390	118	7	45	46
United States	1132	1119	331	44	68	191
Uruguay	15	15	3	1	1	2
Uzbekistan	14	14	4	0	4	1
Vanuatu	8	8	1	0	0	6
Venezuela	63	63	5	2	0	26
Vietnam	55	55	6	1	3	18
Virgin Islands, U.S.	10	10	1	0	0	6
Western Sahara	0	0	0	0	0	0
Yemen	19	19	1	0	0	10
Zambia	22	22	2	0	1	0
Zimbabwe	49	48	2	0	1	7
