# Supplementary material for: Biological invasions facilitate zoonotic disease emergences
Source: Nat Commun. 2022 Apr 1;13:1762. doi: 10.1038/s41467-022-29378-2 (PMC8975888; doi:10.1038/s41467-022-29378-2)
Supplement: Supplementary file 5 — Supplementary Data 2 [file 41467_2022_29378_MOESM5_ESM.xlsx]

## Sheet: Sheet1
Supplementary Data 2. Literature and database used to identify the evidence of the established alien animals as zoonotic hosts of the 161 zoonoses across different pathogens in the GIDEON database. Those established alien species that don't carry zoonoses in the GIDEON database are not shown in this table.
Host_Class	Host_Order	Alien_Host	Number_Of_Zoonoses	Pathogen_Type	Reference	PMID (From EID2 and Shaw)	NCBI_Accession (From EID2)
Aves	Accipitriformes	Cathartes aura	3	Bacterium		14522700
Aves	Accipitriformes	Cathartes aura		Bacterium	Shaw: Wildpro	522220
Aves	Accipitriformes	Cathartes aura		Virus		4684882
Aves	Accipitriformes	Circus aeruginosus	1	Virus		17869454
Aves	Accipitriformes	Circus approximans	2	Parasite	Cuttell, L., Gómez-Morales, M. A., Cookson, B., Adams, P. J., Reid, S. A., Vanderlinde, P. B., ... & Traub, R. J. (2014). Evaluation of ELISA coupled with western blot as a surveillance tool for Trichinella infection in wild boar (Sus scrofa). Veterinary parasitology, 199(3-4), 179-190.
Aves	Accipitriformes	Circus approximans		Parasite	Mirza, V., Burrows, E. B., Gils, S., Hunter, S., Gartrell, B. D., & Howe, L. (2017). A retrospective survey into the presence of Plasmodium spp. and Toxoplasma gondii in archived tissue samples from New Zealand raptors: New Zealand falcons (Falco novaeseelandiae), Australasian harriers (Circus approximans) and moreporks (Ninox novaeseelandiae). Parasitology research, 116(8), 2283-2289.
Aves	Anseriformes	Aix galericulata	3	Bacterium		14522700
Aves	Anseriformes	Aix galericulata		Virus			326649599; 326649601; 326649603; 326649605; 326649607; 326649609; 326649611; 326649613
Aves	Anseriformes	Aix galericulata		Virus		22122903
Aves	Anseriformes	Alopochen aegyptiaca	1	Virus			217384957; 217384959; 217384962; 217384964; 254833271; 254833273; 254833276; 254833278; 254833280; 254833283; 254833285; 254833288; 254833290; 254833292; 254833295; 254833297; 254833299; 254833304; 254833307
Aves	Anseriformes	Anas acuta	4	Bacterium		7217334
Aves	Anseriformes	Anas acuta		Bacterium		25518447
Aves	Anseriformes	Anas acuta		Virus		16627734	254923299; 134045008; 217385661; 262475699; 267846876; 217385615; 217385369; 262475991; 255671524; 262475224; 315623884; 255671401; 261264086; 122850704; 267845525; 259024552; 119365245; 315623715; 315620277; 255671418; 269824095; 217385721; 262475347; 262475453; 267845986; 302562872; 159459863; 312756259; 262475931; 254923007; 294441886; 217385309; 217302418; 217385246; 209978310; 257123543; 225…
Aves	Anseriformes	Anas acuta		Virus		22122903
Aves	Anseriformes	Anas clypeata	3	Bacterium	Antilles, N., Sanglas, A., & Cerdà‐Cuéllar, M. (2015). Free‐living Waterfowl as a Source of Zoonotic Bacteria in a Dense Wild Bird Population Area in Northeastern S pain. Transboundary and emerging diseases, 62(5), 516-521.
Aves	Anseriformes	Anas clypeata		Bacterium	Mohsin, M., Raza, S., Schaufler, K., Roschanski, N., Sarwar, F., Semmler, T., ... & Guenther, S. (2017). High prevalence of CTX-M-15-Type ESBL-producing E. coli from migratory avian species in Pakistan. Frontiers in microbiology, 8, 2476.
Aves	Anseriformes	Anas clypeata		Parasite	Mancianti, F., Nardoni, S., Mugnaini, L., & Poli, A. (2013). Toxoplasma gondii in waterfowl: the first detection of this parasite in Anas crecca and Anas clypeata from Italy. The Journal of parasitology, 99(3), 561-563.
Aves	Anseriformes	Anas platyrhynchos	18	Bacterium		16561664
Aves	Anseriformes	Anas platyrhynchos		Bacterium		7217334
Aves	Anseriformes	Anas platyrhynchos		Bacterium		3544465; 17147151; 17274860; 19140022	156630246; 158032033; 398025380; 398025382; 398025384
Aves	Anseriformes	Anas platyrhynchos		Bacterium		6441338; 10574530; 17326750; 20688643; 17894643; 16679722; 8815101; 7412022; 7271655; 7241701; 6737616; 3373631; 24502738
Aves	Anseriformes	Anas platyrhynchos		Bacterium	Shaw: Wildpro	19281460
Aves	Anseriformes	Anas platyrhynchos		Bacterium	GMPD 2.0: Graham et al. 1939	2680056
Aves	Anseriformes	Anas platyrhynchos		Bacterium		323687; 394683; 837369; 1253794; 1718993; 1975228; 2415525; 3260110; 3878351; 4364902; 8035519; 8175129; 8254745; 8589996; 8709240; 9733849; 10696437; 10696441; 11482602; 12093188; 12182817; 12220809; 12851401; 14562893; 14762314; 15043937; 15670592; 15935953; 16641287; 17577990; 17917703; 17986090; 18289902; 18409086; 18466704; 18573620; 18760549; 18956764; 19174921; 19208242; 19362739; 19467266…	156100686; 158702909; 182636836; 186915219; 186915225; 186915227; 186915287; 186927660; 186927666; 186927706; 186927759; 189164057; 189164059; 189164061; 189164063; 189164065; 189164067; 189164069; 189164071; 189164073; 213133717; 213133719; 213133721; 213133723; 213133725; 213133727; 213133729; 213133731; 226432453; 260779989; 260779991; 260779993; 260779995; 260779997; 260779999; 260780001; 260…
Aves	Anseriformes	Anas platyrhynchos		Bacterium	Shaw: Wildpro
Aves	Anseriformes	Anas platyrhynchos		Bacterium		3767355
Aves	Anseriformes	Anas platyrhynchos		Parasite			29690275; 29690330; 29690358; 110676577; 110676578; 110676579; 110676580; 126565797; 225733370; 225733371; 225733373; 225733374; 225733433; 225733434
Aves	Anseriformes	Anas platyrhynchos		Parasite		18704498	290574730
Aves	Anseriformes	Anas platyrhynchos		Virus		21900161	11526828; 11526830; 11526832; 11526834
Aves	Anseriformes	Anas platyrhynchos		Virus	GMPD 2.0: Dougherty & Price 1960
Aves	Anseriformes	Anas platyrhynchos		Virus		924873; 2238469; 4305425; 6243921; 6683860; 7232144; 7253097; 7193663; 7170852; 7055370; 6847552; 6651533; 6377762; 6299838; 6140839; 6127929; 8258848; 8583635; 5301736; 4060886; 3997874; 3722365; 3711273; 3451744; 2810550; 2800339; 2483779; 2483012; 2423640; 12656046; 1827578; 14554086; 502902; 29468; 23976; 7276912; 15782624; 15846902; 7306060; 7341721; 7439994; 16244076; 7648434; 7794194; 7844…	295847158; 340541053; 269823219; 199580472; 209866345; 312191652; 257123606; 310699132; 261264255; 194322966; 316368210; 269825844; 315112043; 315623317; 327206963; 224814964; 115609762; 310703875; 269315400; 134044424; 115289153; 169125059; 66394827; 217384908; 295846497; 193805552; 295844931; 297040978; 256561469; 313508108; 328798017; 193877265; 260677847; 296044962; 259024277; 254924006; 1591…
Aves	Anseriformes	Anas platyrhynchos		Virus		22122903
Aves	Anseriformes	Anas platyrhynchos		Virus		13679615
Aves	Anseriformes	Anas platyrhynchos		Virus	Shaw: ViPR	24380691
Aves	Anseriformes	Anas platyrhynchos		Virus		21550731
Aves	Anseriformes	Anser anser	6	Bacterium		16561664
Aves	Anseriformes	Anser anser		Bacterium	Shaw: http://s3.amazonaws.com/academia.edu.documents/33723412/Infectious_Diseases_of_Wild_Birds.pdf?AWSAccessKeyId=AKIAJ56TQJRTWSMTNPEA&Expires=1476084382&Signature=cVF%2BRY59N6ogYM7Fz01cxEs9N4E%3D&response-content-disposition=inline%3B%20filename%3DInfectious_Diseases_of_Wild_Birds.pdf#page=241
Aves	Anseriformes	Anser anser		Bacterium		7787820; 10494436
Aves	Anseriformes	Anser anser		Parasite		19446039	238926100
Aves	Anseriformes	Anser anser		Virus		11924603; 16398331; 17494599; 19999383; 20382820; 18957637; 18041224; 9710927; 16627734; 20958931	110227238; 166997851; 166997873; 166997891; 224181386; 224181413; 391324439
Aves	Anseriformes	Anser anser		Virus		11585545	14269538; 14269540; 14269542; 14269544; 14269546
Aves	Anseriformes	Anser indicus	1	Virus		16731936	75911269; 75911271; 213688557; 219564122; 219564124; 219564126; 219564128; 219564130; 219564131; 219564134; 219564136; 219564140; 219564142; 219564148; 219564150; 219564158; 219564162; 219564164; 219564166; 219564168; 219564169; 219564171; 219564172; 219564174; 219564180; 219564181; 219564185; 219564187; 219564191; 219564193; 219564194; 219564196; 219564198; 219564200; 219564204; 219564206; 21956…
Aves	Anseriformes	Branta canadensis	7	Bacterium		23654298
Aves	Anseriformes	Branta canadensis		Bacterium		6737616
Aves	Anseriformes	Branta canadensis		Bacterium			350282513; 350540833; 350540909; 350540911
Aves	Anseriformes	Branta canadensis		Bacterium	GMPD 2.0: Stahl et al. 1969
Aves	Anseriformes	Branta canadensis		Bacterium		3767355
Aves	Anseriformes	Branta canadensis		Virus		16627734	145278733; 145278735; 145278738; 145278740; 145278742; 145278745; 145278747; 145278750; 156118588; 194593389; 194593423; 194593453; 194593475; 194593511; 194593527; 194593537; 259024412; 259024414; 259024417; 259024419; 259024421; 259024424; 259024426; 259024428; 259024430; 259024432; 259024435; 259024437; 259024439; 259024442; 259024444; 259024446; 259024484; 259024486; 259024489; 259024491; 259…
Aves	Anseriformes	Branta canadensis		Virus	Shaw: ViPR	17360863	14550051
Aves	Anseriformes	Branta leucopsis	2	Bacterium		12902256
Aves	Anseriformes	Branta leucopsis		Virus			238823717; 238823719; 238823722; 238823724; 238823726; 238823729; 238823731; 238823734
Aves	Anseriformes	Cairina moschata	2	Bacterium	Shaw: http://s3.amazonaws.com/academia.edu.documents/33723412/Infectious_Diseases_of_Wild_Birds.pdf?AWSAccessKeyId=AKIAJ56TQJRTWSMTNPEA&Expires=1476084382&Signature=cVF%2BRY59N6ogYM7Fz01cxEs9N4E%3D&response-content-disposition=inline%3B%20filename%3DInfectious_Diseases_of_Wild_Birds.pdf#page=241
Aves	Anseriformes	Cairina moschata		Virus			267846968; 188504660; 172053016; 215538790; 188504468; 95116656; 195934312; 267846427; 281427595; 156992220; 172053265; 267846381; 267846922; 172052767; 172053308; 195934189; 156991602; 193805652; 267846407; 267846699; 267846948; 269315263; 340745266; 172053096; 172053322; 206737662; 167859137; 172053299; 172053153; 267846395; 188504465; 195934315; 367464881; 156992326; 340744854; 267846178; 3407…
Aves	Anseriformes	Chen caerulescens	5	Bacterium	Andersen, A. A., & Franson, J. C. (2007). Avian chlamydiosis. Infectious diseases of wild birds, 303-316.
Aves	Anseriformes	Chen caerulescens		Bacterium	Kalmar, I. D., Dicxk, V., Dossche, L., & Vanrompay, D. (2014). Zoonotic infection with Chlamydia psittaci at an avian refuge centre. The Veterinary Journal, 199(2), 300-302. Wobeser, G., & Brand, C. J. (1982). Chlamydiosis in 2 biologists investigating disease occurrences in wild waterfowl. Wildlife Society Bulletin (1973-2006), 10(2), 170-172.
Aves	Anseriformes	Chen caerulescens		Parasite	Bachand, N., Ravel, A., Leighton, P., Stephen, C., Ndao, M., Avard, E., & Jenkins, E. (2019). Serological and molecular detection of Toxoplasma gondii in terrestrial and marine wildlife harvested for food in Nunavik, Canada. Parasites & vectors, 12(1), 1-10.
Aves	Anseriformes	Chen caerulescens		Virus	Hess, J. C., & Paré, J. A. (2004, October). Viruses of waterfowl. In Seminars in avian and exotic pet medicine (Vol. 13, No. 4, pp. 176-183). WB Saunders.
Aves	Anseriformes	Chen caerulescens		Virus	Pedersen, K., Marks, D. R., Wang, E., Eastwood, G., Weaver, S. C., Goldstein, S. M., ... & DeLiberto, T. J. (2016). Widespread detection of antibodies to eastern equine encephalitis, West Nile, St. Louis encephalitis, and Turlock viruses in various species of wild birds from across the United States. The American journal of tropical medicine and hygiene, 95(1), 206.
Aves	Anseriformes	Cygnus olor	5	Bacterium		14522700
Aves	Anseriformes	Cygnus olor		Bacterium		25518447
Aves	Anseriformes	Cygnus olor		Bacterium		20074875
Aves	Anseriformes	Cygnus olor		Parasite			110676582; 225733368; 225733375; 225733431
Aves	Anseriformes	Cygnus olor		Virus		16627734	168805395; 254527777; 296936745; 115608070; 261748891; 307590944; 95020621; 89077652; 213688727; 224181429; 261748894; 213688735; 168805363; 311978497; 198585372; 311978494; 88714395; 168805386; 148541002; 166997879; 88866835; 168805355; 307590953; 89145838; 166997845; 212381276; 241829472; 283483554; 133753582; 116070067; 307590950; 94961242; 168805369; 133753585; 89077643; 241829449; 115608073;…
Aves	Anseriformes	Dendrocygna bicolor	4	Bacterium	Mtshali, K., Mtshali, M. S., Nkhebenyane, J. S., & Thekisoe, O. M. (2012). Detection of Salmonella, Clostridium perfringens and Escherichia coli from fecal samples of captive animals at the National Zoological Gardens of South Africa. African Journal of Microbiology Research, 6(15), 3662-3666.
Aves	Anseriformes	Dendrocygna bicolor		Parasite	Tidy, A., Fangueiro, S., Dubey, J. P., Cardoso, L., & Lopes, A. P. (2017). Seroepidemiology and risk assessment of Toxoplasma gondii infection in captive wild birds and mammals in two zoos in the North of Portugal. Veterinary parasitology, 235, 47-52.
Aves	Anseriformes	Dendrocygna bicolor		Virus	Carter, D. L., Link, P., Tan, G., Stallknecht, D. E., & Poulson, R. L. (2021). Influenza A Viruses in Whistling Ducks (Subfamily Dendrocygninae). Viruses, 13(2), 192.
Aves	Anseriformes	Dendrocygna bicolor		Virus	Chevalier, V., Marsot, M., Molia, S., Rasamoelina, H., Rakotondravao, R., Pedrono, M., ... & Beck, C. (2020). Serological evidence of west nile and usutu viruses circulation in domestic and wild birds in wetlands of mali and madagascar in 2008. International journal of environmental research and public health, 17(6), 1998.
Aves	Anseriformes	Dendrocygna viduata	1	Virus			187957877
Aves	Anseriformes	Tadorna ferruginea	2	Virus		16731936	258674055; 258674057; 258674060; 258674062; 258674064; 258674067; 258674069; 258674071; 258674073; 258674075; 258674078; 258674080; 258674082; 258674085; 258674087; 258674089; 291498335; 291498351; 373105889
Aves	Anseriformes	Tadorna ferruginea		Virus		23919825
Aves	Casuariiformes	Casuarius casuarius	3	Bacterium	Pavlik, I., Machackova, M., Yayo Ayele, W., Lamka, J., Parmova, I., Melicharek, I., ... & Lipiec, M. (2002). Incidence of bovine tuberculosis in wild and domestic animals other than cattle in six Central European countries during 1990-1999. VETERINARNI MEDICINA-PRAHA-, 47(5), 122-131.
Aves	Casuariiformes	Casuarius casuarius		Parasite	余子安(Zih-An Yu), 劉祉吟(Chih-Yin Liu), 蒲長恩(Chang-En Pu), 陳啟聰(Chi-Tsong Chen), 趙齊相(Chi-Hsiang Chao), & 余珍芳(Jane-Fang Yu)等. (2016). 以半巢式聚合酶連鎖反應方法調查台北市立動物園動物受弓漿蟲感染之情形. 台灣生物多樣性研究, 18(1), 19-28
Aves	Casuariiformes	Casuarius casuarius		Virus	Guthrie, A., Citino, S., Rooker, L., Zelazo-Kessler, A., Lim, A., Myers, C., ... & Trainor, K. (2016). Eastern equine encephalomyelitis virus infection in six captive southern cassowaries (Casuarius casuarius). Journal of the American Veterinary Medical Association, 249(3), 319-324.
Aves	Casuariiformes	Dromaius novaehollandiae	7	Bacterium		21762599
Aves	Casuariiformes	Dromaius novaehollandiae		Bacterium		14522700
Aves	Casuariiformes	Dromaius novaehollandiae		Bacterium	Shaw: http://www.jstor.org/stable/30135213	19193500
Aves	Casuariiformes	Dromaius novaehollandiae		Virus		1417619
Aves	Casuariiformes	Dromaius novaehollandiae		Virus			899447; 899449; 38304813; 149930032; 149930034; 149930037; 149930039; 149930041; 149930044; 149930046; 149930049; 193735438; 193735454; 193876950; 193876952; 193876954; 193876956; 193876959; 193876961; 193877893; 193877896; 193877898; 193877901; 193877903; 193877905; 193877908; 193877910; 195958143; 195958145; 195958148; 195958150; 195958153; 195958155; 195958158; 269820379; 269821025; 269821829;…
Aves	Casuariiformes	Dromaius novaehollandiae		Virus		8561755
Aves	Casuariiformes	Dromaius novaehollandiae		Virus		7961099
Aves	Columbiformes	Caloenas nicobarica	3	Bacterium	Chen, W. T., Teng, C. A., Shih, C. H., Huang, W. H., Jiang, Y. F., Chang, H. W., ... & Chang, Y. C. (2021). Investigation of Lethal Concurrent Outbreak of Chlamydiosis and Pigeon Circovirus in a Zoo. Animals, 11(6), 1654.
Aves	Columbiformes	Caloenas nicobarica		Fungus	Słodkowicz-Kowalska, A. (2009). Animal Reservoirs of Human Virulent Microsporidian Species. Wiadomosci parazytologiczne, 55(1), 63-65. Gwiazdowicz, D. J., & Filip, K. P. (2009). Ophionyssus saurarum (Acari, Mesostigmata) infecting Lacerta agilis (Reptilia, Lacertidae). Wiad Parazytol, 55(1), 61-62.
Aves	Columbiformes	Caloenas nicobarica		Parasite	Lindsay, D. S., & Dubey, J. P. (2020). Toxoplasmosis in wild and domestic animals. In Toxoplasma gondii (pp. 293-320). Academic Press.
Aves	Columbiformes	Chalcophaps indica	1	Virus		1222981
Aves	Columbiformes	Columba livia	14	Bacterium		12498596; 15168753; 15193075; 17147151; 21055877; 21921110; 20569487; 18977610; 17554438; 15943062; 8363515; 3734430	339892690
Aves	Columbiformes	Columba livia		Bacterium	Shaw: Wildpro	9713803
Aves	Columbiformes	Columba livia		Bacterium	Shaw: http://pub.epsilon.slu.se/10388/1/eriksson_h_130503.pdf
Aves	Columbiformes	Columba livia		Bacterium		3112878; 12396341; 15298056; 16290275; 16699148; 19322712; 19504156; 20602656; 20074875	374343534; 374343536; 374343556; 374343562; 374343570; 374343948; 374343996; 374344306; 374344354; 374344668; 374344716; 374345024; 374345072; 374345380; 374345428; 374345740; 374345788; 374346437; 374346485
Aves	Columbiformes	Columba livia		Bacterium		12202604
Aves	Columbiformes	Columba livia		Bacterium		3977310
Aves	Columbiformes	Columba livia		Fungus		793055; 7746290; 10520162; 13268414; 13992887; 16107166; 16262879; 19847668; 20012367; 21589919
Aves	Columbiformes	Columba livia		Parasite		2382386; 11212939; 16995410; 18722717; 19027237; 19619946; 21055877; 21184701; 21208745; 21370639; 21612413; 21618187
Aves	Columbiformes	Columba livia		Virus		17776550
Aves	Columbiformes	Columba livia		Virus		11924603; 15545029; 18756811; 19564491; 21041042; 21500645; 15545029	326978551; 326978553; 326978556; 326978558; 326978560; 326978562; 326978564; 326978567
Aves	Columbiformes	Columba livia		Virus	Shaw: ViPR	22913940	20454194
Aves	Columbiformes	Columba livia		Virus	Shaw: http://www.thepoultrysite.com/diseaseinfo/125/rotavirus-infection/	25674582
Aves	Columbiformes	Columba livia		Virus	Shaw: ViPR	24380691
Aves	Columbiformes	Columba livia		Virus		21550731
Aves	Columbiformes	Columbina passerina	1	Virus		14765678
Aves	Columbiformes	Geopelia humeralis	1	Parasite	Rigoulet, J., Hennache, A., Lagourette, P., George, C., Longeart, L., Le Net, J. L., & Dubey, J. P. (2014). Toxoplasmosis in a bar-shouldered dove (Geopelia humeralis) from the Zoo of Clères, France. Parasite, 21.
Aves	Columbiformes	Geopelia placida	1	Bacterium		21762599
Aves	Columbiformes	Leucosarcia melanoleuca	1	Bacterium		14522700
Aves	Columbiformes	Streptopelia capicola	1	Virus	McLean, R. G., & Ubico, S. R. (2007). Arboviruses in birds. Infectious diseases of wild birds, 17, 62.
Aves	Columbiformes	Streptopelia decaocto	2	Bacterium		20074875
Aves	Columbiformes	Streptopelia decaocto		Virus		17869454; 22666446
Aves	Columbiformes	Turtur tympanistria	1	Bacterium	Xie, S. A Bird in Hand Equals Two in the Bush: Flock Management of Diseases.
Aves	Columbiformes	Zenaida asiatica	1	Parasite	Sadaf, T., Javid, A., Hussain, A., Bukhari, S. M., Hussain, S. M., Ain, Q., ... & Ali, W. (2021). Studies on parasitic prevalence in pet birds from Punjab, Pakistan. Brazilian Journal of Biology, 83.
Aves	Columbiformes	Zenaida macroura	3	Virus	Shaw: http://www.viprbrc.org/brc/viprStrainDetails.spg?ncbiAccession=KU840316&decorator=toga&context=1463135103600		321446162; 321446229; 321446278; 321446428; 321446526; 324575388
Aves	Columbiformes	Zenaida macroura		Virus	Shaw: ViPR	17360863	14550057; 55495130; 300086550
Aves	Columbiformes	Zenaida macroura		Virus		14765678
Aves	Coraciiformes	Dacelo novaeguineae	2	Bacterium		16312248
Aves	Coraciiformes	Dacelo novaeguineae		Virus		23919825
Aves	Falconiformes	Milvago chimango	3	Bacterium	Fernandez, H., Gesche, W., Montefusco, A., & Schlatter, R. (1996). Wild birds as reservoir of thermophilic enteropathogenic Campylobacter species in southern Chile. Memórias do Instituto Oswaldo Cruz, 91(6), 699-700.
Aves	Falconiformes	Milvago chimango		Bacterium	Seguel, M., Moroni, M., Gomez, M., Hernández, C., & Paredes, E. (2012). Bacterial meningoencephalitis in a free Chimango Caracara (Milvago chimango temucoensis). Brazilian Journal of Veterinary Pathology, 5(1), 16-19.		Bacterial meningoencephalitis
Aves	Falconiformes	Milvago chimango		Bacterium	Saggese, M. D., Noseda, R. P., Uhart, M. M., Deem, S. L., Ferreyra, H., Romano, M. C., ... & Hugh-Jones, M. (2007). First detection of Bacillus anthracis in feces of free-ranging raptors from Central Argentina. Journal of wildlife diseases, 43(1), 136-141.
Aves	Galliformes	Alectoris chukar	2	Bacterium		4074250
Aves	Galliformes	Alectoris chukar		Virus		16474123; 4074241	149930165; 149930167; 149930170; 149930172; 149930174; 149930177; 149930179; 149930182; 155016642; 155016644; 155016647; 155016649; 155016651; 155016654; 155016656; 155016659; 156255055; 156255083; 157379259; 157379261; 157379264; 157379266; 157379268; 157379270; 157379272; 157379275; 157379677; 157379679; 157379682; 157379684; 157379686; 157379688; 157379690; 157379693; 157379886; 157379888; 157…
Aves	Galliformes	Alectoris graeca	3	Bacterium		933318
Aves	Galliformes	Alectoris graeca		Virus	GMPD 2.0: Moulthrop & Gordy 1960
Aves	Galliformes	Alectoris graeca		Virus		5296538; 17039851
Aves	Galliformes	Alectoris rufa	2	Bacterium		25921827
Aves	Galliformes	Alectoris rufa		Virus	Shaw: ViPR	22666446
Aves	Galliformes	Bambusicola thoracicus	1	Bacterium		3977310
Aves	Galliformes	Bonasa umbellus	4	Bacterium	GMPD 2.0: Green and Shillinger 1932
Aves	Galliformes	Bonasa umbellus		Bacterium		3767355
Aves	Galliformes	Bonasa umbellus		Virus		14404591
Aves	Galliformes	Bonasa umbellus		Virus	Shaw: ViPR	14714433	21929236
Aves	Galliformes	Callipepla californica	1	Virus		14765678
Aves	Galliformes	Callipepla gambelii	1	Virus		14765678
Aves	Galliformes	Chrysolophus pictus	1	Virus			145337020; 145337022; 145337024; 145337026; 145337028; 145337031; 145337034; 145337036
Aves	Galliformes	Colinus virginianus	3	Bacterium		14522700
Aves	Galliformes	Colinus virginianus		Bacterium	GMPD 2.0: Green and Wade 1929
Aves	Galliformes	Colinus virginianus		Virus		14404591
Aves	Galliformes	Coturnix coturnix	4	Bacterium		606226
Aves	Galliformes	Coturnix coturnix		Bacterium	Shaw: Wildpro
Aves	Galliformes	Coturnix coturnix		Virus		697663
Aves	Galliformes	Coturnix coturnix		Virus		12788625
Aves	Galliformes	Coturnix japonica	3	Bacterium			374343558; 374343966; 374344324; 374344686; 374345042; 374345398; 374345758; 374346455
Aves	Galliformes	Coturnix japonica		Parasite			290574725; 290574726; 290574727
Aves	Galliformes	Coturnix japonica		Virus			159498551; 159498553; 159498556; 159498558; 159498560; 159498562; 159498564; 159498567; 371537977; 371537978; 373105882; 374713110; 374922320
Aves	Galliformes	Francolinus erckelii	1	Parasite	Wendte, J. M., Gibson, A. K., & Grigg, M. E. (2011). Population genetics of Toxoplasma gondii: new perspectives from parasite genotypes in wildlife. Veterinary parasitology, 182(1), 96-111.
Aves	Galliformes	Francolinus francolinus	1	Virus	Talukdar, A. WILDLIFE TRADE AND DISEASE EMERGENCE: A REVIEW.
Aves	Galliformes	Francolinus pintadeanus	1	Virus	Pepin, K. M., Wang, J., Webb, C. T., Smith, G. J., Poss, M., Hudson, P. J., ... & Guan, Y. (2013). Multiannual patterns of influenza A transmission in Chinese live bird market systems. Influenza and other respiratory viruses, 7(1), 97-107.
Aves	Galliformes	Gallus gallus	20	Bacterium		16561664
Aves	Galliformes	Gallus gallus		Bacterium		1429305; 1622265; 1952344; 1982490; 2402970; 3137280; 3372020; 3372398; 3401176; 3678391; 3678392; 3742356; 3837358; 4026732; 6650962; 6651294; 7150145; 7180785; 6863511; 6698612; 6611534; 7489778; 7561196; 7569610; 6501878; 7615717; 6492120; 6421960; 7756404; 7781730; 6383579; 7788677; 7932615; 7942349; 4070879; 4015086; 4004203; 3910389; 8472771; 3798738; 3738283; 8557081; 8685540; 8719204; 361…	157284607; 157284608; 157284609; 157284610; 157284611; 157284612; 157284613; 157284614; 157284615; 157284616; 157284617; 157284618; 157284619; 157284620; 157284621; 157284622; 157284623; 157284624; 157284625; 157284626; 157284627; 157284628; 157284629; 157284630; 157284631; 157284632; 157284633; 157284634; 157284637; 157284638; 157284639; 157284640; 157284641; 157284642; 157284643; 157284644; 157…
Aves	Galliformes	Gallus gallus		Bacterium		14522700; 20592139
Aves	Galliformes	Gallus gallus		Bacterium		25175400
Aves	Galliformes	Gallus gallus		Bacterium		3247875; 6623911; 6721803; 8507697; 9678179; 11972687; 13127381; 15425331; 16863088; 18777293	117574642; 117574643; 117574645
Aves	Galliformes	Gallus gallus		Bacterium		124991; 323687; 323753; 339205; 342478; 337646; 334758; 326668; 325684; 325572; 323056; 353924; 322153; 321443; 321356; 321114; 238688; 236093; 228178; 216743; 190946; 179162; 164080; 394673; 146868; 104296; 77907; 20197; 18471; 9334; 925; 348274; 778819; 792856; 350862; 351088; 351408; 353017; 824452; 353773; 358194; 359515; 359521; 360597; 367441; 370772; 370786; 375216; 378708; 393240; 393730;…	3132730; 3132732; 3132734; 3132736; 3132738; 3132740; 3132742; 19743757; 19743759; 19743761; 19743763; 19743765; 20502039; 51465230; 52537029; 52537031; 52537033; 52537137; 52537139; 52537141; 52537245; 52537247; 52537249; 52537353; 52537355; 52537357; 52537461; 52537463; 52537465; 52537569; 52537571; 52537573; 52537677; 52537679; 52537681; 52537783; 52537785; 52537787; 52537883; 52537885; 525378…
Aves	Galliformes	Gallus gallus		Bacterium	Shaw: Wildpro
Aves	Galliformes	Gallus gallus		Bacterium		8849641; 24498796
Aves	Galliformes	Gallus gallus		Bacterium		1471974; 3804442; 6623911; 7756427; 8778726; 10998373; 8452495; 7495417; 12133620; 7344280; 12745372; 14340751; 6474821; 19184834; 5888522; 5888505; 21046347; 5673283; 5653815; 1108410; 5572535; 5493531; 4413865; 1417592; 1437971; 3442522; 2791912; 2764874; 1620974; 1218915; 929972; 919340; 1627097; 870957; 841202; 797104; 2019297; 606229; 605293; 430217; 11244872; 2180197; 2180198; 11500419; 123…	11055587; 109842717; 156118590; 156118591; 156118592; 219815926; 219815928; 219815930; 219815932; 219815934; 219815936; 219815938; 219815940; 219815942; 254305178; 259121920; 291508597; 291508599; 300521727; 301130304; 301130432; 302122898; 321271573; 325515302; 325515304; 325668259; 325668261; 325668263; 325668265; 325668267; 325668269; 325668271; 332002355; 332002357; 332002359; 332002361; 3320…
Aves	Galliformes	Gallus gallus		Bacterium			83026120; 116734147; 116734149; 116734151; 116734153; 116734155; 116734157; 116734159; 116734161; 116734162; 116734164; 116734166; 116734167; 116734169; 116734171; 116734173; 148337501; 162950917; 164430469; 168812184; 168812186; 189458576
Aves	Galliformes	Gallus gallus		Parasite		7863574; 19683397	116292910; 134133961; 212295205; 212295206; 212295207; 212295208; 253464719; 410066572; 410066574
Aves	Galliformes	Gallus gallus		Parasite		653827; 1675467; 3070541; 3105371; 6353745; 7465247; 7731085; 7892277; 8881416; 9105308; 9648290; 10726995; 11402700; 11849705; 12095105; 14344747; 14627158; 14729166; 16108546; 16419752; 16629312; 16982151; 17399705; 18578589; 18583059; 18723051; 18925790; 19022581; 19089451; 19747019; 20083355; 20836703; 21055880; 21831525	146164152; 146164154; 146164155; 146164157; 147868135; 147868136; 147868137; 147868138; 147868139; 147868140; 147868141; 147868143; 147868145; 147868147; 147868149; 147868151; 147868153; 147868155; 147868157; 147868159; 147868161; 147868163; 147868165; 147868167; 147868169; 147868171; 147868173; 147868175; 147868177; 147868179; 147868181; 147868183; 147868185; 147868187; 147868189; 147868191; 147…
Aves	Galliformes	Gallus gallus		Virus		3010751
Aves	Galliformes	Gallus gallus		Virus		23976; 182586; 185616; 314357; 479841; 569394; 907578; 924848; 1092217; 1121849; 1179877; 1319788; 1322945; 1485877; 1533115; 1566601; 1567304; 1588320; 1651609; 1690984; 1707530; 1827578; 1851414; 1706066; 1693165; 1650593; 2157390; 1642597; 2196043; 2196448; 2238469; 1536092; 2335822; 2345964; 1530908; 2544809; 1257594; 1237535; 945643; 2800339; 912149; 888361; 833941; 3048009; 541671; 500196; …	291586667; 194589672; 224590585; 253826001; 269821745; 190558887; 166080220; 340744997; 157378737; 187764003; 389417663; 215539385; 211593838; 300808512; 224181300; 115608196; 211997873; 320006536; 283552502; 193876927; 225697355; 261863867; 295916398; 115344776; 261889858; 228015847; 157379321; 238628240; 160369951; 189313145; 262182249; 284930000; 295916000; 157460214; 215539216; 129282915; 374…
Aves	Galliformes	Gallus gallus		Virus		6315620
Aves	Galliformes	Gallus gallus		Virus	Shaw: ViPR	26201090
Aves	Galliformes	Gallus gallus		Virus		3036446; 18679854; 18680770; 19249805; 19246068; 11325467; 7688504; 1653040; 25674582	18157344; 157380993; 186702902; 186702905; 186702907; 186702909; 186702911; 186702913; 186702915; 186702921; 186702923; 186702925; 186702927; 186702933; 186702935; 186702937; 186702939; 186702941; 186702943; 186702949; 186702951; 186702953; 186702955; 186702957; 223862727; 223862729; 223862731; 223862733; 223862735; 223862737; 223862739; 223862741; 223862743; 223862745; 223862747; 323370947; 3233…
Aves	Galliformes	Gallus gallus		Virus		13679615
Aves	Galliformes	Gallus gallus		Virus		18667029
Aves	Galliformes	Gallus gallus		Virus		5690806
Aves	Galliformes	Lophura leucomelanos	1	Virus		15464837	190195513; 190195514; 190195516; 190195518; 190195520; 190195522; 190195524; 190195527
Aves	Galliformes	Meleagris gallopavo	16	Bacterium		16561664
Aves	Galliformes	Meleagris gallopavo		Bacterium		1627109; 2851886; 7571378; 10230906; 10935269; 14522511; 15207057; 15282123; 15508626; 16405698; 16410028; 16977842; 17477265; 19275496; 19777882; 20497488; 21477476; 7016895; 6748977; 3328817	148540786; 148540790; 315928466; 315928477; 315928482; 315928487; 315928493; 315928498; 315928504; 315928518; 315928523; 315928532; 315928537; 315928548; 315928553; 315928557; 315928564; 315928572; 315928590; 315928596; 315928604; 315928614; 315928618; 315928634; 315928640; 315928643; 315928655; 315928660; 315928670; 315928676; 315928686; 315928692; 315928696; 315928701; 315928707; 315928725; 315…
Aves	Galliformes	Meleagris gallopavo		Bacterium		384989; 2764001; 3729870; 8128594; 8205970; 8748540; 9157743; 10540159; 10736525; 11380698; 12528453; 15795081; 17274283; 18603383; 20592139; 21393457; 13654820; 18003799; 16764710; 16701067; 16120253	1943889; 2909396; 5148936; 12642456; 12642468; 12642470
Aves	Galliformes	Meleagris gallopavo		Bacterium		444165
Aves	Galliformes	Meleagris gallopavo		Bacterium		1320861; 1375222; 1627118; 1677505; 2695047; 2971047; 3814014; 6422212; 8790881; 8790894; 8790901; 9231979; 9656433; 9657603; 10028673; 10616963; 10737645; 10737650; 10824955; 10875770; 9476462; 9087490; 8851581; 11558917; 11569754; 12061652; 7727902; 12396337; 12433057; 12555557; 7658011; 7562992; 7527362; 7007835; 6677714; 15184455; 15529995; 15558355; 6240953; 4097062; 3325491; 3282457; 159359…	29422456; 29422498; 93003917; 209362344; 290766000
Aves	Galliformes	Meleagris gallopavo		Bacterium		3081738
Aves	Galliformes	Meleagris gallopavo		Bacterium		6639554
Aves	Galliformes	Meleagris gallopavo		Bacterium		6756874
Aves	Galliformes	Meleagris gallopavo		Bacterium		3767355
Aves	Galliformes	Meleagris gallopavo		Parasite		7863574; 19187504; 16901269; 10860158	5689708; 5714421; 11611752; 18152888; 20799276; 22035806; 22035807; 22035808; 22035809; 22035810; 22035811; 22035837; 24528427
Aves	Galliformes	Meleagris gallopavo		Virus		8395810
Aves	Galliformes	Meleagris gallopavo		Virus		20958931	269826136; 367462660; 300252163; 162957665; 133984610; 148340464; 269825277; 242888333; 297750437; 342328391; 134048400; 134048294; 195957927; 340745183; 269821805; 162957588; 193876913; 269826276; 269825781; 157012180; 134048291; 215536577; 138395171; 151302827; 289900010; 156989930; 195957930; 269820365; 134048417; 183396058; 193877846; 199580409; 269821533; 149929832; 269315689; 292384375; 260…
Aves	Galliformes	Meleagris gallopavo		Virus		18680770; 19249805; 19854003; 21344142; 25674582	18157340; 18157342; 145933586; 145933593; 145933599; 145933603; 145933611; 145933617; 145933623; 145933630; 145933637; 145933648; 145933656; 145933662; 186702896; 186702899; 186702917; 186702919; 186702929; 186702931; 186702945; 320332073
Aves	Galliformes	Meleagris gallopavo		Virus		13679615
Aves	Galliformes	Meleagris gallopavo		Virus		15663847
Aves	Galliformes	Meleagris gallopavo		Virus	Shaw: ViPR	14714433
Aves	Galliformes	Numida meleagris	3	Bacterium		1554336
Aves	Galliformes	Numida meleagris		Bacterium	Shaw: http://dx.doi.org/10.4081/ijas.2009.793
Aves	Galliformes	Numida meleagris		Virus	Shaw: http://www.uniprot.org/taxonomy/284208	1156261	187957879; 187957881
Aves	Galliformes	Pavo cristatus	2	Bacterium		14522700; 21500640
Aves	Galliformes	Pavo cristatus		Virus		17869454
Aves	Galliformes	Perdix perdix	4	Bacterium			325658973
Aves	Galliformes	Perdix perdix		Bacterium		14522700
Aves	Galliformes	Perdix perdix		Bacterium	Shaw: Wildpro
Aves	Galliformes	Perdix perdix		Bacterium	Shaw: DOI: 10.1002/9781118342442.ch21
Aves	Galliformes	Phasianus colchicus	8	Bacterium		14522700
Aves	Galliformes	Phasianus colchicus		Bacterium	Shaw: Wildpro	522220
Aves	Galliformes	Phasianus colchicus		Bacterium	GMPD 2.0: Kursban and Foshay 1946
Aves	Galliformes	Phasianus colchicus		Bacterium		3977310
Aves	Galliformes	Phasianus colchicus		Parasite			260098445
Aves	Galliformes	Phasianus colchicus		Virus		3010751; 23208877
Aves	Galliformes	Phasianus colchicus		Virus		25674582
Aves	Galliformes	Phasianus colchicus		Virus		17869454
Aves	Galliformes	Phasianus versicolor	1	Parasite	Lashari, M. H., Bibi, M., Farooq, U., Afzal, F., Ali, A., Safdar, M., ... & Khan, M. I. (2021). STUDY ON THE PREVALENCE AND HEMATOLOGICAL ALTERATIONS IN TOXOPLASMA GONDII INFECTED CAPTIVE PHEASANT SPECIES OF BAHAWALPUR ZOO, PAKISTAN. JAPS: Journal of Animal & Plant Sciences, 31(2).
Aves	Gruiformes	Fulica americana	4	Bacterium		14522700
Aves	Gruiformes	Fulica americana		Bacterium		6997514
Aves	Gruiformes	Fulica americana		Bacterium	Shaw: Wildpro	522220
Aves	Gruiformes	Fulica americana		Virus			310698493; 310698497; 310698499; 310698504; 310698819; 310698821; 310698824; 310698826; 310698828; 310698831; 310698833; 310698836; 310698990; 310698992; 310698995; 310698997; 310698999; 310699002; 310699004; 310699007
Aves	Gruiformes	Gallinula chloropus	7	Bacterium	Fadel, H. M., Afifi, R., & Al-Qabili, D. M. (2017). Characterization and zoonotic impact of Shiga toxin producing Escherichia coli in some wild bird species. Veterinary world, 10(9), 1118–1128. https://doi.org/10.14202/vetworld.2017.1118-1128
Aves	Gruiformes	Gallinula chloropus		Bacterium	Hughes, L. A., Bennett, M., Coffey, P., Elliott, J., Jones, T. R., Jones, R. C., ... & Chantrey, J. (2009). Molecular epidemiology and characterization of Campylobacter spp. isolated from wild bird populations in northern England. Applied and environmental microbiology, 75(10), 3007-3015.
Aves	Gruiformes	Gallinula chloropus		Bacterium	Kalmar, I. D., Dicxk, V., Dossche, L., & Vanrompay, D. (2014). Zoonotic infection with Chlamydia psittaci at an avian refuge centre. The Veterinary Journal, 199(2), 300-302.
Aves	Gruiformes	Gallinula chloropus		Bacterium	Psaroulaki, A., Chochlakis, D., Angelakis, E., Ioannou, I., & Tselentis, Y. (2014). Coxiella burnetii in wildlife and ticks in an endemic area. Transactions of the Royal Society of Tropical Medicine and Hygiene, 108(10), 625-631.
Aves	Gruiformes	Gallinula chloropus		Parasite	Cabezón, O., García-Bocanegra, I., Molina-López, R., Marco, I., Blanco, J. M., Höfle, U., ... & Almería, S. (2011). Seropositivity and risk factors associated with Toxoplasma gondii infection in wild birds from Spain. PLoS One, 6(12), e29549.
Aves	Gruiformes	Gallinula chloropus		Virus	Alarcon, P., Brouwer, A., Venkatesh, D., Duncan, D., Dovas, C. I., Georgiades, G., ... & Brown, I. H. (2018). Comparison of 2016–17 and previous epizootics of highly pathogenic avian influenza H5 Guangdong lineage in Europe. Emerging infectious diseases, 24(12), 2270.
Aves	Gruiformes	Gallinula chloropus		Virus	Jourdain, E., Toussaint, Y., Leblond, A., Bicout, D. J., Sabatier, P., & Gauthier-Clerc, M. (2007). Bird species potentially involved in introduction, amplification, and spread of West Nile virus in a Mediterranean wetland, the Camargue (Southern France). Vector-borne and Zoonotic diseases, 7(1), 15-33.
Aves	Gruiformes	Porphyrio porphyrio	6	Bacterium	Binney, B. M. (2015). The microbial ecology of Campylobacter jejuni in New Zealand within a spatial-temporal framework: a thesis presented in partial fulfilment of requirements for the degree of Doctor of Philosophy in Veterinary Science at Massey University, Manawatu, New Zealand (Doctoral dissertation, Massey University).
Aves	Gruiformes	Porphyrio porphyrio		Bacterium	Nabil, N. M., Erfan, A. M., Tawakol, M. M., Haggag, N. M., Naguib, M. M., & Samy, A. (2020). Wild birds in live birds markets: potential reservoirs of enzootic avian influenza viruses and antimicrobial resistant Enterobacteriaceae in Northern Egypt. Pathogens, 9(3), 196.
Aves	Gruiformes	Porphyrio porphyrio		Virus	Mishra, N., Kalaiyarasu, S., Nagarajan, S., Rao, M. V. S., George, A., Sridevi, R., ... & Newman, S. H. (2012). Serological evidence of West Nile virus infection in wild migratory and resident water birds in Eastern and Northern India. Comparative immunology, microbiology and infectious diseases, 35(6), 591-598.
Aves	Gruiformes	Porphyrio porphyrio		Virus	Mishra, N., Kalaiyarasu, S., Nagarajan, S., Rao, M. V. S., George, A., Sridevi, R., ... & Newman, S. H. (2012). Serological evidence of West Nile virus infection in wild migratory and resident water birds in Eastern and Northern India. Comparative immunology, microbiology and infectious diseases, 35(6), 591-598.
Aves	Gruiformes	Porphyrio porphyrio		Virus	Prow, N. A., Tan, C. S., Wang, W., Hobson-Peters, J., Kidd, L., Barton, A., ... & Bielefeldt-Ohmann, H. (2013). Natural exposure of horses to mosquito-borne flaviviruses in south-east Queensland, Australia. International journal of environmental research and public health, 10(9), 4432-4443.
Aves	Gruiformes	Porphyrio porphyrio		Virus	Clarke, G., Elliott, H., Roberts, H., & Sabirovic, M. (2009). AN UPDATE ON THE POTENTIAL ROLE OF SPECIFIC WILD BIRD SPECIES AND MAMMALS IN THE EPIDEMIOLOGY OF H5N1 HIGHLY PATHOGENIC AVIAN INFLUENZA INFECTION.
Aves	Passeriformes	Acridotheres cristatellus	3	Fungus	Deng, L., Yue, C. J., Chai, Y. J., Wang, W. Y., Su, X. Y., Zhou, Z. Y., ... & Peng, G. N. (2019). New genotypes and molecular characterization of Enterocytozoon bieneusi in pet birds in Southwestern China. International Journal for Parasitology: Parasites and Wildlife, 10, 164-169.
Aves	Passeriformes	Acridotheres cristatellus		Parasite	Dong, H., Cheng, R., Li, X., Li, J., Chen, Y., Ban, C., ... & Zhang, L. (2019). Identification of Cryptosporidium species, Enterocytozoon bieneusi genotypes, and Giardia duodenalis assemblages in birds in Henan, China.
Aves	Passeriformes	Acridotheres cristatellus		Parasite	Dong, H., Cheng, R., Li, X., Li, J., Chen, Y., Ban, C., ... & Zhang, L. (2019). Identification of Cryptosporidium species, Enterocytozoon bieneusi genotypes, and Giardia duodenalis assemblages in birds in Henan, China. Li, Q., Li, L., Tao, W., Jiang, Y., Wan, Q., Lin, Y., & Li, W. (2016). Molecular investigation of Cryptosporidium in small caged pets in northeast China: host specificity and zoono…
Aves	Passeriformes	Acridotheres ginginianus	1	Virus	https://www.cabi.org/isc/datasheet/95672#tolistOfDiseasesAndDisorders
Aves	Passeriformes	Acridotheres tristis	1	Virus	Webster, R. G., Guan, Y., Poon, L., Krauss, S., Webby, R., Govorkova, E., & Peiris, M. (2005). The spread of the H5N1 bird flu epidemic in Asia in 2004. In Infectious Diseases from Nature: Mechanisms of Viral Emergence and Persistence (pp. 117-129). Springer, Vienna.
Aves	Passeriformes	Aplonis panayensis	1	Virus	Swayne, D. E., & Thomas, C. (2008). Trade and food safety aspects for avian influenza viruses. Avian Influenza, 29, 499.
Aves	Passeriformes	Cardinalis cardinalis	3	Bacterium		3096192
Aves	Passeriformes	Cardinalis cardinalis		Virus		3010751
Aves	Passeriformes	Cardinalis cardinalis		Virus	Shaw: ViPR	19996451
Aves	Passeriformes	Carduelis carduelis	1	Virus	Shaw: ViPR	24380691
Aves	Passeriformes	Carduelis chloris	5	Bacterium	Colvile, K. M., Lawson, B., Pocknell, A. M., Dagleish, M. P., John, S. K., & Cunningham, A. A. (2012). Chlamydiosis in British songbirds. Veterinary Record, 171(7), 177-177.
Aves	Passeriformes	Carduelis chloris		Bacterium	Grant, D., Todd, P. A., & Pennycott, T. (2007). Monitoring wild greenfinch (Carduelis chloris) for Salmonella enterica typhimurium. Ecological Research, 22(4), 571-574.
Aves	Passeriformes	Carduelis chloris		Bacterium	James, M. C., Furness, R. W., Bowman, A. S., Forbes, K. J., & Gilbert, L. (2011). The importance of passerine birds as tick hosts and in the transmission of Borrelia burgdorferi, the agent of Lyme disease: a case study from Scotland. Ibis, 153(2), 293-302.
Aves	Passeriformes	Carduelis chloris		Bacterium	Wagemakers, A., Jahfari, S., de Wever, B., Spanjaard, L., Starink, M. V., de Vries, H. J., ... & Hovius, J. W. (2017). Borrelia miyamotoi in vectors and hosts in The Netherlands. Ticks and tick-borne diseases, 8(3), 370-374.
Aves	Passeriformes	Carduelis chloris		Parasite	Uterák, I., Hejlíček, K., Nezval, J., & Folk, Č. (1992). Incidence of Toxoplasma gondii in populations of wild birds in the Czech Republic. Avian Pathology, 21(4), 659-665.
Aves	Passeriformes	Carduelis psaltria	1	Virus	Molaei, G., Cummings, R. F., Su, T., Armstrong, P. M., Williams, G. A., Cheng, M. L., ... & Andreadis, T. G. (2010). Vector-host interactions governing epidemiology of West Nile virus in Southern California. The American journal of tropical medicine and hygiene, 83(6), 1269.
Aves	Passeriformes	Carpodacus mexicanus	1	Virus	Hamer, G. L., Kitron, U. D., Goldberg, T. L., Brawn, J. D., Loss, S. R., Ruiz, M. O., ... & Walker, E. D. (2009). Host selection by Culex pipiens mosquitoes and West Nile virus amplification. The American journal of tropical medicine and hygiene, 80(2), 268-278.
Aves	Passeriformes	Corvus brachyrhynchos	6	Bacterium	Shaw: Wildpro	522220
Aves	Passeriformes	Corvus brachyrhynchos		Bacterium		3096192
Aves	Passeriformes	Corvus brachyrhynchos		Bacterium	Shaw: http://www.bioone.org/doi/pdf/10.7589/0090-3558-14.4.483
Aves	Passeriformes	Corvus brachyrhynchos		Virus		14404591	156632388; 156632410; 156632472; 156632494
Aves	Passeriformes	Corvus brachyrhynchos		Virus		16350203
Aves	Passeriformes	Corvus brachyrhynchos		Virus	Shaw: http://digitalcommons.unl.edu/cgi/viewcontent.cgi?article=1420&context=icwdm_usdanwrc	14714433	38326875; 38326877; 38326879; 38326883; 38326885; 38326901; 38326909; 38326911; 38326913; 38326915; 38326917; 38326919; 38326921; 38326923; 38326925; 38326927; 38326929; 38326931; 38326933; 38326935; 38326937; 38326939; 38326941; 38326943; 38326944; 38326945; 38326946; 38326947; 38326948; 38326949; 38326950; 38326951; 38326952; 38326953; 38326954; 38326955; 38326956; 38326957; 38326958; 38326960;…
Aves	Passeriformes	Corvus frugilegus	2	Virus			190683264; 190683266; 190683269; 190683271; 190683273; 190683276; 190683278; 190683280
Aves	Passeriformes	Corvus frugilegus		Virus	Shaw: https://books.google.ae/books?isbn=1498804209		67462279; 67462281; 67462283; 87116124
Aves	Passeriformes	Corvus splendens	1	Virus			212505044; 212505050; 212505060; 212505067; 212505076; 212505086; 212505094; 212505101; 212505307; 212505318; 212505328; 212505335; 212505378; 212505383; 212505461; 212505466; 212507335; 212507417; 212507421; 212507459; 212507486; 212507496; 212507503; 212507548
Aves	Passeriformes	Cyanopica cyanus	2	Bacterium			374343526
Aves	Passeriformes	Cyanopica cyanus		Bacterium		3977310
Aves	Passeriformes	Diuca diuca	1	Bacterium			402234670
Aves	Passeriformes	Emberiza cirlus	2	Virus	Jourdain, E.; Toussaint, Y.; Leblond, A.; Bicout, D.J.; Sabatier, P.; Gauthier-Clerc, M. (2007). Bird Species Potentially Involved in Introduction, Amplification, And Spread of West Nile Virus in A Mediterranean Wetland, The Camargue (Southern France). Vector-Borne and Zoonotic Diseases, 7(1), 15–33. doi:10.1089/vbz.2006.0543
Aves	Passeriformes	Emberiza cirlus		Virus	Lebarbenchon, C., Chang, C. M., Van Der Werf, S., Aubin, J. T., Kayser, Y., Ballesteros, M., ... & Gauthier-Clerc, M. (2007). Influenza A virus in birds during spring migration in the Camargue, France. Journal of wildlife diseases, 43(4), 789-793.
Aves	Passeriformes	Emberiza citrinella	2	Bacterium		15012823
Aves	Passeriformes	Emberiza citrinella		Virus		24380691
Aves	Passeriformes	Estrilda astrild	1	Bacterium	Matias, C. A. R., Pereira, I. A., Reis, E. M. F. D., Rodrigues, D. D. P., & Siciliano, S. (2016). Frequency of zoonotic bacteria among illegally traded wild birds in Rio de Janeiro. brazilian journal of microbiology, 47, 882-888.
Aves	Passeriformes	Euplectes franciscanus	1	Bacterium		14522700
Aves	Passeriformes	Fringilla coelebs	2	Bacterium		14522700
Aves	Passeriformes	Fringilla coelebs		Virus		24380691
Aves	Passeriformes	Gracula religiosa	1	Bacterium		14522700
Aves	Passeriformes	Grallina cyanoleuca	1	Virus		5659236; 11585790	257786662
Aves	Passeriformes	Gymnorhina tibicen	1	Bacterium	Mykytowycz, R., & Davies, D. W. (1959). Pasteurella pseudotuberculosis in the Australian Black-backed Magpie, Gymnorhina tibicen (Latham). CSIRO Wildlife Research, 4(1), 61-68.
Aves	Passeriformes	Leiothrix argentauris	1	Virus			212505680; 212505687; 212505726; 212505732; 212505790; 212505798; 212505828; 212505841
Aves	Passeriformes	Leiothrix lutea	2	Bacterium		14522700
Aves	Passeriformes	Leiothrix lutea		Virus			269820331; 269820979; 269821785; 269822547; 269823311; 269824440; 269825685; 269826288
Aves	Passeriformes	Lonchura punctulata	2	Virus	Clarke, G., Elliott, H., Roberts, H., & Sabirovic, M. (2009). AN UPDATE ON THE POTENTIAL ROLE OF SPECIFIC WILD BIRD SPECIES AND MAMMALS IN THE EPIDEMIOLOGY OF H5N1 HIGHLY PATHOGENIC AVIAN INFLUENZA INFECTION.
Aves	Passeriformes	Lonchura punctulata		Virus	Komar, N., Bessoff, K., Diaz, A., Amador, M., Young, G., Seda, R., ... & Hunsperger, E. (2012). Avian hosts of West Nile virus in Puerto Rico. Vector-Borne and Zoonotic Diseases, 12(1), 47-54.
Aves	Passeriformes	Lonchura striata	1	Virus			212505173; 212505180; 212505191; 212505198; 212505207; 212505215; 212505224; 212505233
Aves	Passeriformes	Manorina melanocephala	1	Bacterium	Blyton, M. D., Pi, H., Vangchhia, B., Abraham, S., Trott, D. J., Johnson, J. R., & Gordon, D. M. (2015). Genetic structure and antimicrobial resistance of Escherichia coli and cryptic clades in birds with diverse human associations. Applied and environmental microbiology, 81(15), 5123-5133.
Aves	Passeriformes	Padda oryzivora	1	Bacterium			94467421
Aves	Passeriformes	Paradoxornis webbianus	1	Bacterium	Oh, J. Y., Kwon, Y. K., Tamang, M. D., Jang, H. K., Jeong, O. M., Lee, H. S., & Kang, M. S. (2016). Plasmid-mediated quinolone resistance in Escherichia coli isolates from wild birds and chickens in South Korea. Microbial Drug Resistance, 22(1), 69-79.
Aves	Passeriformes	Paroaria coronata	1	Bacterium			402234672
Aves	Passeriformes	Paroaria dominicana	2	Bacterium	Gaio, F. C., Lopes, E. S., Lima, B. P., Carmo, C. C., Marques, A. R., Oliveira, F. R., ... & Maciel, W. C. (2019). Zoonotic bacteria isolated from wild Passeriformes recovered from animal trafficking in the State of Ceará/Brazil. Arquivo Brasileiro de Medicina Veterinária e Zootecnia, 71(5), 1488-1496.
Aves	Passeriformes	Paroaria dominicana		Fungus	Rosario, I., Acosta, B., & Colom, F. (2008). La paloma y otras aves como reservorio de Cryptococcus spp. Revista Iberoamericana de Micología, 25(1), S13-S18.
Aves	Passeriformes	Passer domesticus	10	Bacterium		14522700
Aves	Passeriformes	Passer domesticus		Bacterium		522220
Aves	Passeriformes	Passer domesticus		Bacterium		3096192
Aves	Passeriformes	Passer domesticus		Bacterium		4900690
Aves	Passeriformes	Passer domesticus		Parasite			239925825; 239925826; 239925827; 239925828; 239925829; 239925830; 239925831
Aves	Passeriformes	Passer domesticus		Virus		9533098
Aves	Passeriformes	Passer domesticus		Virus		3010751
Aves	Passeriformes	Passer domesticus		Virus			190558827
Aves	Passeriformes	Passer domesticus		Virus	Shaw: ViPR	14554255
Aves	Passeriformes	Passer domesticus		Virus	Shaw: http://www.gcmad.org/Documents/Western_Equine_Encephalitis.pdf	14765678
Aves	Passeriformes	Passer montanus	5	Bacterium		20074875	374343506; 374343512; 374344002; 374344360; 374344722; 374345078; 374345434; 374345794; 374346491
Aves	Passeriformes	Passer montanus		Bacterium		3977310
Aves	Passeriformes	Passer montanus		Virus		9533098
Aves	Passeriformes	Passer montanus		Virus		15545029	145337002; 145337004; 145337006; 145337008; 145337010; 145337013; 145337016; 145337018; 238627246; 238627249; 238627252; 238627254; 238627256; 238627258; 238627260; 238627263; 326978570
Aves	Passeriformes	Passer montanus		Virus		24380691
Aves	Passeriformes	Pica pica	6	Bacterium	Shaw: Wildpro
Aves	Passeriformes	Pica pica		Bacterium	Shaw: DOI: 10.1002/9781118342442.ch21
Aves	Passeriformes	Pica pica		Virus			212506972; 212506979; 212507062; 212507074; 212507083; 212507106; 212507113; 212507141
Aves	Passeriformes	Pica pica		Virus		13679615
Aves	Passeriformes	Pica pica		Virus	Shaw: ViPR	24380691
Aves	Passeriformes	Pica pica		Virus		20849275; 22666446
Aves	Passeriformes	Ploceus cucullatus	1	Virus		480524
Aves	Passeriformes	Ploceus manyar	1	Virus	Gilbert, M., Sokha, C., Joyner, P. H., Thomson, R. L., & Poole, C. (2012). Characterizing the trade of wild birds for merit release in Phnom Penh, Cambodia and associated risks to health and ecology. Biological Conservation, 153, 10-16.
Aves	Passeriformes	Prunella modularis	4	Bacterium		15012823
Aves	Passeriformes	Prunella modularis		Bacterium		20074875
Aves	Passeriformes	Prunella modularis		Bacterium	Shaw: DOI: 10.1002/9781118342442.ch21
Aves	Passeriformes	Prunella modularis		Virus		13679615
Aves	Passeriformes	Pycnonotus goiavier	1	Bacterium	Fahad, K. H. (2014). Isolation of some zoonotic bacteria from some ornamental birds. Al-Qadisiyah Journal of Veterinary Medicine Sciences, 13(1).
Aves	Passeriformes	Serinus canaria	5	Bacterium			339892696
Aves	Passeriformes	Serinus canaria		Bacterium		18568661
Aves	Passeriformes	Serinus canaria		Bacterium	Shaw: http://www.aaapjournals.info/doi/abs/10.1637/0005-2086(2002)046%5B0502%3AMTIIAC%5D2.0.CO%3B2
Aves	Passeriformes	Serinus canaria		Virus			260103767
Aves	Passeriformes	Serinus canaria		Virus		22389712
Aves	Passeriformes	Sturnus vulgaris	10	Bacterium		15012823
Aves	Passeriformes	Sturnus vulgaris		Bacterium	Shaw: http://www.jstor.org/stable/1588085
Aves	Passeriformes	Sturnus vulgaris		Bacterium		20074875
Aves	Passeriformes	Sturnus vulgaris		Bacterium		3767355
Aves	Passeriformes	Sturnus vulgaris		Virus		3010751
Aves	Passeriformes	Sturnus vulgaris		Virus			155016228; 155016230; 155016233; 155016235; 155016237; 155016240; 155016242; 155016245
Aves	Passeriformes	Sturnus vulgaris		Virus	Shaw: ViPR	22913940	20454190
Aves	Passeriformes	Sturnus vulgaris		Virus		15650082
Aves	Passeriformes	Sturnus vulgaris		Virus		24380691
Aves	Passeriformes	Sturnus vulgaris		Virus	Shaw: ViPR	20849275
Aves	Passeriformes	Taeniopygia guttata	1	Bacterium		14522700
Aves	Passeriformes	Turdus merula	7	Bacterium		15012823
Aves	Passeriformes	Turdus merula		Bacterium		2680056
Aves	Passeriformes	Turdus merula		Bacterium		20074875
Aves	Passeriformes	Turdus merula		Bacterium		12902256
Aves	Passeriformes	Turdus merula		Virus	Shaw: ViPR	22913940	20454186
Aves	Passeriformes	Turdus merula		Virus		13679615
Aves	Passeriformes	Turdus merula		Virus	Shaw: ViPR	16236570; 17913929; 18314208; 18715663; 17346908; 16629984; 15276857; 12095429	126507257; 126507259; 126507261; 145683675; 339831585; 339831587; 339831589; 339831593; 339831595; 339831597; 339831599; 347977231
Aves	Passeriformes	Turdus philomelos	6	Bacterium		15012823
Aves	Passeriformes	Turdus philomelos		Bacterium		20074875
Aves	Passeriformes	Turdus philomelos		Bacterium		12902256
Aves	Passeriformes	Turdus philomelos		Virus	Shaw: ViPR	22913940
Aves	Passeriformes	Turdus philomelos		Virus		18258075
Aves	Passeriformes	Turdus philomelos		Virus	Shaw: ViPR	17346908
Aves	Passeriformes	Zosterops japonicus	2	Bacterium			374343550
Aves	Passeriformes	Zosterops japonicus		Virus			212505107; 212505114; 212505123; 212505131; 212505140; 212505147; 212505156; 212505165
Aves	Pelecaniformes	Bubulcus ibis	4	Bacterium		14522700
Aves	Pelecaniformes	Bubulcus ibis		Bacterium	Shaw: http://s3.amazonaws.com/academia.edu.documents/33723412/Infectious_Diseases_of_Wild_Birds.pdf?AWSAccessKeyId=AKIAJ56TQJRTWSMTNPEA&Expires=1476084382&Signature=cVF%2BRY59N6ogYM7Fz01cxEs9N4E%3D&response-content-disposition=inline%3B%20filename%3DInfectious_Diseases_of_Wild_Birds.pdf#page=241
Aves	Pelecaniformes	Bubulcus ibis		Virus		7303138
Aves	Pelecaniformes	Bubulcus ibis		Virus	Shaw: ViPR	5296538	66876415; 67462265; 67462269
Aves	Pelecaniformes	Nycticorax nycticorax	2	Bacterium	Shaw: Wildpro	19281460
Aves	Pelecaniformes	Nycticorax nycticorax		Virus		13805725
Aves	Phoenicopteriformes	Phoenicopterus chilensis	1	Parasite			260098448
Aves	Phoenicopteriformes	Phoenicopterus ruber	3	Bacterium	Shaw: Wildpro	19281460
Aves	Phoenicopteriformes	Phoenicopterus ruber		Virus		15545029
Aves	Phoenicopteriformes	Phoenicopterus ruber		Virus		23919825
Aves	Psittaciformes	Agapornis personatus	3	Bacterium	Ferreira, V. L., Silva, M. V., Nascimento, R. D., & Raso, T. F. (2015). Psittacosis associated with pet bird ownership: a concern for public health. JMM Case Reports, 2(5), e000085.
Aves	Psittaciformes	Agapornis personatus		Bacterium	Schremmer, C., Lohr, J. E., Wastlhuber, U., Kosters, J., Ravelshofer, K., Steinruck, H., & Wieler, L. H. (1999). Enteropathogenic Escherichia coli in psittaciformes. Avian Pathology, 28(4), 349-354.
Aves	Psittaciformes	Agapornis personatus		Fungus	da Cunha, M. J. R., Cury, M. C., & Santín, M. (2016). Widespread presence of human-pathogenic Enterocytozoon bieneusi genotypes in chickens. Veterinary parasitology, 217, 108-112.
Aves	Psittaciformes	Agapornis roseicollis	2	Bacterium		14522700
Aves	Psittaciformes	Agapornis roseicollis		Fungus			6467524; 46371583; 46371587
Aves	Psittaciformes	Amazona albifrons	1	Bacterium		15525357
Aves	Psittaciformes	Amazona autumnalis	1	Virus		16426196
Aves	Psittaciformes	Ara ararauna	1	Virus			195957121
Aves	Psittaciformes	Ara severus	2	Bacterium			94467405; 94467407; 147225266
Aves	Psittaciformes	Ara severus		Virus			258590593
Aves	Psittaciformes	Aratinga acuticaudata	2	Fungus	da Cunha, M. J. R., Cury, M. C., & Santín, M. (2016). Widespread presence of human-pathogenic Enterocytozoon bieneusi genotypes in chickens. Veterinary parasitology, 217, 108-112. Kašičková, D., Sak, B., Kváč, M., & Ditrich, O. (2009). Sources of potentially infectious human microsporidia: molecular characterisation of microsporidia isolates from exotic birds in the Czech Republic, prevalence stu…
Aves	Psittaciformes	Aratinga acuticaudata		Parasite	Santos, J. R., Coelho, R., Albano, S., Silva, D., Soares, H., Moura, L., ... & Horta, M. (2021). Occurrence of antibodies to Leptospira spp and Toxoplasma gondii in captive wild animals in the Zoobotanical Park of Petrolina, PE, Brazil. Brazilian Journal of Global Health, 4(1), 16-22.
Aves	Psittaciformes	Aratinga canicularis	1	Bacterium	Blomqvist, M., Christerson, L., Waldenström, J., Lindberg, P., Helander, B., Gunnarsson, G., ... & Olsen, B. (2012). Chlamydia psittaci in birds of prey, Sweden. Infection ecology & epidemiology, 2(1), 8435.
Aves	Psittaciformes	Aratinga mitrata	2	Fungus	da Cunha, M. J. R., Cury, M. C., & Santín, M. (2016). Widespread presence of human-pathogenic Enterocytozoon bieneusi genotypes in chickens. Veterinary parasitology, 217, 108-112. Kašičková, D., Sak, B., Kváč, M., & Ditrich, O. (2009). Sources of potentially infectious human microsporidia: molecular characterisation of microsporidia isolates from exotic birds in the Czech Republic, prevalence stu…
Aves	Psittaciformes	Aratinga mitrata		Fungus	Simi, W. B., Leite-Jr, D. P., Paula, C. R., Hoffmann-Santos, H. D., Takahara, D. T., & Hahn, R. C. (2018). Yeasts and filamentous fungi in psittacidae and birds of prey droppings in midwest region of Brazil: a potential hazard to human health. Brazilian Journal of Biology, 79, 414-422.
Aves	Psittaciformes	Cacatua alba	2	Fungus			59860155
Aves	Psittaciformes	Cacatua alba		Virus			195957123; 261265280
Aves	Psittaciformes	Cacatua galerita	3	Bacterium		15525357; 687299
Aves	Psittaciformes	Cacatua galerita		Bacterium		14522700
Aves	Psittaciformes	Cacatua galerita		Bacterium		9876856
Aves	Psittaciformes	Cacatua sulphurea	2	Bacterium			94467375
Aves	Psittaciformes	Cacatua sulphurea		Virus			316997130; 316997132
Aves	Psittaciformes	Eclectus roratus	2	Fungus			3170136; 3170137
Aves	Psittaciformes	Eclectus roratus		Virus			258590587; 258590605
Aves	Psittaciformes	Melopsittacus undulatus	2	Bacterium			94467427
Aves	Psittaciformes	Melopsittacus undulatus		Bacterium		2680056
Aves	Psittaciformes	Nandayus nenday	2	Fungus	Abegg, M. A., Cella, F. L., Faganello, J., Valente, P., Schrank, A., & Vainstein, M. H. (2006). Cryptococcus neoformans and Cryptococcus gattii isolated from the excreta of psittaciformes in a southern Brazilian zoological garden. Mycopathologia, 161(2), 83-91.
Aves	Psittaciformes	Nandayus nenday		Fungus	da Cunha, M. J. R., Cury, M. C., & Santín, M. (2016). Widespread presence of human-pathogenic Enterocytozoon bieneusi genotypes in chickens. Veterinary parasitology, 217, 108-112. Kašičková, D., Sak, B., Kváč, M., & Ditrich, O. (2009). Sources of potentially infectious human microsporidia: molecular characterisation of microsporidia isolates from exotic birds in the Czech Republic, prevalence stu…
Aves	Psittaciformes	Nymphicus hollandicus	3	Bacterium		2888965; 21302762	94467305; 94467307; 94467315; 94467357; 94467359; 94467363; 94467365; 94467367; 94467369; 94467371; 94467413; 113927227; 147225268
Aves	Psittaciformes	Nymphicus hollandicus		Bacterium		678238
Aves	Psittaciformes	Nymphicus hollandicus		Parasite			215424778; 215424789; 215424805; 289526337; 289526339; 289526341; 289526343
Aves	Psittaciformes	Psittacula eupatria	1	Bacterium			339892698
Aves	Psittaciformes	Psittacula krameri	1	Parasite	Zhu, G. L., Tang, Y. Y., Limpanont, Y., Wu, Z. D., Li, J., & Lv, Z. Y. (2019). Zoonotic parasites carried by invasive alien species in China. Infectious diseases of poverty, 8(1), 1-17.		5917741
Aves	Psittaciformes	Psittacus erithacus	3	Bacterium			94467309; 94467311; 94467355; 339892688; 339892692; 339892694; 339892700; 339892702
Aves	Psittaciformes	Psittacus erithacus		Bacterium		18821184
Aves	Psittaciformes	Psittacus erithacus		Virus			195957117; 195957119; 258590570; 258590581; 258590611; 258590616; 258590621; 258590625
Aves	Psittaciformes	Trichoglossus haematodus	3	Bacterium			94467313; 94467317; 94467321; 94467323; 94467337; 94467339; 94467341; 94467343; 94467345; 94467347; 94467349; 94467351
Aves	Psittaciformes	Trichoglossus haematodus		Bacterium		21878682
Aves	Psittaciformes	Trichoglossus haematodus		Bacterium	Shaw: http://www.jstor.org/stable/20094976
Aves	Rheiformes	Rhea pennata	1	Parasite			260098443; 260098444
Aves	Strigiformes	Athene noctua	2	Bacterium			18389129; 18389147; 18389165; 18389183
Aves	Strigiformes	Athene noctua		Virus	Shaw: ViPR	5296538	300085922
Aves	Strigiformes	Bubo bubo	1	Virus		17869454
Aves	Strigiformes	Tyto alba	4	Bacterium		14522700
Aves	Strigiformes	Tyto alba		Bacterium	Shaw: Wildpro	19281460
Aves	Strigiformes	Tyto alba		Bacterium		20074875
Aves	Strigiformes	Tyto alba		Virus		17869454
Aves	Strigiformes	Tyto novaehollandiae	1	Parasite	Pozio, E. (2005). The broad spectrum of Trichinella hosts: from cold-to warm-blooded animals. Veterinary parasitology, 132(1-2), 3-11.
Aves	Struthioniformes	Struthio camelus	10	Bacterium	Shaw: http://medpub.litbang.pertanian.go.id/index.php/wartazoa/article/view/764	11974621
Aves	Struthioniformes	Struthio camelus		Bacterium		9631530
Aves	Struthioniformes	Struthio camelus		Bacterium			12642464; 28628615
Aves	Struthioniformes	Struthio camelus		Bacterium		10736005; 12747700; 15839434; 19432012	29422502
Aves	Struthioniformes	Struthio camelus		Fungus			5833368
Aves	Struthioniformes	Struthio camelus		Parasite		21840258	206721408; 206721411; 206721412
Aves	Struthioniformes	Struthio camelus		Parasite			251831335
Aves	Struthioniformes	Struthio camelus		Parasite		21530084	330858167
Aves	Struthioniformes	Struthio camelus		Virus		8204140
Aves	Struthioniformes	Struthio camelus		Virus		9777152; 14575075; 14575132; 14575143; 16757893; 16927114; 18483960; 18670997; 19184863; 20390531; 20844052; 21303494; 21468553; 25055639	71152762; 115608125; 115608127; 115608130; 115608132; 115608134; 115608137; 115608139; 115608142; 134011428; 134011440; 134011450; 134011461; 134011471; 134011479; 134011489; 134011498; 146393667; 146393669; 146393671; 146393673; 146393675; 146393677; 146393679; 146393681; 146393683; 146393685; 146393687; 146393689; 146393691; 146393693; 146393695; 146393697; 217384967; 217384969; 217384971; 2173…
Mammalia	Afrosoricida	Tenrec ecaudatus	1	Bacterium	Mahmoudi, A., Kryštufek, B., Sludsky, A., Schmid, B. V., De Almeida, A. M., Lei, X., ... & Mostafavi, E. (2020). Plague reservoir species throughout the world. Integrative Zoology. Riley, P. Y., & Chomel, B. B. (2005). Hedgehog zoonoses. Emerging Infectious Diseases, 11(1), 1.
Mammalia	Artiodactyla	Alces alces	16	Bacterium	GMPD 2.0: Jenkins et al 2001; Stuen et al 2002; Stuen et al 2002b	17682851; 26408585
Mammalia	Artiodactyla	Alces alces		Bacterium	GMPD 2.0: Gates et al 1995	19006977
Mammalia	Artiodactyla	Alces alces		Bacterium	Shaw: Wildpro	8250101
Mammalia	Artiodactyla	Alces alces		Bacterium	GMPD 2.0: Campbell et al 1994	7933291
Mammalia	Artiodactyla	Alces alces		Bacterium	GMPD 2.0: Kemper et al 2004
Mammalia	Artiodactyla	Alces alces		Bacterium		7093820
Mammalia	Artiodactyla	Alces alces		Bacterium	GMPD 2.0: Kocan et al 1986b
Mammalia	Artiodactyla	Alces alces		Bacterium		23657134
Mammalia	Artiodactyla	Alces alces		Parasite			283466441; 283466479; 283466708; 313208700; 313209053
Mammalia	Artiodactyla	Alces alces		Parasite	GMPD 2.0: Aukstikalniene et al. 2007; Shimalov and Shimalov 2000a; Shimalov and Shimalov 2003a
Mammalia	Artiodactyla	Alces alces		Parasite	GMPD 2.0: Dubrovsky et al 1994; Hamnes et al 2006
Mammalia	Artiodactyla	Alces alces		Parasite	GMPD 2.0: Hamnes et al 2006		109809908; 109809910; 109809912; 109809914; 109809916; 218202691
Mammalia	Artiodactyla	Alces alces		Parasite	GMPD 2.0: Kocan et al 1986a; Siepierski et al 1990; Vikoren et al 2004
Mammalia	Artiodactyla	Alces alces		Virus		6644915
Mammalia	Artiodactyla	Alces alces		Virus	GMPD 2.0: Grimstad et al 1986
Mammalia	Artiodactyla	Alces alces		Virus	GMPD 2.0: Gavier-Widen et al 1995
Mammalia	Artiodactyla	Ammotragus lervia	1	Bacterium	GMPD 2.0: Salinas et al 2009
Mammalia	Artiodactyla	Antilope cervicapra	4	Bacterium	Shaw: Wildpro	22247396
Mammalia	Artiodactyla	Antilope cervicapra		Bacterium		3108524
Mammalia	Artiodactyla	Antilope cervicapra		Bacterium	GMPD 2.0: Gupta and Singh 1987; Shaw: http://agris.fao.org/agris-search/search.do?recordID=US201301401994
Mammalia	Artiodactyla	Antilope cervicapra		Bacterium		18460627
Mammalia	Artiodactyla	Axis axis	4	Bacterium		11983602
Mammalia	Artiodactyla	Axis axis		Bacterium		23657134
Mammalia	Artiodactyla	Axis axis		Bacterium		18460627
Mammalia	Artiodactyla	Axis axis		Parasite	GMPD 2.0: McKenzie and Davidson 1989; Richardson and Demarais 1992
Mammalia	Artiodactyla	Bos taurus	65	Bacterium		2592538; 7258767; 9784551; 21923269	347308079
Mammalia	Artiodactyla	Bos taurus		Bacterium		401803	167509659; 167509767; 167509955; 167509959; 167509967; 167509975; 167509982; 167509991; 167510000; 167510005; 167510014; 167510024; 167510034; 167510055; 167510077; 167510093; 167510108; 167510132; 167510150; 167510178; 167510209; 167510242; 167510280; 167510313; 167510351; 167510395; 167510437; 167510487; 167510537; 167510584; 167510630; 167510686; 167510744; 167510803; 167510877; 167510942; 167…
Mammalia	Artiodactyla	Bos taurus		Bacterium	Shaw: http://www.cfsph.iastate.edu/Factsheets/pdfs/melioidosis.pdf	24961697; 23404819; 22209752; 12757220; 11693877; 10674644; 9266661; 1191141; 10674644
Mammalia	Artiodactyla	Bos taurus		Bacterium		24580097; 23453517; 21438765; 20023098; 17369335; 16751519; 16000800; 15812015; 15649999; 15528512; 14735214; 12576719; 9674125; 2363326; 3998100; 3998100
Mammalia	Artiodactyla	Bos taurus		Bacterium		223717; 1147351; 1172486; 1227428; 1303687; 1758018; 1771749; 1830787; 2353408; 2623085; 2800248; 2826336; 3527655; 4987309; 5784206; 6426125; 6614789; 7258034; 7652209; 8317762; 8645759; 9293340; 9780831; 11944582; 11971199; 17058498; 17359449; 17388020; 18258043; 18413292; 21719818	144568; 662830; 4803853; 12619851
Mammalia	Artiodactyla	Bos taurus		Bacterium		350156; 385765; 984838; 1106323; 1334435; 1638962; 2043084; 2110536; 2180199; 2662471; 3132159; 3141419; 3291196; 3895716; 4619406; 4944802; 7474353; 8053944; 8198524; 8224222; 8244901; 8293813; 8408563; 8662799; 9352090; 9649803; 10071933; 10574723; 11017711; 11162544; 11265191; 12833680; 14145110; 14690016; 15784977; 16891429; 17196748; 18387756; 18515481; 19720474; 20435756; 20629803; 21652657…	253960362; 253960364; 253960366; 253960368; 253960370; 253960372; 253960374; 253960376
Mammalia	Artiodactyla	Bos taurus		Bacterium		17908228; 17650154; 16965364; 10661665; 8863454; 7829513; 7916905; 2908185; 12282427; 385765; 17650154
Mammalia	Artiodactyla	Bos taurus		Bacterium		475167; 574885; 885444; 1471330; 2485300; 2644004; 2773203; 2800248; 3527655; 3890569; 4433076; 5013808; 6400460; 6534901; 6868062; 7377186; 7783275; 7803931; 7879492; 8020076; 8128803; 8144303; 8171200; 8282477; 8471017; 8518509; 8673797; 8749674; 8881416; 9441420; 9444329; 9500180; 9525780; 12357673; 12403408; 12520650; 12860629; 14366074; 14623412; 14808526; 15372977; 16729688; 17058498; 17422…	197253482
Mammalia	Artiodactyla	Bos taurus		Bacterium	Shaw: OIE	171605; 553971; 1366994; 1513597; 1572987; 1705686; 2284135; 2588467; 2617830; 3064021; 3329310; 3329318; 3329321; 3448572; 3900854; 7455277; 7628253; 7706742; 7820861; 8066991; 8134625; 8134634; 8750690; 8983132; 9429251; 9493330; 9573061; 9577776; 9613471; 9668463; 9668489; 9809321; 10192838; 10327437; 10377532; 11063511; 11587856; 12381579; 12383657; 12860692; 12860707; 19120230; 19712754; 204…	345452824; 345452826; 345452828
Mammalia	Artiodactyla	Bos taurus		Bacterium		21082249; 19841216; 12072249; 11423200; 11329469; 2266055; 3384899; 3687650; 4071515; 2680056; 11329469
Mammalia	Artiodactyla	Bos taurus		Bacterium		10047; 32536; 34628; 35325; 41222; 41425; 42509; 46271; 53431; 70968; 73127; 80383; 88957; 90519; 94100; 95156; 104694; 106944; 114112; 117592; 119390; 147104; 158591; 160325; 163354; 163765; 164436; 164439; 169258; 172122; 182547; 187232; 189746; 190280; 197104; 203563; 209406; 212391; 212392; 212411; 214821; 215505; 217408; 222722; 223131; 232591; 235425; 236302; 237639; 238993; 319528; 321024;…	5702372; 5804830; 13345251; 19387184; 19571832; 22653336; 22653338; 37547383; 37547385; 47824761; 47824763; 47824765; 47824767; 47824769; 47824771; 47824773; 50263021; 51950358; 51950360; 51950362; 51950364; 51950366; 54262014; 54262026; 54262030; 54262032; 57337353; 57434388; 57996835; 57996837; 57996839; 57996841; 57996843; 57996845; 57996847; 57996849; 57996851; 57996853; 57996855; 57996857; 5…
Mammalia	Artiodactyla	Bos taurus		Bacterium	Shaw: https://www.avma.org/News/Journals/Collections/Documents/javma_222_6_725.pdf	21413268; 20170494; 17561666; 19071403; 17294160; 16729688; 14733269; 12297391; 8667375; 6878028; 6273600; 4548386; 13930117
Mammalia	Artiodactyla	Bos taurus		Bacterium		8027346; 9228689; 9404617; 9404618; 9625467; 9877053; 10714525; 11549093; 20093682; 21288995; 21670193; 21706947	82706283; 82706285; 82706287; 183238656
Mammalia	Artiodactyla	Bos taurus		Bacterium		25217407; 25151442; 25042241; 25016114; 24988021; 24836302; 24715203; 24698417; 24688509; 24688506; 24674434; 24662769; 24624367; 24595088; 24516457; 24506835; 24294222; 24180587; 24119838; 23992408; 23905785; 23832703; 23787127; 23775320; 23566826; 23526124; 23473420; 23433372; 23373473; 23370174; 23261812; 23253484; 23208291; 23102469; 23035976; 22898534; 22804762; 22769601; 22748307; 22663187;…
Mammalia	Artiodactyla	Bos taurus		Bacterium		25049399; 25005431; 23060486; 17883011; 16390943; 12843072; 11891304; 10439408; 9499619; 8815111; 8099083; 1441162; 3538491; 17883011
Mammalia	Artiodactyla	Bos taurus		Bacterium	Shaw: http://lib.itg.be/open/ASBMT/1974/1974asbm0503.pdf
Mammalia	Artiodactyla	Bos taurus		Bacterium		21764940; 11259647; 8224887; 8416891; 212448; 5296996
Mammalia	Artiodactyla	Bos taurus		Bacterium		23181781; 21612532; 21158615; 12574272; 12488078; 10881097
Mammalia	Artiodactyla	Bos taurus		Bacterium		1514237; 6812264; 7135819; 8757880; 8861639; 9055972; 9105933; 9129585; 9316923; 10203484; 10459655; 10517596; 10603215; 10699026; 10742199; 10781620; 10816540; 10834977; 10991873; 11010913; 11104262; 11244872; 11348774; 11402005; 11449908; 11500437; 11665472; 11682515; 11821135; 12010170; 12065528; 12069778; 12110478; 12118515; 12149377; 12171058; 12202585; 12271270; 12406755; 12409362; 12423927…	197321193; 565628909; 565628907; 565628905; 565628904; 565628902; 565628898; 565628897; 565628895; 565628893; 565628891; 565628889; 565628888; 565628887; 565628884; 565628882; 565628879; 565628878; 565628876; 565628875; 565628872; 565628871; 565628868; 565628867; 565628866; 565628865; 565628864; 565628861; 565628860; 565628857; 565628856; 565628855; 565628854; 565628853; 565628852; 565628850; 565…
Mammalia	Artiodactyla	Bos taurus		Bacterium		25264876; 24837878; 21430962; 21262710; 21257530; 21219342; 19860257; 19733402; 12878547; 11989739; 11931181; 11480520; 9544779; 9442945; 8953533; 8844576; 7747410; 7894711; 7913118; 8051253; 8399744; 7763446; 1362584; 2024436; 17423633; 3791079; 17423633
Mammalia	Artiodactyla	Bos taurus		Bacterium		15189296
Mammalia	Artiodactyla	Bos taurus		Fungus			148250253; 148250511; 148250751; 148250991; 148807941
Mammalia	Artiodactyla	Bos taurus		Fungus		804074; 9437837; 15270118	18033496
Mammalia	Artiodactyla	Bos taurus		Fungus		12065519; 8817930; 8188361; 1824415; 1668620; 2194958; 2482351; 2439674; 98818; 5337774
Mammalia	Artiodactyla	Bos taurus		Fungus			168472695
Mammalia	Artiodactyla	Bos taurus		Fungus		20970953; 19116305; 18023165; 15961262; 12744888; 9504058; 1774283; 3818928
Mammalia	Artiodactyla	Bos taurus		Parasite		25280515; 24625354; 23273929; 23273928; 23273777; 22638921; 21344210; 21094506; 19210793; 14509451; 10799842; 10376888; 9645850; 9561708; 9493308; 9477496; 9099383; 8916402; 8893482; 8644452; 7676603; 7998700; 8236735; 8484220; 8442334; 1413460; 1524310; 1532875; 2238429; 2353426; 2316176; 2598802; 2802334; 3223663; 3361567; 3946069; 3839020; 6377988; 6375485; 6689429; 6226223; 7175907; 7175905; …
Mammalia	Artiodactyla	Bos taurus		Parasite		12596383; 10583904; 9018307; 2972263; 6454294
Mammalia	Artiodactyla	Bos taurus		Parasite			85681184; 85681265; 155382485; 155382533; 186926544; 186926562
Mammalia	Artiodactyla	Bos taurus		Parasite		17657508; 17578244; 10750153; 9859128; 8265211; 1561763; 3962529; 7099203; 735591; 12913583; 12913590
Mammalia	Artiodactyla	Bos taurus		Parasite		123523; 460820; 677528; 2238429; 2759770; 2802334; 3516024; 3734999; 5137637; 5157769; 6462634; 7255904; 7477098; 7871262; 8644452; 8916402; 8986110; 9477498; 9512988; 9645850; 9763315; 9877069; 10726989; 11516584; 11814050; 12392918; 13678839; 14700194; 15154594; 15796017; 16228272; 18441871; 19346008; 19770033; 21722485	83318801
Mammalia	Artiodactyla	Bos taurus		Parasite			578024608
Mammalia	Artiodactyla	Bos taurus		Parasite		413242; 3516024; 6377988; 7812315; 8236735; 8644452; 9592730; 9650868; 12191901; 14651886; 15063941; 17196117; 17573084	212720568
Mammalia	Artiodactyla	Bos taurus		Parasite		10961852	301133818; 301133820; 301133822; 301133824; 301133826; 301133828
Mammalia	Artiodactyla	Bos taurus		Parasite		556303; 568099; 569520; 658280; 906086; 937802; 996937; 1576109; 1626868; 1803936; 1803937; 1822898; 2085053; 2151221; 2260507; 2362771; 2419535; 2592148; 2594418; 3083565; 3177940; 3256248; 3759354; 3962162; 4559145; 4738088; 6372553; 6486931; 6493809; 6522837; 6528659; 6798773; 6800104; 6862314; 6891857; 7079600; 7090649; 7251255; 7344188; 7434501; 7540744; 7660569; 7724510; 8472640; 8541896; 8…	7242824; 18676388; 18857866; 20135915
Mammalia	Artiodactyla	Bos taurus		Parasite		202358; 230765; 262611; 369166; 489236; 543211; 654424; 739414; 905640; 905646; 1018892; 1306921; 1343684; 1343727; 1383149; 1413450; 1496779; 1496802; 1629339; 1730498; 1743859; 1779305; 2050406; 2132684; 2196724; 2242963; 2301128; 2321261; 2323394; 2358324; 2365457; 2592538; 2595088; 2665254; 2747745; 3007751; 3033495; 3308949; 3325981; 3727339; 3744669; 3763166; 3776013; 4060237; 6345394; 6347…	458349; 944893; 113882966; 113882968; 113882973; 149798962; 149798963; 149798964; 149798965; 149798966; 149798967; 149798968; 149798969; 149798970; 149798971; 149798972; 149799028; 149799029; 149799030; 149799031; 149799032; 149799035; 149799036; 149799037; 149799038; 149799039; 149799040; 149799041; 149799042; 149799043; 149799044; 149799045; 149799046; 149799047; 149799048; 149799049; 149799050…
Mammalia	Artiodactyla	Bos taurus		Parasite		21210149; 18374492; 18351543; 16618364; 15133074; 15041098; 12756546; 12062509
Mammalia	Artiodactyla	Bos taurus		Parasite		10651302; 11027856; 12072212; 12514063; 12781473; 15177715; 16537941; 18372647; 18989700; 19185428; 19713046; 20356678; 20714750; 21168973; 21184703; 21450406	11611744; 20799278; 33578067; 33590446; 61967123; 66968360; 66968364; 66968369; 67966498; 67966499; 67966503; 67966505; 73665571; 118480586; 118480587; 119637654; 127519237; 157064907; 157064908; 157064909; 157064911; 157064914; 157064916; 157064917; 157064918; 157064919; 157064920; 157064921; 157064922; 157064923; 157064924; 157064925; 157064926; 157064927; 157064928; 157064929; 159159996; 15915…
Mammalia	Artiodactyla	Bos taurus		Parasite		1697848; 1779302; 2753120; 3516070; 7591103; 7776122; 8077399; 8452315; 8514398; 10889355; 11705652; 12409385; 12435128; 12623208; 14718089; 15219360; 15925721; 16159658; 17310395; 17577426; 17854810; 17900812; 17984252; 18068157; 18436382; 18567681; 18622625; 19715429; 19956662; 20599434; 21275235; 21324592; 21894509; 20217133; 17873066; 17569991; 17566662; 10023403; 1685867	9954288; 9954289; 30038140; 31747300; 31747301; 31747304; 37961371; 37961373; 45238879; 45238895; 49798182; 49798187; 50253784; 53854275; 53854276; 53854277; 53854279; 53854281; 53854283; 53854285; 77022059; 77022061; 77022063; 77022065; 77022067; 77022069; 77022071; 77022073; 77022075; 91177600; 91177601; 91177604; 91177605; 91177606; 91177607; 91177608; 91177609; 91177610; 91177611; 91177612; 9…
Mammalia	Artiodactyla	Bos taurus		Parasite		3138399; 6800273; 9488337; 10331210; 12563811; 16870346; 19783101; 20378250; 21236581	5932298; 5932300; 94480737; 94480738; 588481528; 418433448; 418433447
Mammalia	Artiodactyla	Bos taurus		Parasite		824260; 1200023; 1619292; 1730266; 1854172; 2039786; 3102381; 3124328; 3518211; 3522734; 5408386; 6464188; 6887318; 7005083; 7048090; 7472890; 7480936; 7496948; 7578451; 7728629; 7731085; 7770750; 7948400; 8171820; 8239619; 8297897; 8727903; 8881416; 9011014; 9024199; 9105308; 9185268; 9560789; 9698944; 9883894; 9891012; 10070661; 10344539; 10366536; 10384902; 10608437; 10811279; 11223203; 112430…	46392786; 238816994; 238816995
Mammalia	Artiodactyla	Bos taurus		Virus		16363173
Mammalia	Artiodactyla	Bos taurus		Virus	Shaw: ViPR	178691; 1326641; 1379399; 1645598; 1649505; 1655957; 1661745; 1662038; 1664719; 1706882; 1715659; 1715665; 1830770; 1920630; 1984658; 2155283; 2170746; 2174231; 2266145; 2384915; 2391506; 2471794; 2541577; 2560579; 2732694; 2848623; 2990390; 3002006; 3029935; 3036908; 3919434; 4270437; 6205167; 6258202; 6295955; 6302214; 6328730; 6373836; 6821021; 7107859; 7590874; 7636993; 7646353; 7646358; 7844…	294861819; 281323193; 281323170; 145208944; 347465995; 347465969; 189342843; 294861831; 294861839; 347465935; 343129772; 145208884; 224776035; 347466001; 347465955; 281323187; 347466009; 347465975; 193795728; 347465989; 343129792; 343129752; 331264481; 347465949; 294861825; 347465929; 343129732; 343129724; 347466007; 294861823; 347465953; 281323182; 281323185; 347465961; 209781583; 347465973; 347…
Mammalia	Artiodactyla	Bos taurus		Virus	GMPD 2.0: Dauphin et al. 2001	391478; 2161595; 2552879; 7716885; 7747470; 7941304; 7962728; 8165658; 8291236; 8393394; 8578861; 8748547; 9007819; 9129644; 9144374; 9255762; 9282788; 9356345; 9573288; 9633045; 9773471; 9807733; 9926403; 10099024; 10403696; 10458109; 10489341; 10555206; 10596403; 10655776; 10958243; 11042405; 11042408; 11417380; 11817858; 11900844; 12606077; 14971730; 16032008; 16115092; 16309752; 16460357; 165…	14150774
Mammalia	Artiodactyla	Bos taurus		Virus	GMPD 2.0: de Sant'Ana et al. 2012; Shaw: ViPR	11297696; 12782365; 14477956; 14671098; 16514336; 17325350; 19270325	260908096; 380845187; 385153335; 385153347; 385153351; 385153355; 385153359; 432134535; 432134537; 432134539; 558483462; 558483464; 558483486; 558483488; 558483490; 582120423; 582120425; 582120427; 582120435; 582120437; 595333691
Mammalia	Artiodactyla	Bos taurus		Virus	GMPD 2.0: Tauro et al. 2009	24188175; 19678560; 16820982; 12363055; 3101276
Mammalia	Artiodactyla	Bos taurus		Virus		22798366; 9182198; 8780458; 7931418; 3189702
Mammalia	Artiodactyla	Bos taurus		Virus		15929402
Mammalia	Artiodactyla	Bos taurus		Virus		25105810; 23473221; 23025191; 22989182; 12804375; 20452; 17310; 1514224
Mammalia	Artiodactyla	Bos taurus		Virus		1323561; 1367409; 3011913; 3876961; 4626040; 6200418; 6439969; 7882589; 8119538; 9622545; 9714835; 10163469; 10480226; 11341355; 11391538; 11509871; 11822907; 11900226; 12851401; 17499889; 18810491; 18977688; 21168443	289629796
Mammalia	Artiodactyla	Bos taurus		Virus		11878437; 17851097
Mammalia	Artiodactyla	Bos taurus		Virus	Shaw: ViPR	170542; 1237269; 1320343; 1645592; 2156099; 2243192; 4306247; 4310355; 4310357; 4451432; 6096388; 6295928; 6743150; 7303138; 7711309; 8381261; 10655776; 14575175; 16318717; 16949850; 23885004	7715098
Mammalia	Artiodactyla	Bos taurus		Virus		21273383
Mammalia	Artiodactyla	Bos taurus		Virus		19886791
Mammalia	Artiodactyla	Bos taurus		Virus	Shaw: ViPR	11297696
Mammalia	Artiodactyla	Bos taurus		Virus		827036
Mammalia	Artiodactyla	Bos taurus		Virus	GMPD 2.0: Dauphin et al. 2001	223923; 468369; 563208; 566007; 921140; 1104485; 1598857; 1906834; 2130231; 2276949; 2424857; 2429983; 2461007; 2610551; 2982942; 3198658; 3206086; 3207500; 3354253; 3541428; 4043531; 4262443; 4263912; 4330674; 4571654; 4588193; 4749261; 4998332; 5000804; 5025622; 5398804; 5628826; 6355152; 6765380; 7128064; 7128070; 7316614; 7358836; 7493894; 7730435; 8017235; 8219344; 8540994; 8880998; 8889059;…	1675318; 7110126; 13549173; 13549175; 13549177; 13549179; 13549181; 13549183; 13549185; 13549187; 13549189; 13549191; 13549193; 13549195; 13549197; 13549199; 13549201; 13549203; 13549205; 13549207; 13549209; 13549211; 13549213; 13549233; 18448113; 21654716; 27465086; 27465106; 37194928; 37194930; 37786170; 37811278; 37811282; 37811288; 37811300; 37811320; 37811330; 37811342; 37928319; 37928325; 3…
Mammalia	Artiodactyla	Bos taurus		Virus	GMPD 2.0: Andriamandimby et al. 2010	44038; 752702; 2867737; 2987499; 3631700; 3678406; 7102093; 7208510; 7754240; 7901480; 8730305; 9328662; 9328663; 10950972; 11747742; 11986283; 12825681; 15893560; 17111980; 18297310; 19394096; 20507747; 20682908; 21080319; 21307219; 21570939; 22020149	87622041; 87622209; 87622326; 87622415; 87622489; 87622587; 87622607; 87622644; 87622767; 87622771; 87622779; 87622805; 87622809; 87622819; 87622831; 87622835; 168013378; 168013387; 168013390; 168013393; 168013459; 168013462; 168013465; 168013468; 168013474; 168013477; 190411191; 190411193; 190411197; 190411201; 190411203; 190411205; 190411207; 190411209; 190411215; 190411217; 190411219; 19041122…
Mammalia	Artiodactyla	Bos taurus		Virus	GMPD 2.0: Almberg et al. 2009	11585790
Mammalia	Artiodactyla	Bos taurus		Virus	GMPD 2.0: Buzinaro et al. 2003	86940; 198371; 205329; 216077; 225424; 227917; 1326266; 1327857; 1331146; 1664560; 1698323; 1722090; 1966750; 2152820; 2157566; 2159538; 2161038; 2168987; 2549598; 2560579; 2562214; 2821965; 2831843; 2838218; 2846639; 2847415; 2851185; 2999218; 2999313; 3000337; 3001359; 3014721; 3021814; 3021983; 3029935; 3034203; 3036908; 3083580; 3099132; 3894608; 3919434; 4062197; 6092417; 6147993; 6173029; 6…	399138145; 307775501; 353441908; 225322483; 256041868; 300245047; 284098203; 401555600; 309753475; 157694978; 301429564; 256041788; 307775489; 400540549; 256041860; 225322491; 301429544; 256041768; 349592883; 400540669; 256041888; 373503041; 256041880; 307752638; 307752644; 301429556; 308913526; 399240855; 222160830; 157694964; 284098217; 353441888; 301429570; 256041794; 256041854; 306485949; 353…
Mammalia	Artiodactyla	Bos taurus		Virus	Shaw: ViPR	25229702
Mammalia	Artiodactyla	Bos taurus		Virus		23468490; 23025191; 22989182; 22144461; 16485478; 12804375; 10722482; 7711309; 1645592; 2873752; 154334; 4564396; 5339360; 16350203
Mammalia	Artiodactyla	Bos taurus		Virus	GMPD 2.0: Baba et al. 1994; (CFSPH 2009)	24689894; 21733134; 7603342; 8380321; 6300226; 6300226
Mammalia	Artiodactyla	Bos taurus		Virus		5296538
Mammalia	Artiodactyla	Bos taurus		Virus		25105810; 22989182; 11142632; 2621241; 20452; 13587375
Mammalia	Artiodactyla	Boselaphus tragocamelus	1	Virus	Shaw: http://advetresearch.com/index.php/avr/article/view/364
Mammalia	Artiodactyla	Bubalus bubalis	23	Bacterium	Shaw: Infectious Diseases of Wild Mammals	6696173
Mammalia	Artiodactyla	Bubalus bubalis		Bacterium		15525357
Mammalia	Artiodactyla	Bubalus bubalis		Bacterium			157688278
Mammalia	Artiodactyla	Bubalus bubalis		Bacterium	Shaw: http://dx.doi.org/10.1590/S0100-736X2009000300013
Mammalia	Artiodactyla	Bubalus bubalis		Bacterium		19232419; 23419216	122894109
Mammalia	Artiodactyla	Bubalus bubalis		Bacterium		19836892
Mammalia	Artiodactyla	Bubalus bubalis		Bacterium	Shaw: http://dx.doi.org/10.1590/S1517-83822001000400008
Mammalia	Artiodactyla	Bubalus bubalis		Bacterium		8966765
Mammalia	Artiodactyla	Bubalus bubalis		Bacterium		9066962
Mammalia	Artiodactyla	Bubalus bubalis		Parasite			62288193; 67867086; 291290516
Mammalia	Artiodactyla	Bubalus bubalis		Parasite		15986249; 17405628	88853329; 308233102; 308233103; 308233104; 308233105; 308233106; 308233107; 308233108; 308233144; 308233145; 308233146; 308233147; 308233148; 308233149; 308233150; 308233151; 308233152; 308233189; 308233191; 308233193; 308233195; 308233197; 308233199; 308233201; 308233203; 308233205; 308233279; 308233281; 308233283; 308233285; 308233287; 308233289; 308233291; 308233293; 308233295; 308233369; 3082…
Mammalia	Artiodactyla	Bubalus bubalis		Parasite		22154255	327248271; 327248273
Mammalia	Artiodactyla	Bubalus bubalis		Parasite			295149019
Mammalia	Artiodactyla	Bubalus bubalis		Parasite			267850479
Mammalia	Artiodactyla	Bubalus bubalis		Parasite		1402481; 12563811; 19336258	5932297; 5932299
Mammalia	Artiodactyla	Bubalus bubalis		Virus	Shaw: ViPR	17916374	157785735; 283101141; 283101143; 283101145; 283101147
Mammalia	Artiodactyla	Bubalus bubalis		Virus	GMPD 2.0: Casseb et al. 2014
Mammalia	Artiodactyla	Bubalus bubalis		Virus		15929402
Mammalia	Artiodactyla	Bubalus bubalis		Virus		4549482
Mammalia	Artiodactyla	Bubalus bubalis		Virus	GMPD 2.0: Casseb et al. 2014
Mammalia	Artiodactyla	Bubalus bubalis		Virus			2832953; 2832955; 2832957; 2832961; 571256264; 571256236; 571256218; 571256196
Mammalia	Artiodactyla	Bubalus bubalis		Virus		7901480
Mammalia	Artiodactyla	Bubalus bubalis		Virus			164416043; 164416045; 164416047; 164416049; 164416051; 164416053; 164416055; 164416057; 170676835; 196052311; 197701073
Mammalia	Artiodactyla	Camelus dromedarius	18	Bacterium		8190979
Mammalia	Artiodactyla	Camelus dromedarius		Bacterium		21762586
Mammalia	Artiodactyla	Camelus dromedarius		Bacterium		10674644; 25583276
Mammalia	Artiodactyla	Camelus dromedarius		Bacterium		4901436; 8112468; 8669370; 8819195; 9050835; 9649422; 11163394; 11969115; 12166329; 12449252; 12643755; 15130125; 15609870; 16253270; 16511154; 16879409; 18575976	347439052; 347439058; 347439066; 347439070; 347439099
Mammalia	Artiodactyla	Camelus dromedarius		Bacterium		26352970
Mammalia	Artiodactyla	Camelus dromedarius		Bacterium	Shaw: http://81.0.228.28/publicFiles/61637.pdf
Mammalia	Artiodactyla	Camelus dromedarius		Parasite			4581245; 4581246; 14488023; 15559074; 15559078; 18071483; 22795044; 38569555; 73486849; 85681180; 85681182; 85681188; 85681190; 85681267; 85681269; 88766357; 155382531; 155382535; 186926572; 195933692; 300394859; 300394889; 308229821; 308229823; 308229825; 308229827; 308229829; 308229831
Mammalia	Artiodactyla	Camelus dromedarius		Parasite			227955435; 227955437
Mammalia	Artiodactyla	Camelus dromedarius		Parasite			118132588; 118132590; 118132591; 118132596; 125654732; 125654734; 125654736; 125654738
Mammalia	Artiodactyla	Camelus dromedarius		Parasite		1413449; 2825450; 3388734; 8533274; 16425066
Mammalia	Artiodactyla	Camelus dromedarius		Virus	Shaw: ViPR	24655427
Mammalia	Artiodactyla	Camelus dromedarius		Virus	Shaw: ViPR	6145344
Mammalia	Artiodactyla	Camelus dromedarius		Virus	Shaw: ViPR	8604544	295646610; 295646612; 295646614; 295646616; 295646618
Mammalia	Artiodactyla	Camelus dromedarius		Virus	GMPD 2.0: Brown et al. 1991	6534900
Mammalia	Artiodactyla	Camelus dromedarius		Virus		21939690	156981032; 225356633; 225356669; 260505938; 284808710; 284808732; 284808738; 284808758
Mammalia	Artiodactyla	Camelus dromedarius		Virus	GMPD 2.0: Al-Afaleq et al. 2007
Mammalia	Artiodactyla	Camelus dromedarius		Virus		23961160	315248860
Mammalia	Artiodactyla	Camelus dromedarius		Virus	GMPD 2.0: Baba et al. 1994; Shaw: doi:10.1016/0167-5877(90)90055-M
Mammalia	Artiodactyla	Capra hircus	45	Bacterium		2592538; 5761409; 6716555; 9530692; 11071550; 21215905; 22057867; 2592538	183206329; 197318648; 217031315; 217031319; 217031331; 217031333; 217031335; 217795503; 217795637; 217795660; 217795683; 346229578; 410027089; 410027093; 410027097
Mammalia	Artiodactyla	Capra hircus		Bacterium	Shaw: DOI:10.4236/ojvm.2012.22012	25290923; 25101836; 24373579; 23242686; 23082910; 22929128; 21835070; 21182874; 21116715; 21083757; 20803911; 20402418; 19861061; 19171223; 18551098; 18487406; 17953756; 17555849; 16437055; 16394383; 16032229; 15861891; 15729896; 15085606; 12396913; 11770263; 11084608; 10939944; 9374261; 8036676; 8134641; 1593265; 2115214; 3836213; 3934286; 2985910; 7348590; 6791360; 810213; 16512117; 5753397; 60…
Mammalia	Artiodactyla	Capra hircus		Bacterium		24571408; 24260378; 22916225; 20849887; 10674644; 9236739; 7545176; 8544164; 7521644; 3190597; 3355451; 6710827; 7186613; 6007974; 10674644; 17258514
Mammalia	Artiodactyla	Capra hircus		Bacterium		24518626; 24412959; 24344105; 23260373; 22189122; 21039131; 20184450; 24031446; 16133831; 15992284; 10659362; 9501355; 8914757; 7932615; 8429572; 2241685; 2317090; 17422911; 3605046; 3771774; 3919086; 6639033; 6874530; 7224312
Mammalia	Artiodactyla	Capra hircus		Bacterium		1796465; 1819408; 3324944; 3527655; 4698212; 6474822; 6654724; 8281744; 8451814; 8870190; 9373948; 10932720; 11844621; 11971199; 12726739; 15066732; 15352550; 17459840; 19570194; 19666916; 21077448; 21215905; 21719818	12483891; 18101635; 18101636; 18101637; 82408771; 82408772; 82408774; 95105577; 95105579; 95105581; 95105587; 95105589; 95105591; 320041697; 320041701; 320041703
Mammalia	Artiodactyla	Capra hircus		Bacterium		18387756; 16332765; 10388706; 9813844; 4580956
Mammalia	Artiodactyla	Capra hircus		Bacterium	Shaw: http://vdt.ugent.be/sites/default/files/art80505.pdf
Mammalia	Artiodactyla	Capra hircus		Bacterium		574885; 727592; 1471330; 1636881; 1796465; 2017831; 2644004; 3527655; 3890569; 6400460; 6654724; 7803931; 8144303; 8711876; 8749674; 8881416; 9441420; 9444329; 12403408; 12520650; 12860629; 15066733; 15352550; 16915398; 17187835; 17422227; 17422540; 17423774; 17459840; 17896873; 18024725; 18835111; 19011054; 19161644; 19438627; 19478271; 19480726; 19570194; 19666916; 19968851; 20164949; 20857313;…	197253484; 197253486; 353529383; 353529386
Mammalia	Artiodactyla	Capra hircus		Bacterium		10618139
Mammalia	Artiodactyla	Capra hircus		Bacterium	Shaw: DOI: 10.1111/j.1751-0813.1988.tb14311.x
Mammalia	Artiodactyla	Capra hircus		Bacterium		32536; 165517; 330529; 338650; 367012; 376527; 394652; 785093; 797098; 1088938; 1090664; 1094055; 1339464; 1339991; 1342822; 1372159; 1464628; 1487832; 1506331; 1622251; 1818775; 1984480; 2067054; 2190211; 2332638; 2680901; 2784458; 2883122; 2920279; 3018991; 3043110; 3045818; 3096172; 3216800; 3286599; 3304026; 3314353; 3541357; 3549669; 3871199; 3898561; 3902793; 4133788; 4179782; 4200918; 4206…	327344150; 327344152; 327344154; 327344156; 327344158; 327344160; 327344162; 327344164; 327344166; 327344168; 327344170; 327344172; 327344174; 327344176; 327344178; 327344180; 327344182; 386165030; 405132586; 405132630; 405132710; 405132842; 405132998
Mammalia	Artiodactyla	Capra hircus		Bacterium		20517645; 8584868; 1626866; 3678399; 4083586; 4083585; 16031033; 83327; 19868228; 22365844
Mammalia	Artiodactyla	Capra hircus		Bacterium		24548157; 24521354; 24516457; 24344105; 24119838; 23541205; 23212021; 23212008; 22471967; 22360490; 22247147; 21669068; 21554806; 21356456; 21035884; 20059912; 19835780; 19666916; 19476464; 19409824; 19261972; 18833996; 18724751; 18692931; 17613373; 17241681; 17235160; 16878601; 16529834; 16350271; 16161677; 16099063; 16094865; 16000241; 15907567; 15610491; 15294773; 22061013; 14614301; 12870765;…
Mammalia	Artiodactyla	Capra hircus		Bacterium	Shaw: OIE	8576352
Mammalia	Artiodactyla	Capra hircus		Bacterium	Shaw: http://lib.itg.be/open/ASBMT/1974/1974asbm0503.pdf
Mammalia	Artiodactyla	Capra hircus		Bacterium		24785349; 21863217; 21819211; 20726340; 20395002; 16398191; 15636159; 22061013; 8739495; 8112833; 2200226; 2185527; 2263744; 3553233; 3096172; 3919086; 6381310; 6376633; 7042758; 7024254; 86504; 326193; 799824
Mammalia	Artiodactyla	Capra hircus		Bacterium		17423633
Mammalia	Artiodactyla	Capra hircus		Bacterium		16167386
Mammalia	Artiodactyla	Capra hircus		Fungus		21521012	156140169; 156140173; 156140243; 156140272; 156140274; 156140309
Mammalia	Artiodactyla	Capra hircus		Parasite			114146020; 114146026; 237769800; 237769802; 294938057
Mammalia	Artiodactyla	Capra hircus		Parasite		617942; 3201025; 6006926; 6485107; 7735304; 9017880; 14103225; 15991579; 18626662; 19769969; 21145662; 21440546	89330527; 89330529
Mammalia	Artiodactyla	Capra hircus		Parasite		460820; 572958; 1466129; 1494857; 1566537; 1796870; 1937800; 1980804; 2368307; 2382380; 2529697; 2774328; 2777463; 3031870; 3590608; 4051913; 5157769; 6517775; 6686379; 6892178; 7343578; 7571339; 7676605; 7725626; 7732637; 7735304; 7975117; 7975118; 8171826; 8249254; 8544042; 9107026; 9208446; 9493309; 9512988; 9637220; 9877069; 9877070; 10681034; 10989146; 10996737; 11038310; 11367880; 12383625;…	158906072; 158906073; 158906074; 158906075; 158906076; 166408996; 166408998; 166409000; 166409002; 166409004; 166409006; 166409008; 166409010; 166409012; 166409014; 166409016; 166409018; 166409020; 166409022; 166409024; 166409026; 166409028; 290877890; 301154134; 313509546; 319655867; 319655869; 319655871; 319655873; 319655875; 319655877; 319655879; 319655881; 319655883; 319655885; 319655887; 319…
Mammalia	Artiodactyla	Capra hircus		Parasite		19471967; 17969715; 16834900; 15817209; 10631709; 8960229; 8765065; 8720569; 8734228; 7898893; 8171826; 8249251; 1494857; 1295205; 2588471; 2728324; 3840299; 6892176; 7452659; 13839945
Mammalia	Artiodactyla	Capra hircus		Parasite			298239405; 298239407
Mammalia	Artiodactyla	Capra hircus		Parasite			218963698; 218963699; 218963700; 218963701; 218963702; 218963703; 218963704; 218963705; 218963706; 218963707; 218963708; 218963709; 218963710; 218963711; 218963712; 218963713
Mammalia	Artiodactyla	Capra hircus		Parasite		7776122; 17569991; 18436382; 19956662	7008147; 56405483; 56412003; 296040861; 296040863; 296040865; 296040867; 296040897; 296040899; 296040930; 296040931; 296040932; 296040933; 296040934; 296040935; 296040936; 296040980; 296040982
Mammalia	Artiodactyla	Capra hircus		Parasite		539933; 727592; 1616398; 1710804; 1822946; 2132690; 2773266; 3083732; 3400927; 3985701; 4003888; 6464188; 6654724; 6887318; 6994935; 7340584; 7406300; 7436101; 7440321; 7496948; 7728629; 7731085; 8711895; 8881416; 9185268; 9425834; 9444017; 10190869; 10384902; 11165267; 11243078; 11474987; 11500772; 11705649; 15463690; 15585495; 15949185; 16562728; 16919980; 17459840; 19559531; 19666916; 19743922…	206114312; 206114313; 206114314; 206114315; 206114316; 206114317; 206114318; 206114319; 294769407; 296280498; 349582574
Mammalia	Artiodactyla	Capra hircus		Virus	GMPD 2.0: Zhang et al. 2014
Mammalia	Artiodactyla	Capra hircus		Virus	GMPD 2.0: Tauro et al. 2009
Mammalia	Artiodactyla	Capra hircus		Virus		6609014
Mammalia	Artiodactyla	Capra hircus		Virus		15929402
Mammalia	Artiodactyla	Capra hircus		Virus		4549482
Mammalia	Artiodactyla	Capra hircus		Virus		22115320; 17519576; 15741557; 15274477; 12581445; 7903495; 8105646; 2557383; 2553798; 6281305; 17519576
Mammalia	Artiodactyla	Capra hircus		Virus	Shaw: ViPR	3354158	380854633
Mammalia	Artiodactyla	Capra hircus		Virus		19886791
Mammalia	Artiodactyla	Capra hircus		Virus	GMPD 2.0: Vikoren et al. 2008; Shaw: ViPR	1650802; 2466365; 2588444; 7747456; 8028113; 9280386; 10077638; 10781724; 11961259; 12297324; 12782365; 14535541; 14671098; 15351483; 15646056; 16050510; 16757136; 17350223; 18201239; 18948987; 19186192; 21695582; 20416112	52352876; 52352905; 52352924; 82570503; 82570505; 114225403; 115333949; 197344480; 197344482; 197344484; 237511262; 255040176; 255040178; 284178603; 307448525; 308225028; 312231981; 343794906; 343794910; 343794914; 343794918; 343794922; 357595057; 367462715; 367462719; 367462723; 371925323
Mammalia	Artiodactyla	Capra hircus		Virus	GMPD 2.0: Brown et al. 1991	6534900
Mammalia	Artiodactyla	Capra hircus		Virus	GMPD 2.0: Kuzmin et al. 2004	556820; 2610551; 2982942; 4272951; 5025622; 6757169; 7730435; 8371354; 8540994; 11132881; 11585097; 12494966; 15643834; 16599183; 17173527; 18955098; 19836426; 21412618	27465098; 27465108; 27465122; 37811290; 37811306; 37811322; 37811324; 37811328; 37811334; 49617426; 62546280; 62546282; 81374043; 81374055; 81374064; 81374076; 110610234; 110923413; 111182911; 117956143; 117956145; 125659184; 160699833; 160699919; 171466896; 171466902; 213493807; 218683391; 224487296; 260505892; 260505894; 260505896; 260505898; 260505900; 260505902; 260505908; 260505910; 28480871…
Mammalia	Artiodactyla	Capra hircus		Virus	GMPD 2.0: Andriamandimby et al. 2010	44038; 541587; 752705; 2052753; 2987499; 3053781; 3214599; 7901480; 10499082; 11747742; 11986283; 12825681; 15893560; 16318720; 18297310; 19394096; 20167519; 20507747; 20682908; 21080319; 21307219; 22020149	296936832; 296936924; 296937002; 387119346; 387119344; 387119250; 387119248; 190411213; 190411211; 168013447; 302122685; 302122677; 190411333; 190411330; 190411265; 190411263
Mammalia	Artiodactyla	Capra hircus		Virus		11585790
Mammalia	Artiodactyla	Capra hircus		Virus		25674582	22450147; 22450149; 300124248; 300124250; 300124252; 300124256; 300124258; 300124260; 300124262; 300124264; 300124266; 300124268; 300124270; 300124272; 300124274; 300124276; 300124278; 300124280; 300124282; 300124284; 300124286; 300124288; 300373050; 395804950; 399138149; 399138151; 401722845; 401722847
Mammalia	Artiodactyla	Capra hircus		Virus		25227182; 24690234; 22309856; 22191165; 21325791; 21186771; 21141272; 19861072; 18686242; 18471057; 16191893; 15515879; 15305697; 12141756; 12126718; 8891541; 4071975; 6715878; 6609014; 52294; 1214720; 5752389; 4383034; 4383666; 5298545; 13648903; 23697658
Mammalia	Artiodactyla	Capra hircus		Virus	GMPD 2.0: Johansen et al. 2005
Mammalia	Artiodactyla	Capra hircus		Virus	Shaw: OIE	16350203
Mammalia	Artiodactyla	Capra hircus		Virus	GMPD 2.0: Baba et al. 1994; (CFSPH 2009)	7603342; 8389498; 8380321; 2565679; 2855376; 6300226; 9576352
Mammalia	Artiodactyla	Capreolus capreolus	24	Bacterium	GMPD 2.0: de la Fuente et al. 2008	17655893	126015594
Mammalia	Artiodactyla	Capreolus capreolus		Bacterium		19006977
Mammalia	Artiodactyla	Capreolus capreolus		Bacterium	GMPD 2.0: Salinas et al 2009
Mammalia	Artiodactyla	Capreolus capreolus		Bacterium	GMPD 2.0: Hubalek et al 1993; Ruiz-Fons et al 2008	17669603
Mammalia	Artiodactyla	Capreolus capreolus		Bacterium		7933291
Mammalia	Artiodactyla	Capreolus capreolus		Bacterium	GMPD 2.0: Pagano et al 1985	3898557; 10813158; 11504236; 18337133; 17229534; 18337133	298112965; 298112967
Mammalia	Artiodactyla	Capreolus capreolus		Bacterium	GMPD 2.0: Hubalek et al 1993
Mammalia	Artiodactyla	Capreolus capreolus		Bacterium	GMPD 2.0: Slavica et al 2008
Mammalia	Artiodactyla	Capreolus capreolus		Bacterium		15690635
Mammalia	Artiodactyla	Capreolus capreolus		Bacterium	GMPD 2.0: Delahay et al 2007; Simpson 2000; Zanella et al 2008	18263825
Mammalia	Artiodactyla	Capreolus capreolus		Bacterium	GMPD 2.0: Stefanidesova et al 2008; Shaw: doi:10.1007/s10344-007-0161-8
Mammalia	Artiodactyla	Capreolus capreolus		Bacterium		24988858
Mammalia	Artiodactyla	Capreolus capreolus		Parasite	GMPD 2.0: Aukstikalniene et al. 2007; Shimalov and Shimalov 2000a; Shimalov and Shimalov 2003a
Mammalia	Artiodactyla	Capreolus capreolus		Parasite	GMPD 2.0: Borkovcova 2001; Drozdz et al 1987; Ferte et al 2000; Rossi et al 1997; Zaffaroni et al 2000		301154136
Mammalia	Artiodactyla	Capreolus capreolus		Parasite	GMPD 2.0: Duh et al. 2005
Mammalia	Artiodactyla	Capreolus capreolus		Parasite	GMPD 2.0: Dubrovsky et al 1994; Hamnes et al 2006
Mammalia	Artiodactyla	Capreolus capreolus		Parasite	GMPD 2.0: Hamnes et al 2006		71725853; 71725854; 323366918; 323366920; 323366926; 323366928
Mammalia	Artiodactyla	Capreolus capreolus		Parasite	GMPD 2.0: Bartova et al. 2007; Gaffuri et al 2006a; Gamarra et al 2008; Gauss et al 2006; Hejlicek et al 1997; Vikoren et al 2004	650778; 15041091; 16359801; 17092903; 18163361; 18316161; 19482324; 20417034; 20434266; 21104273; 21232869; 21236577
Mammalia	Artiodactyla	Capreolus capreolus		Virus	GMPD 2.0: Hubalek et al 1993; Juricova and Hubalek 1999
Mammalia	Artiodactyla	Capreolus capreolus		Virus	GMPD 2.0: Hubalek et al 1993; Juricova and Hubalek 1999
Mammalia	Artiodactyla	Capreolus capreolus		Virus		176767
Mammalia	Artiodactyla	Capreolus capreolus		Virus	GMPD 2.0: Juricova and Hubalek 1999
Mammalia	Artiodactyla	Capreolus capreolus		Virus	GMPD 2.0: Hubalek et al 1993; Juricova and Hubalek 1999
Mammalia	Artiodactyla	Capreolus capreolus		Virus	GMPD 2.0: Juricova and Hubalek 1999
Mammalia	Artiodactyla	Cervus elaphus	28	Bacterium		21923269	306811431
Mammalia	Artiodactyla	Cervus elaphus		Bacterium		18214198
Mammalia	Artiodactyla	Cervus elaphus		Bacterium	GMPD 2.0: Hein et al 1991
Mammalia	Artiodactyla	Cervus elaphus		Bacterium	GMPD 2.0: Salinas et al 2009
Mammalia	Artiodactyla	Cervus elaphus		Bacterium	GMPD 2.0: Hubalek et al 1993; Ruiz-Fons et al 2008	17669603
Mammalia	Artiodactyla	Cervus elaphus		Bacterium	GMPD 2.0: Garcia-Sanchez et al 2007; Pagano et al 1985	2268075; 3898557; 7890710; 8677637; 8876175; 8969045; 9758806; 11087683; 11742539; 11786537; 12754209; 17229534; 17312786; 17459871; 18337133; 17955497; 15158361; 9877182; 7615093; 2067054; 18337133	118197419; 298112963; 298112969
Mammalia	Artiodactyla	Cervus elaphus		Bacterium	GMPD 2.0: Hubalek et al 1993
Mammalia	Artiodactyla	Cervus elaphus		Bacterium	GMPD 2.0: Aguirre et al 1995; Bender and Hall 1996; Kingscote et al 1987; McKenzie et al 1985	8627923; 16031052; 16031274; 16031298; 16032037; 20090032; 16031298
Mammalia	Artiodactyla	Cervus elaphus		Bacterium			325947650
Mammalia	Artiodactyla	Cervus elaphus		Bacterium	GMPD 2.0: Aranaz et al. 2004; de Mera et al. 2008; Delahay et al 2007; O'Brien et al 2008; Parra et al 2006; Pavlik et al 2002; Zanella et al 2008; Zanella et al. 2008b	1457545; 1457546; 1682654; 1841004; 2071482; 2203829; 3043888; 7604487; 7695145; 7954222; 8677637; 8785715; 8882737; 8934651; 8969045; 9131561; 9249162; 10678981; 11118713; 11272492; 11504216; 12037107; 12038134; 12514326; 12615449; 12685066; 14601681; 14992251; 15184440; 15971679; 16030937; 16031192; 16031352; 16031775; 16032039; 16045949; 16143470; 16145120; 16297475; 16337832; 16343817; 164342…
Mammalia	Artiodactyla	Cervus elaphus		Bacterium	GMPD 2.0: Gourreau et al 1993
Mammalia	Artiodactyla	Cervus elaphus		Bacterium	GMPD 2.0: Aschfalk et al 2008; Pagano et al 1985	24988858
Mammalia	Artiodactyla	Cervus elaphus		Parasite			72537524; 72537526; 72537528; 72537530; 72537532; 72537534; 72537536; 72537538; 72537544; 72537546; 72537548; 72537550; 72537552; 72537554; 72537556; 72537558; 72537560; 72537562; 72537564; 72537566; 72537568; 72537570; 72537578; 72537580; 72537582; 72537584; 72537586; 72537590; 72537591; 72537592; 72537593; 73918787; 73918789; 73918791; 73918793; 73918795; 73918797; 73918799; 73918801; 73918803;…
Mammalia	Artiodactyla	Cervus elaphus		Parasite	GMPD 2.0: Aukstikalniene et al. 2007; McKenzie et al 1985; Shimalov and Shimalov 2000a; Shimalov and Shimalov 2003a	4588751; 4594866; 12474047; 17009716; 17984277; 19204345; 19901378
Mammalia	Artiodactyla	Cervus elaphus		Parasite	GMPD 2.0: Manfredi et al 2007b; Zaffaroni et al 2000
Mammalia	Artiodactyla	Cervus elaphus		Parasite	GMPD 2.0: Duh et al. 2005	10941738; 16913530; 17076924; 21314977; 967525	283765090; 283765091; 315573156
Mammalia	Artiodactyla	Cervus elaphus		Parasite	GMPD 2.0: Hamnes et al 2006		33578071
Mammalia	Artiodactyla	Cervus elaphus		Parasite	GMPD 2.0: Hamnes et al 2006	3310881	158939873; 186893339; 186926673; 297342732; 297342734; 315139355
Mammalia	Artiodactyla	Cervus elaphus		Parasite	GMPD 2.0: Almeria et al. 2007; Bartova et al. 2007; Gauss et al 2006; Hejlicek et al 1997; Vikoren et al 2004	650778; 7455352; 15041091; 16359801; 18163361; 20417034; 21236577
Mammalia	Artiodactyla	Cervus elaphus		Virus		9350763
Mammalia	Artiodactyla	Cervus elaphus		Virus	GMPD 2.0: Eldridge et al 1987; Hubalek et al 1993; Juricova and Hubalek 1999
Mammalia	Artiodactyla	Cervus elaphus		Virus	GMPD 2.0: Eldridge et al 1987; Grimstad et al 1986; Hubalek et al 1993; Juricova and Hubalek 1999
Mammalia	Artiodactyla	Cervus elaphus		Virus		208224
Mammalia	Artiodactyla	Cervus elaphus		Virus	Shaw: http://www.ncbi.nlm.nih.gov/nuccore/407098260
Mammalia	Artiodactyla	Cervus elaphus		Virus		11974612
Mammalia	Artiodactyla	Cervus elaphus		Virus	GMPD 2.0: Juricova and Hubalek 1999
Mammalia	Artiodactyla	Cervus elaphus		Virus	GMPD 2.0: Hubalek et al 1993; Juricova and Hubalek 1999
Mammalia	Artiodactyla	Cervus elaphus		Virus	GMPD 2.0: Juricova and Hubalek 1999
Mammalia	Artiodactyla	Cervus nippon	12	Bacterium		19168967
Mammalia	Artiodactyla	Cervus nippon		Bacterium		15525357; 3753349
Mammalia	Artiodactyla	Cervus nippon		Bacterium	GMPD 2.0: Ejercito et al 1993	8355353
Mammalia	Artiodactyla	Cervus nippon		Bacterium		19961683
Mammalia	Artiodactyla	Cervus nippon		Bacterium		10907701
Mammalia	Artiodactyla	Cervus nippon		Bacterium	Shaw: doi:10.1054/tube.2001.0291
Mammalia	Artiodactyla	Cervus nippon		Bacterium	GMPD 2.0: Inokuma et al 2008	18263833
Mammalia	Artiodactyla	Cervus nippon		Bacterium	GMPD 2.0: Fukushima and Gomyoda 1991	2059038
Mammalia	Artiodactyla	Cervus nippon		Parasite	GMPD 2.0: Kitamura et al 1997
Mammalia	Artiodactyla	Cervus nippon		Parasite			115583752; 115583759
Mammalia	Artiodactyla	Cervus nippon		Virus		101094826
Mammalia	Artiodactyla	Cervus nippon		Virus			1675316; 160699893
Mammalia	Artiodactyla	Cervus timorensis	3	Bacterium	Jori, F., Godfroid, J., Michel, A. L., Potts, A. D., Jaumally, M. R., Sauzier, J., & Roger, M. (2014). An assessment of zoonotic and production limiting pathogens in rusa deer (Cervus timorensis rusa) from Mauritius. Transboundary and emerging diseases, 61, 31-42.
Mammalia	Artiodactyla	Cervus timorensis		Bacterium	Jori, F., Godfroid, J., Michel, A. L., Potts, A. D., Jaumally, M. R., Sauzier, J., & Roger, M. (2014). An assessment of zoonotic and production limiting pathogens in rusa deer (Cervus timorensis rusa) from Mauritius. Transboundary and emerging diseases, 61, 31-42.
Mammalia	Artiodactyla	Cervus timorensis		Parasite	Purnama, M. T. E., Dewi, W. K., Triana, N. M., & Ooi, H. K. (2021). SHORT COMMUNICATION Serum liver enzyme profile in Timor deer (Cervus timorensis) with fascioliasis in Indonesia. Tropical Biomedicine, 38(1), 57-61.
Mammalia	Artiodactyla	Dama dama	20	Bacterium	GMPD 2.0: Ebani et al 2007	27546888	141592214; 192822697; 239618680
Mammalia	Artiodactyla	Dama dama		Bacterium		15525357
Mammalia	Artiodactyla	Dama dama		Bacterium	GMPD 2.0: Salinas et al 2009
Mammalia	Artiodactyla	Dama dama		Bacterium		11974613
Mammalia	Artiodactyla	Dama dama		Bacterium	GMPD 2.0: Giovannini et al 1988; Hubalek et al 1993; Shaw: http://www.wmenews.com/newsletters/File/Volume-2/Issue-3/support/Q%20Fever%20in%20dama%20gazelle.pdf
Mammalia	Artiodactyla	Dama dama		Bacterium		18337133
Mammalia	Artiodactyla	Dama dama		Bacterium	GMPD 2.0: Giovannini et al 1988	10749443
Mammalia	Artiodactyla	Dama dama		Bacterium	GMPD 2.0: Aranaz et al. 2004; Delahay et al 2007; Simpson 2000	2673180; 7604487; 7625058; 15184440; 16434219; 18281626; 19656989; 19691968; 19901384; 20605378; 21547234; 2673180
Mammalia	Artiodactyla	Dama dama		Bacterium		3352093
Mammalia	Artiodactyla	Dama dama		Parasite		12581584	157954331
Mammalia	Artiodactyla	Dama dama		Parasite	GMPD 2.0: Balicka-Ramisz et al. 2005; Richardson and Demarais 1992
Mammalia	Artiodactyla	Dama dama		Parasite	GMPD 2.0: Sturdee et al 1999
Mammalia	Artiodactyla	Dama dama		Parasite		17539431	109727156; 109727158; 187942030; 192758487; 193479983; 267850478; 339647336; 339647346; 339647354
Mammalia	Artiodactyla	Dama dama		Parasite	GMPD 2.0: Bartova et al. 2007; Gauss et al 2006; Hejlicek et al 1997
Mammalia	Artiodactyla	Dama dama		Virus	GMPD 2.0: Hubalek et al 1993; Juricova and Hubalek 1999
Mammalia	Artiodactyla	Dama dama		Virus	GMPD 2.0: Hubalek et al 1993; Juricova and Hubalek 1999
Mammalia	Artiodactyla	Dama dama		Virus	Shaw: ViPR	25614955
Mammalia	Artiodactyla	Dama dama		Virus	GMPD 2.0: Juricova and Hubalek 1999
Mammalia	Artiodactyla	Dama dama		Virus	GMPD 2.0: Juricova and Hubalek 1999
Mammalia	Artiodactyla	Dama dama		Virus	GMPD 2.0: Juricova and Hubalek 1999
Mammalia	Artiodactyla	Hydropotes inermis	1	Bacterium			290889144; 290889145; 290889146; 290889147; 290889148
Mammalia	Artiodactyla	Muntiacus reevesi	2	Bacterium	GMPD 2.0: Delahay et al 2007	16434219
Mammalia	Artiodactyla	Muntiacus reevesi		Parasite	GMPD 2.0: Sturdee et al 1999
Mammalia	Artiodactyla	Odocoileus hemionus	15	Bacterium		17052866	88660982; 110535352; 110535367; 110535375
Mammalia	Artiodactyla	Odocoileus hemionus		Bacterium		21995265	344221811; 344221812; 344221813; 344221814; 344221815; 344221816; 344221817; 344221818; 344221819
Mammalia	Artiodactyla	Odocoileus hemionus		Bacterium	GMPD 2.0: Chomel et al 1994	8151824
Mammalia	Artiodactyla	Odocoileus hemionus		Bacterium	GMPD 2.0: Yabsley et al 2002; Yabsley et al. 2005a
Mammalia	Artiodactyla	Odocoileus hemionus		Bacterium	GMPD 2.0: Aguirre et al 1995
Mammalia	Artiodactyla	Odocoileus hemionus		Bacterium	GMPD 2.0: Rhyan et al 1995	23657134
Mammalia	Artiodactyla	Odocoileus hemionus		Bacterium		3096192
Mammalia	Artiodactyla	Odocoileus hemionus		Bacterium	GMPD 2.0: Edmunds et al. 2008; Edmunds et al. 2008; Thorne et al 1987	18957655
Mammalia	Artiodactyla	Odocoileus hemionus		Parasite	GMPD 2.0: Ladd-Wilson et al 2000; Stubblefield et al 1987
Mammalia	Artiodactyla	Odocoileus hemionus		Parasite	GMPD 2.0: Chomel et al 1994; Dubey et al. 2008a; Lindsay et al 2005
Mammalia	Artiodactyla	Odocoileus hemionus		Virus		8586714
Mammalia	Artiodactyla	Odocoileus hemionus		Virus	GMPD 2.0: Campbell et al 1989; Eldridge et al 1987
Mammalia	Artiodactyla	Odocoileus hemionus		Virus	GMPD 2.0: Campbell et al 1989; Eldridge et al 1987
Mammalia	Artiodactyla	Odocoileus hemionus		Virus	Shaw: http://www.ncbi.nlm.nih.gov/nuccore/KJ944492?%3Fdb=nucleotide	101094826
Mammalia	Artiodactyla	Odocoileus hemionus		Virus	GMPD 2.0: Walters et al. 1999
Mammalia	Artiodactyla	Odocoileus virginianus	24	Bacterium	GMPD 2.0: Apperson et al 2008; Little et al 1998b; Magnarelli et al 1999; Manangan et al 2007; Walls et al 1997; Walls et al 1998	16796517; 16318705	73334485; 73334512; 73334543; 73334597; 73334628; 73334669; 73671781; 73671782; 90110385; 90110386
Mammalia	Artiodactyla	Odocoileus virginianus		Bacterium		10475950
Mammalia	Artiodactyla	Odocoileus virginianus		Bacterium	Shaw: Wildpro	8250101
Mammalia	Artiodactyla	Odocoileus virginianus		Bacterium	GMPD 2.0: Apperson et al 2008; Arens et al 2003; Arens et al 2003; Brandsma et al 1999; Little and Howerth 1999; Little et al 1997; Little et al 1998b; Lockhart et al 1995; Lockhart et al 1996; Lockhart et al 1997a; Lockhart et al 1997b; Manangan et al 2007; Walls et al 1998; Yabsley et al 2002	9196173	34559225; 34811985; 34811987; 34811989; 34811991; 34811993; 34811995; 34811997; 34811999; 34812001; 34812003; 34812005
Mammalia	Artiodactyla	Odocoileus virginianus		Bacterium		6492326
Mammalia	Artiodactyla	Odocoileus virginianus		Bacterium	GMPD 2.0: Renter et al 2001; Sargeant et al 1999	20575673; 16107036; 15586566; 15362843; 14509714; 11996692; 11763739; 10496130; 4243034; 11763739
Mammalia	Artiodactyla	Odocoileus virginianus		Bacterium	Shaw: Wildpro
Mammalia	Artiodactyla	Odocoileus virginianus		Bacterium	GMPD 2.0: Davidson et al 1985; Fournier et al 1986; Goyal et al 1992; Ingebrigtsen et al 1986; New et al 1993	1512878
Mammalia	Artiodactyla	Odocoileus virginianus		Bacterium	GMPD 2.0: Lyashchenko et al 2008; O'Brien et al 2001; O'Brien et al 2002; Schmitt et al 1997	11288522
Mammalia	Artiodactyla	Odocoileus virginianus		Bacterium	GMPD 2.0: Apperson et al 2008
Mammalia	Artiodactyla	Odocoileus virginianus		Bacterium		17092906
Mammalia	Artiodactyla	Odocoileus virginianus		Bacterium		3767355
Mammalia	Artiodactyla	Odocoileus virginianus		Parasite	GMPD 2.0: Pence 1990; Richardson and Demarais 1992; Stubblefield et al 1987; Tall Timbers 1992; Waid et al 1985	12528433; 4032624; 7463602; 501845; 749572; 123523; 16509128
Mammalia	Artiodactyla	Odocoileus virginianus		Parasite	GMPD 2.0: Forrester et al 1994
Mammalia	Artiodactyla	Odocoileus virginianus		Parasite	GMPD 2.0: Cantu et al. 2007		317374779; 317374780; 317374781; 317374782; 317374783; 317374784; 317467414; 317467415; 317467416; 317467417; 317467418; 317467419; 317467420
Mammalia	Artiodactyla	Odocoileus virginianus		Parasite	GMPD 2.0: Perz and Le Blancq 2001
Mammalia	Artiodactyla	Odocoileus virginianus		Parasite			34495392; 34495394
Mammalia	Artiodactyla	Odocoileus virginianus		Parasite	GMPD 2.0: Brillhart et al 1994a; Crist et al 1999; Lindsay et al 1991; Lindsay et al 2005; Vanek et al 1996		162949738; 162949739; 162949740; 162949741; 162949742; 162949743; 162949744; 162949745; 162949748; 162949753; 162949754; 162949755; 162949756; 162949757; 162949758; 162949759; 162949762; 162949770; 162949772; 162949774; 162949776; 162949778; 162949780; 162949782; 162949784; 162949790; 162949800; 162949802; 162949804; 162949806; 162949808; 162949810; 162949812; 162949814; 162949820
Mammalia	Artiodactyla	Odocoileus virginianus		Virus	Shaw: ViPR	8586714	215478127
Mammalia	Artiodactyla	Odocoileus virginianus		Virus	GMPD 2.0: Aguirre et al 1992; Blackmore and Grimstad 1998; Mclean et al 1996; Murphy 1989
Mammalia	Artiodactyla	Odocoileus virginianus		Virus	GMPD 2.0: Aguirre et al 1992; Boromisa and Grimstad 1987; Murphy 1989; Zamparo et al 1997
Mammalia	Artiodactyla	Odocoileus virginianus		Virus		17984258
Mammalia	Artiodactyla	Odocoileus virginianus		Virus		5817782
Mammalia	Artiodactyla	Odocoileus virginianus		Virus	GMPD 2.0: Santaella et al. 2005	23212739; 15827231
Mammalia	Artiodactyla	Oreamnos americanus	4	Bacterium		12453358
Mammalia	Artiodactyla	Oreamnos americanus		Parasite			312451876
Mammalia	Artiodactyla	Oreamnos americanus		Virus	Shaw: ViPR	1113436
Mammalia	Artiodactyla	Oreamnos americanus		Virus		23212739
Mammalia	Artiodactyla	Ovis aries	50	Bacterium		1552534; 3586197; 3826827; 5761409; 6716555; 7258767; 8258852; 9530692; 11071550; 19091491; 19900458; 21215905; 22057867; 21923269; 20405320	56714193; 56714195; 111182174; 111182175; 111182176; 111182177; 111182178; 122894286; 122894288; 122894290; 122894292; 122894294; 158562218; 183206327; 217031313; 217031317; 217031321; 217031323; 217031325; 217031327; 217031329; 217795480; 217795539; 217795565; 217795586; 217795614; 258611165; 289599971; 289599973; 289599975; 289599977; 289599979; 289599981; 289599983; 289599985; 289599987; 28959…
Mammalia	Artiodactyla	Ovis aries		Bacterium	Shaw: DOI:10.4236/ojvm.2012.22012	25290923; 25101836; 24392098; 24009958; 23808978; 23242686; 22913937; 23569822; 21696369; 21683265; 21377841; 21344145; 21182874; 21116715; 21083757; 20692130; 20689787; 20527335; 20458865; 20402418; 20362050; 20061062; 19378894; 19006977; 18945187; 18554264; 17702250; 17642311; 17201098; 17074072; 16869902; 16442628; 16437055; 16290183; 16201705; 16198452; 16145141; 16145138; 16032229; 15729896;…
Mammalia	Artiodactyla	Ovis aries		Bacterium		19121685; 16517866; 10674644; 10674643; 10674639; 10523590; 9728410; 9266661; 7521644; 1284090; 1882505; 2229359; 507042; 14191702; 10674644; 12734250
Mammalia	Artiodactyla	Ovis aries		Bacterium		21438765	322423923
Mammalia	Artiodactyla	Ovis aries		Bacterium	GMPD 2.0: Lopez-Olvera et al 2009; Salinas et al 2009	997192; 1147351; 1557895; 1758018; 1926035; 2024446; 2180202; 2219662; 2288452; 2301111; 2387636; 2397374; 2397377; 2565261; 2773238; 3172598; 3297602; 3324944; 3439023; 3521407; 3527655; 3543589; 3544468; 3672827; 3760263; 4080958; 4626906; 5784206; 5817785; 6086526; 6614792; 6847040; 7164341; 7716879; 7769147; 7817901; 8273271; 8317762; 8362494; 8451814; 8735108; 8783901; 8870190; 8920111; 9050…	40600; 144564; 870989; 870991; 1477764; 1477766; 1575366; 1617505; 1617508; 1657776; 1657779; 1902846; 1943884; 1943886; 2114161; 2213647; 4321649; 4416360; 4587701; 18101634; 18101638; 82408773; 82408775; 93280045; 95105575; 95105583; 95105585; 95105593; 163860153; 310974970; 320041699; 320041705
Mammalia	Artiodactyla	Ovis aries		Bacterium		25062018; 21652657; 10682765; 10388706; 1729198; 984838; 786888
Mammalia	Artiodactyla	Ovis aries		Bacterium		21214711; 17650154; 11906759; 1797039; 2908185; 17650154
Mammalia	Artiodactyla	Ovis aries		Bacterium	GMPD 2.0: Hubalek et al 1993; Lopez-Olvera et al 2009	475167; 574885; 1471330; 1853178; 1884293; 2288452; 2485300; 2644004; 3434014; 3527655; 3729123; 3890569; 6400460; 6868062; 7276623; 7803931; 8069839; 8144303; 8171200; 8282477; 8749674; 8881416; 8927605; 9312290; 9441420; 12403408; 12520650; 12860629; 13080259; 13263582; 14376385; 14875906; 14895666; 15066733; 15324553; 15352550; 15682517; 15849856; 16915398; 17422227; 17422540; 17459840; 175043…	197253488
Mammalia	Artiodactyla	Ovis aries		Bacterium		7494037; 18511221; 20077398	257437289; 257437290; 257437291; 257437292; 257437293; 257437294; 257437296; 257437297; 257437298; 257437299; 257437300; 257437301; 257437433; 257437434; 257437435; 257437436; 257437437; 257437438; 257437439; 257437440; 257437441; 257437442; 257437443
Mammalia	Artiodactyla	Ovis aries		Bacterium	Shaw: DOI: 10.1111/j.1751-0813.1988.tb14311.x	444165; 3190592; 3727369; 7171044; 7209944; 7636284; 8150944; 11972687	117574639
Mammalia	Artiodactyla	Ovis aries		Bacterium		9406; 46271; 163098; 163279; 178276; 206397; 222722; 234299; 237632; 238688; 326562; 333023; 346483; 350218; 358690; 363205; 363964; 364065; 364576; 367012; 368244; 371300; 382605; 382927; 387962; 388841; 407298; 765265; 781130; 804452; 1089225; 1089600; 1090654; 1091078; 1091646; 1093969; 1095214; 1098394; 1098531; 1159084; 1187514; 1282536; 1320821; 1337721; 1339991; 1452351; 1464082; 1497625; …	3417248; 3417250; 3417252; 3417254; 3417256; 3417258; 3417260; 10803049; 22653330; 23266660; 121308166; 164508009; 326314771; 326314774; 326314777; 326314780; 347439013; 347439016; 347439017; 347439018; 347439024; 347439026; 347439028; 347439030; 347439032; 347439034; 347439036; 347439042; 347439044; 347439076; 347439078; 347439082; 347439084; 347439086; 347439102; 347439105; 347439108; 405132510…
Mammalia	Artiodactyla	Ovis aries		Bacterium		24819259; 23971929; 22027840; 21413268; 21341159; 21142970; 19204089; 18599860; 16143497; 15488667; 10328679; 8818897; 8510568; 2227710; 6881689; 6273600; 688073; 307538; 1098394; 4548386; 14784438; 18599860
Mammalia	Artiodactyla	Ovis aries		Bacterium		25292194; 25266854; 25043226; 24503973; 22506918; 19252540; 18690252
Mammalia	Artiodactyla	Ovis aries		Bacterium		56396; 105206; 313368; 413348; 805002; 805357; 806058; 809028; 809029; 1455943; 1621476; 1904764; 2117884; 2118283; 2408361; 2494936; 2505430; 2515151; 2561039; 2953660; 3059773; 3092557; 3092783; 3111517; 3510165; 3532429; 3603564; 3686549; 3793136; 3931339; 4002594; 4200196; 4205017; 4206774; 4207840; 4622759; 4630923; 4634081; 4958036; 4964833; 4966927; 4969924; 4970714; 4971816; 4981671; 4984…	213536647; 213536653
Mammalia	Artiodactyla	Ovis aries		Bacterium	Shaw: OIE	7019791
Mammalia	Artiodactyla	Ovis aries		Bacterium		8370730	257437444; 257437446; 257437460; 257437462; 257437480
Mammalia	Artiodactyla	Ovis aries		Bacterium	Shaw: http://lib.itg.be/open/ASBMT/1974/1974asbm0503.pdf
Mammalia	Artiodactyla	Ovis aries		Bacterium		21158615; 20537112; 12488078; 1599048; 6404927; 120875; 3096192
Mammalia	Artiodactyla	Ovis aries		Bacterium		25135686; 24761734; 24425884; 23171587; 22514265; 22214887; 21975258; 21651339; 21473951; 21074614; 20427163; 18769875; 18639583; 18042157; 18041964; 17565766; 17440624; 16943065; 16782854; 16775793; 16317442; 16085722; 16040979; 15844824; 22061013; 12844193; 12643501; 11777840; 11765235; 11310898; 11189717; 10898461; 10828503; 10816839; 9916105; 9826366; 9775362; 9687102; 9393773; 8751930; 75572…
Mammalia	Artiodactyla	Ovis aries		Bacterium		21257530; 16145171; 12161400; 11989739; 11487230; 7894711; 8150982; 8219510; 1949547; 2024436; 17423633; 11487230
Mammalia	Artiodactyla	Ovis aries		Bacterium	GMPD 2.0: Nikolova et al 2001	15189296
Mammalia	Artiodactyla	Ovis aries		Bacterium		23271803
Mammalia	Artiodactyla	Ovis aries		Fungus		19620351; 17646062; 10601638; 9227330; 9038299; 8880497; 8063403; 8144964; 8262627; 7682573; 1812309; 2193078; 2440810; 6234468; 6759943; 6210638; 6982033; 4570986; 4323647
Mammalia	Artiodactyla	Ovis aries		Fungus		24557751; 9163464; 7808510; 1398934; 2183061; 2104879; 3487035; 6234112; 6222989; 6182106; 522825; 98818; 4323647
Mammalia	Artiodactyla	Ovis aries		Parasite			300394857; 300394891
Mammalia	Artiodactyla	Ovis aries		Parasite		505587; 617942; 1617399; 1779036; 1979191; 3611708; 5388487; 5628510; 5692951; 6164333; 6485107; 6549472; 7571329; 7735304; 8897512; 9066053; 9106952; 10396762; 10431377; 10501613; 10599131; 11336755; 14103225; 15019145; 16125991; 16493398; 17069976; 17210661; 17549696; 17655846; 17897786; 18436213; 19769969; 20120750; 21763690	88174227; 308233117; 308233118; 308233119; 308233120; 308233121; 308233161; 308233162; 308233163; 308233164; 308233165; 308233223; 308233225; 308233227; 308233229; 308233231; 308233313; 308233315; 308233317; 308233319; 308233321; 309400249; 309400253; 313105165; 313105181; 313105233; 313105241; 319430895; 319430897; 319430899; 319430901; 319430906; 319430908; 319430910; 319430917; 319430924; 3194…
Mammalia	Artiodactyla	Ovis aries		Parasite		262594; 262601; 460820; 472494; 501844; 516343; 547822; 551369; 572958; 704040; 704042; 727591; 841197; 841205; 858660; 864223; 877429; 1155835; 1265360; 1279076; 1416379; 1437235; 1502793; 1585080; 1604802; 1687553; 1755790; 1774119; 1818364; 1852473; 1857382; 1892277; 1910202; 1949535; 1980804; 2063534; 2236917; 2240816; 2271911; 2319426; 2345665; 2353422; 2382380; 2399644; 2505433; 2588470; 26…	2815249; 7159695; 11494163; 11494188; 49476320; 83582513; 109390593; 158906067; 158906068; 158906069; 158906070; 158906071; 301154135; 319655839; 319655841; 319655843; 319655845; 319655847; 319655849; 319655851; 319655853; 319655855; 319655857; 319655859; 319655861; 319655863; 319655865; 319655895; 319655897; 319655899; 319655901; 319655903; 319655905; 319655907; 319655909; 319655911; 319655913; …
Mammalia	Artiodactyla	Ovis aries		Parasite		23953590; 23657462; 24791341; 23193526; 22366363; 22130332; 22105081; 21684691; 20922430; 18766377; 18760537; 17969715; 17573084; 17067741; 15817209; 12797410; 10714467; 10631709; 9639900; 9571756; 9182515; 8734228; 7716863; 7975106; 7999898; 8249251; 8496891; 1295205; 2132791; 2626576; 2974592; 6375485; 6689112; 6892176; 6794215; 7245171; 7265099; 7245840; 7452659; 7005443; 566412; 1263040; 5146…
Mammalia	Artiodactyla	Ovis aries		Parasite		754127; 1101875; 1595191; 6819681; 7120267; 10961852; 16881398; 19345506; 21176715; 21184708; 21823330	7242820; 83777826; 88766352; 126033135; 156622241; 222708642; 237506888; 239924680; 254680866; 321172105
Mammalia	Artiodactyla	Ovis aries		Parasite		18372647; 21184703	210148134; 210148135; 210148136; 210148137; 210148138; 222355778; 222355779
Mammalia	Artiodactyla	Ovis aries		Parasite		1685867; 1745382; 2802023; 3812884; 7776122; 8514398; 8756478; 8813668; 8920002; 9178264; 15163460; 16891057; 17211662; 17569991; 18436382; 19956662; 20084628	56405481; 56405482; 56412005; 56412007; 73921310; 73921314; 73921316; 73921318; 73921328; 73921330; 73921332; 73921334; 73921342; 73921344; 73921346; 73921348; 73921350; 73921352; 188010996; 188011000; 188011002; 192758453; 192758455; 192758467; 192758485; 192758489; 193479985; 193479987; 193479989; 193479991; 193479997; 207339145; 207339147; 207339149; 207339151; 207339153; 207339155; 207339157;…
Mammalia	Artiodactyla	Ovis aries		Parasite	GMPD 2.0: Bartova et al. 2007; Hejlicek et al 1997	319057; 363394; 809028; 824260; 826006; 1015472; 1154911; 1466138; 1641936; 1703333; 1710804; 1822940; 1926725; 2132690; 2288452; 2298653; 2599957; 2846605; 3105371; 3131392; 3672827; 3700210; 3722900; 3985701; 6219954; 6247491; 6457801; 6464188; 6649377; 6829161; 6887318; 7026619; 7037107; 7123831; 7204245; 7386515; 7496948; 7722008; 7728629; 7731085; 7784124; 7951394; 8171820; 8236665; 8711895;…	88683082; 91199560; 262479182; 283580620; 283580622; 294769433; 296280481; 296280500; 349582586; 349582590
Mammalia	Artiodactyla	Ovis aries		Virus	GMPD 2.0: Vahlenkamp et al. 2002	391478; 1544225; 1759266; 2100191; 2244211; 2441139; 2552879; 3834641; 6910349; 7716885; 7747470; 7856315; 7941304; 8165658; 8281741; 8291236; 8317098; 8578861; 8748301; 8748547; 9129644; 9144374; 9238865; 9255762; 9282788; 9356345; 9372235; 9573288; 9807733; 10099024; 10403696; 10555206; 10596403; 10950968; 10958243; 11145828; 11417380; 11519168; 11689651; 11815287; 12208952; 12606077; 12667891;…	7687997; 7687999; 22900823; 40018937; 40018945; 40018949; 40018961; 40018973; 158827670
Mammalia	Artiodactyla	Ovis aries		Virus	GMPD 2.0: Hubalek et al 1993; Juricova and Hubalek 1999
Mammalia	Artiodactyla	Ovis aries		Virus	GMPD 2.0: Juricova and Hubalek 1999
Mammalia	Artiodactyla	Ovis aries		Virus		15929402
Mammalia	Artiodactyla	Ovis aries		Virus	GMPD 2.0: Vale et al. 1991
Mammalia	Artiodactyla	Ovis aries		Virus		24751197; 22649554; 15274477; 8545953; 7711309; 8249442; 7903495; 1377930; 2269502; 2541154; 2835835; 6087567; 6310040; 6994690; 18614106; 14481041; 13896214
Mammalia	Artiodactyla	Ovis aries		Virus	GMPD 2.0: Gao et al 1993; Shaw: ViPR	1753132	510032760
Mammalia	Artiodactyla	Ovis aries		Virus	GMPD 2.0: Vikoren et al. 2008; Shaw: ViPR	225418; 799865; 1650802; 2169188; 2466365; 2534005; 2549933; 6279055; 6540487; 6571964; 6644914; 7519370; 7747456; 8028113; 8030257; 8156048; 8609492; 8847502; 8910744; 8988872; 9280386; 9656450; 10077638; 10781724; 10802292; 11297696; 11961259; 12297324; 14467780; 14535541; 14671098; 15019099; 15351483; 15646056; 16050510; 16244966; 16417927; 16514336; 16757136; 17049627; 17185014; 17350223; 174…	386384; 37594895; 37594905; 52352866; 52352867; 52352875; 52352891; 52352892; 52352904; 52352917; 52352919; 52352925; 55926038; 62638018; 82570507; 82570509; 193807250; 194460515; 237511260; 269854030; 269854032; 284159117; 284159119; 284159120; 284159122; 284159124; 294653624; 312231983; 325073632; 343794926; 344050165; 344323298; 345843265; 345843267; 345843289; 345843291; 367462711; 367462727;…
Mammalia	Artiodactyla	Ovis aries		Virus	GMPD 2.0: Brown et al. 1991	6534900
Mammalia	Artiodactyla	Ovis aries		Virus	GMPD 2.0: Lembo et al. 2008	59530; 1950093; 2610551; 2981356; 2996158; 3207500; 3708902; 3781589; 4127063; 4132767; 4596011; 4828509; 5025622; 6336510; 7053012; 7080770; 7730435; 8017235; 8593402; 11132881; 11715711; 12494966; 12637081; 15239301; 15643834; 16599183; 16878481; 16983822; 17173527; 17966581	7110094; 18448095; 61676346; 61676398; 62956513; 99030370; 110610184; 111073336; 111182905; 111182923; 114440562; 224487212; 229576028; 238632032; 260505930; 260874726; 260874758; 284808748; 294494248; 307574625; 311141703; 311141801; 312182315; 312182347; 374073720; 469636125; 508124133; 359301196; 359301190; 284808722; 389494971; 389494963; 389494961; 389494959; 389494955; 389494947; 630866198;…
Mammalia	Artiodactyla	Ovis aries		Virus	GMPD 2.0: Andriamandimby et al. 2010	44038; 752702; 1144929; 2052753; 2987499; 3214599; 3404565; 3533977; 3631685; 3631700; 3678406; 6409920; 6772571; 7102093; 7208510; 7754240; 7901480; 8881413; 10499082; 11164489; 11747742; 11897064; 11986283; 12825681; 13876399; 15347392; 15893560; 16318720; 17111980; 17174410; 17488899; 19109471; 19394096; 20167519; 20507747; 20682908; 21080319; 21307219; 21570939	87622087; 87622256; 87622308; 87622775; 87622781; 87622801; 168013471; 296936838; 296936930; 296937008; 302122659; 302122663; 302122665; 302122675; 302122721; 302122783; 302122791; 302122823; 563580374; 387119350; 387119348; 387119342; 387119336; 387119254; 387119252; 387119246; 387119240; 380709202; 380709200; 380709197; 190411231; 190411195; 333691175; 333691173; 333691171; 190411366; 190411327…
Mammalia	Artiodactyla	Ovis aries		Virus		11585790
Mammalia	Artiodactyla	Ovis aries		Virus		3005481; 3036441; 3036446; 8212593; 11340494; 16492399; 25674582	156118389; 156118403; 156118417; 156118431; 156118445; 156118459; 156118473; 156118487; 156118501; 156118515; 156118529; 223697514; 223697516; 223697518; 223697520; 223697522; 223697524; 223697526; 223697528; 223697530; 223697532; 223697534; 291196028; 291196030; 291196032; 339830961; 339830963; 339830965; 339830967; 339830969; 339830971; 339830973; 339830975; 339830977; 339830979; 339830981; 395…
Mammalia	Artiodactyla	Ovis aries		Virus	GMPD 2.0: Juricova and Hubalek 1999
Mammalia	Artiodactyla	Ovis aries		Virus		24886497; 24690234; 24552787; 23808981; 22309856; 22191165; 21771521; 21186771; 18471057; 18041218; 17169393; 16440500; 16191893; 15938513; 15515879; 12141756; 7709053; 1281947; 4071975; 4392926; 4982559; 4383666; 13856112; 13545072; 21186771; 7709053
Mammalia	Artiodactyla	Ovis aries		Virus	Shaw: OIE	4151413
Mammalia	Artiodactyla	Ovis aries		Virus	GMPD 2.0: Baba et al. 1994; Shaw: ViPR	9599322	395618460; 389595566; 389595536; 449330524; 449330490
Mammalia	Artiodactyla	Ovis aries		Virus		25058465; 24690234; 24689894; 24551266; 23785699; 22989182; 21080319; 20575642; 20163578; 17951568; 17187569; 17059856; 16408630; 16316496; 15203229; 14974849; 12683629; 2323182; 2555964; 6176543; 23212739; 27312367
Mammalia	Artiodactyla	Ovis canadensis	7	Bacterium	GMPD 2.0: Goff et al 1993; Jessup et al 1993b	17052866	110535336
Mammalia	Artiodactyla	Ovis canadensis		Bacterium	GMPD 2.0: McKinny et al 2006
Mammalia	Artiodactyla	Ovis canadensis		Bacterium	GMPD 2.0: Besser et al 2008; Queen et al 1994
Mammalia	Artiodactyla	Ovis canadensis		Bacterium	GMPD 2.0: Fitzgerald et al 2000
Mammalia	Artiodactyla	Ovis canadensis		Parasite	GMPD 2.0: Spraker et al 1984
Mammalia	Artiodactyla	Ovis canadensis		Parasite	GMPD 2.0: Baszler et al 2000; Dubey & Foreyt 2000
Mammalia	Artiodactyla	Ovis canadensis		Virus	GMPD 2.0: Clark et al 1985; L'Heureux et al 1996; McKinny et al 2006; Spraker et al 1984
Mammalia	Artiodactyla	Rangifer tarandus	12	Parasite			32402473; 32402474; 32402475; 32402476; 32402477; 32402478; 32402479; 32402480; 32402481; 32402482; 32402483; 32402484; 32440992; 32440994; 68032825; 68159854; 88766356
Mammalia	Artiodactyla	Rangifer tarandus		Parasite	GMPD 2.0: Cote et al. 2005; Halvorsen and Bye 1999; Hughes et al 2009; Irvine et al 2000; Korsholm and Olesen1993	6887429; 10456416; 10759088; 11444620; 16262866	7414359; 7573579; 12232326
Mammalia	Artiodactyla	Rangifer tarandus		Parasite	GMPD 2.0: Bollinger and Welch 1996
Mammalia	Artiodactyla	Rangifer tarandus		Parasite		5858323; 10941738; 12541061; 18263834; 21314977	46141176
Mammalia	Artiodactyla	Rangifer tarandus		Parasite	GMPD 2.0: Siefker et al 2002
Mammalia	Artiodactyla	Rangifer tarandus		Parasite	GMPD 2.0: Hamnes et al 2006		169635010
Mammalia	Artiodactyla	Rangifer tarandus		Parasite	GMPD 2.0: Vikoren et al 2004	650778; 8885901; 10813602; 11318582; 12446098; 15041091; 16419771; 17950534; 18163361; 20688628; 20966261
Mammalia	Artiodactyla	Rangifer tarandus		Virus	GMPD 2.0: Calisher et al. 1986
Mammalia	Artiodactyla	Rangifer tarandus		Virus	GMPD 2.0: Vikoren et al. 2008	17768017	52352865; 52352870; 52352871; 52352872; 52352878; 52352885; 52352893; 52352894; 52352896; 52352898; 52352908; 52352912; 52352915; 52352920; 55926042; 55926046; 55926048; 55926050; 55926052; 345843253; 345843255; 345843257; 345843259; 345843261; 345843263; 345843277; 345843279; 345843281; 345843283; 345843285; 345843287
Mammalia	Artiodactyla	Rangifer tarandus		Virus			288804102; 342308178; 345843245; 345843247; 345843269; 345843271
Mammalia	Artiodactyla	Rangifer tarandus		Virus	GMPD 2.0: Kuzmin et al. 2004	5055675	67097589; 67097597; 565871989
Mammalia	Artiodactyla	Rangifer tarandus		Virus	GMPD 2.0: Palmer et al. 2004
Mammalia	Artiodactyla	Rupicapra rupicapra	9	Bacterium	GMPD 2.0: Liz et al 1999; Liz et al 2002		225810611; 225810612; 225810613; 260447217; 260447241; 260447243; 260447253; 270504735; 270504748; 270504754; 270504756
Mammalia	Artiodactyla	Rupicapra rupicapra		Bacterium	GMPD 2.0: Pioz et al 2008
Mammalia	Artiodactyla	Rupicapra rupicapra		Bacterium	GMPD 2.0: Pioz et al 2008
Mammalia	Artiodactyla	Rupicapra rupicapra		Bacterium	GMPD 2.0: Marco et al 2007	2067054
Mammalia	Artiodactyla	Rupicapra rupicapra		Bacterium	GMPD 2.0: Pioz et al 2008
Mammalia	Artiodactyla	Rupicapra rupicapra		Parasite	GMPD 2.0: Citterio et al. 2006; Genchi et al 1982; Genchi et al 1985; Nocture 1986 in Pinget & Gilbert 1993; Zaffaroni et al 2000		166408950; 166408952; 166408954; 166408956; 166408958; 166408960; 166408962; 166408964; 166408966; 166408968; 166408970; 166408972; 166408974; 166408976; 166408978; 166408980; 166408982; 166408984; 166408986; 166408988; 166408990; 166408992; 166408994
Mammalia	Artiodactyla	Rupicapra rupicapra		Parasite	GMPD 2.0: Tampieri et al 2008
Mammalia	Artiodactyla	Rupicapra rupicapra		Parasite	GMPD 2.0: Gaffuri et al 2006a
Mammalia	Artiodactyla	Rupicapra rupicapra		Virus	Shaw: ViPR	25273967
Mammalia	Artiodactyla	Rusa timorensis	1	Bacterium		11983602
Mammalia	Artiodactyla	Rusa unicolor	4	Bacterium	GMPD 2.0: Malik et al 2000
Mammalia	Artiodactyla	Rusa unicolor		Bacterium			242254810; 242254812; 242254814; 242254816; 242254818; 242254820; 242254822; 242254824; 242254826; 242254828; 242254830; 242254832; 242254834; 242254836; 242254837; 242254839; 242254841
Mammalia	Artiodactyla	Rusa unicolor		Virus	Shaw: ViPR	8586714	215478138; 215478150; 215478163
Mammalia	Artiodactyla	Rusa unicolor		Virus	Shaw: http://www.ncbi.nlm.nih.gov/nuccore/698268165
Mammalia	Artiodactyla	Sus scrofa	63	Bacterium	GMPD 2.0: de la fuente et al. 2004; Skotarczak et al 2008	20377869; 21788712; 22607827	126040505; 160369821; 289186839; 289186840; 289186841; 289186842; 289186843; 289186844; 289186846; 289976847; 289976850; 289976853; 289976857
Mammalia	Artiodactyla	Sus scrofa		Bacterium		25286524; 25269971; 25072994; 25044336; 24763227; 24416317; 24273028; 24159510; 23731839; 23357384; 23178382; 23148288; 23076278; 22767539; 22585968; 22515543; 22506709; 22449424; 22136700; 22020310; 21962024; 21911592; 21818292; 21801240; 21791242; 21701982; 21667964; 21641378; 21446166; 21263056; 21127743; 21041498; 20656900; 20458865; 20110296; 19962969; 19906175; 19837802; 19732139; 19629185;…
Mammalia	Artiodactyla	Sus scrofa		Bacterium		18021022
Mammalia	Artiodactyla	Sus scrofa		Bacterium		18778292; 17523479; 16807011; 16334220; 15330982; 15188557; 11904924; 10674644; 10422574; 9728410; 8525729; 8544164; 7894914; 7521644; 1878769; 2203818; 2377083; 2344335; 3753342; 7171038; 7171037; 6763458; 7405455; 687299; 665019; 833442; 49930; 13729013; 10674644; 15525357
Mammalia	Artiodactyla	Sus scrofa		Bacterium		21438765; 12089284; 7547297; 7857809; 1883083; 2056034; 2260274; 2156779; 2099622; 3756677; 4062022; 6375483; 6838031; 6838031	322423925
Mammalia	Artiodactyla	Sus scrofa		Bacterium	GMPD 2.0: Salinas et al 2009	944002; 1227428; 1771749; 2119341; 2211307; 2387624; 3324944; 3610314; 3655729; 4626906; 6719825; 6752025; 7652209; 7927806; 8068534; 8317762; 8592901; 8926099; 8936321; 9032762; 9050172; 9103637; 9133063; 9293340; 9453135; 9570547; 9791872; 10639437; 10955956; 11380677; 11748163; 15381275; 19140022	2982478; 2982480; 2982482; 3090406; 3090408; 3090410; 3090414; 3090416; 125660613; 156447572; 187438938
Mammalia	Artiodactyla	Sus scrofa		Bacterium		23936080; 21895897; 20698714; 18387756; 18073088; 18032073; 17141460; 16806550; 15133114; 11926732; 11571185; 10675534; 10397324; 9421908; 8910218; 7616445; 7745839; 1729198; 1584070; 1959672; 1827595; 2655574; 3041951; 3792644; 6340386; 6755549; 74236; 786888; 793522; 793915; 4949488; 16558033; 4873188; 4865249; 13699727; 13626148; 19868746; 17196748; 10813386; 10634801; 9755107; 1632782; 158407…
Mammalia	Artiodactyla	Sus scrofa		Bacterium	Shaw: http://www.merckvetmanual.com/mvm/generalized_conditions/clostridial_diseases/tetanus.html	16342753; 11705101; 11178535; 7653141; 3518309; 6391047; 4306539; 13996866
Mammalia	Artiodactyla	Sus scrofa		Bacterium	GMPD 2.0: Hubalek et al 1993	42306; 87123; 94131; 95820; 324911; 429027; 624586; 649991; 680848; 825466; 844906; 885444; 1455970; 1471330; 1884773; 2832622; 3176763; 5650725; 5790217; 6025436; 6107038; 6116419; 6315659; 6400460; 6670107; 7438552; 7879483; 7898035; 8010182; 8069839; 8258864; 8355353; 8471017; 8881416; 9652455; 9842444; 9919814; 14197878; 14241622; 15731054; 16481511; 19480726; 20580169; 21030434
Mammalia	Artiodactyla	Sus scrofa		Bacterium	GMPD 2.0: Vicente et al 2002; Shaw: DOI: 10.1111/j.1751-0813.1988.tb14311.x	372534; 444165; 749325; 749579; 944042; 1098480; 2437149; 2505742; 3573477; 3767113; 3826847; 4071515; 5392355; 5499308; 6521154; 6623911; 6721471; 6808966; 6891239; 6997256; 7258029; 7258031; 8075232; 8150944; 8949797; 9386061; 9632592; 9712689; 10085773; 10565937; 11178406; 11315521; 11825957; 11972687; 12072249; 12823843; 15156031; 16178460; 16249105; 16312248; 15139928; 14924138; 14343831; 17…	2696051; 117574635
Mammalia	Artiodactyla	Sus scrofa		Bacterium		10332; 39891; 46271; 53431; 73127; 77415; 83300; 86320; 92455; 92850; 94343; 106944; 119390; 121226; 122158; 125318; 149886; 154359; 169258; 178276; 200212; 202508; 203563; 210913; 212391; 212392; 215505; 222722; 225308; 228367; 233404; 319787; 321356; 322631; 326671; 326677; 329617; 330407; 332109; 332152; 332624; 335631; 336123; 340437; 340583; 340846; 343554; 343700; 344310; 346483; 350255; 35…	145832; 4688829; 4688831; 18026885; 24527979; 34604731; 34604733; 34604735; 37547379; 45774521; 52537035; 52537037; 52537039; 52537143; 52537145; 52537147; 52537251; 52537253; 52537255; 52537359; 52537361; 52537363; 52537467; 52537469; 52537471; 52537575; 52537577; 52537579; 52537683; 52537685; 52537687; 52537789; 52537889; 60219166; 60219169; 60219171; 66932794; 66932802; 81098602; 110835651; 11…
Mammalia	Artiodactyla	Sus scrofa		Bacterium	GMPD 2.0: Hubalek et al 1993; Shaw: http://wildpro.twycrosszoo.org/S/00Ref/BooksContents/b648.htm	24382336; 24359418; 22800496; 21127743; 20846016; 20220165; 19203408; 17672125; 16398191; 15752834; 15188557; 12894685; 9928875; 9700870; 8861034; 8861032; 8701651; 7653143; 7941862; 8184621; 8298431; 8258864; 1481610; 1879943; 1872101; 1983455; 3699624; 6396330; 7332454; 7228389; 7438552; 267668; 4999975; 5780399; 5732510; 6069580; 4957611; 14219070; 14497416; 14450298; 14450297; 14433235; 14417…
Mammalia	Artiodactyla	Sus scrofa		Bacterium		9734039
Mammalia	Artiodactyla	Sus scrofa		Bacterium	GMPD 2.0: Hayashidani et al 2002; Shaw: http://www.thepigsite.com/diseaseinfo/61/listeriosis/	96635; 140150; 164568; 372534; 403404; 410883; 489127; 809361; 1575489; 1904764; 2104824; 2494936; 2832622; 3134339; 3570468; 4101180; 4200196; 4202069; 4206774; 4210273; 4622759; 4964478; 4967156; 4971816; 4981671; 4986310; 4994622; 4999330; 6429736; 6431224; 6607221; 6775802; 6779775; 6781995; 6819804; 7004887; 7732259; 7873338; 8122349; 8144404; 8494686; 8543501; 8771733; 9081227; 9376045; 963…	167547743; 167843420; 167843496; 167843616; 167887328; 292659871
Mammalia	Artiodactyla	Sus scrofa		Bacterium		21874300; 17327059; 9336935; 1441162; 7339825
Mammalia	Artiodactyla	Sus scrofa		Bacterium			326324771; 326324772; 326324776; 326324771; 326324772; 326324776
Mammalia	Artiodactyla	Sus scrofa		Bacterium	Shaw: http://lib.itg.be/open/ASBMT/1974/1974asbm0503.pdf
Mammalia	Artiodactyla	Sus scrofa		Bacterium		19527779; 19506016; 17402199; 9662801; 8991597; 8184624; 8037579; 1350165; 1687639; 3112124; 3107281; 2883859; 2883858; 3085407; 6138988; 6792842; 7395402; 351072; 624588; 408372; 814756; 13870354; 14457998; 13676456
Mammalia	Artiodactyla	Sus scrofa		Bacterium		25148391; 25108783; 25072985; 24387674; 22117572; 22007869; 21685169; 21300770; 20569011; 20194597; 19147293; 19067185; 19058642; 18945194; 18025092; 17249357; 10881078; 9925615; 7762273; 1452343; 1307409; 2106490; 2458318; 3142019; 3134494; 2432081; 3082753; 3080372; 3923853; 6209219; 6427110; 6428311; 6424239; 6413529; 6403467; 6811439; 6893191; 6769801; 120875; 114488; 355580; 100509; 98595; 9…
Mammalia	Artiodactyla	Sus scrofa		Bacterium		21848033; 8667411; 9725173; 10699039; 10791930; 10970414; 11472909; 11665472; 12056480; 12110478; 12117991; 12409362; 12423927; 12493808; 12819079; 14573666; 15074764; 15308603; 15325519; 15345414; 15663868; 15987856; 16485477; 16517629; 16621287; 17049315; 17157450; 17261517; 17544508; 17714389; 17894638; 18054179; 18176546; 18981675; 18996651; 19432517; 19538087; 19820103; 19941811; 20023094; 2…	11066270; 18026882; 18026889; 51011757; 58737230; 58737233; 168828930; 208612656; 208972170; 208972172; 208972174; 208972176; 208972178; 208972180; 209360879; 209360881; 209491106; 209491108; 209491110; 210063812; 210063813; 210063814; 210063815; 210063816; 210063817; 239837387; 293407708; 293407714; 394986442
Mammalia	Artiodactyla	Sus scrofa		Bacterium		1400420; 1432301; 1490593; 1616981; 1879937; 1889041; 1890177; 1977767; 1979331; 2063536; 2222362; 2249710; 2300710; 2306668; 2319635; 2652899; 2760276; 2774320; 2802297; 3176314; 3202064; 3457300; 3531022; 3672850; 3727362; 3962102; 7391667; 7914782; 8122443; 8143253; 8219510; 8685881; 8741273; 8828126; 8828129; 8923718; 8953533; 9026083; 9163491; 9274146; 9342451; 9378053; 9442935; 9451461; 949…	23504816; 45549555; 71608967; 71608969; 71608971; 71608973; 71608975; 71608977; 71608979; 71608981; 71608983; 71608985; 71608987; 71608989; 76577330; 76803882; 76886052; 82395225; 82395227; 82395229; 82395235; 82395237; 82395239; 82395241; 82395243; 82395247; 82395249; 82395251; 82395252; 82395254; 82395256; 82395259; 82395261; 82395264; 82395269; 82395270; 82395275; 82395277; 82395281; 82395287;…
Mammalia	Artiodactyla	Sus scrofa		Bacterium	GMPD 2.0: Figura et al 1985; Hayashidani et al 2002; Nikolova et al 2001	39891; 473979; 535370; 730137; 961157; 970137; 1091204; 1172635; 1236885; 1237747; 1300681; 1301624; 1397221; 1400967; 1521193; 1606219; 1657520; 1797265; 1812854; 1892741; 1935115; 1950257; 2310179; 2314448; 2399870; 2483247; 2822354; 2870030; 3154982; 3206956; 3345259; 3377499; 3597750; 3624105; 3665510; 3665513; 3729395; 3818938; 3898776; 3959377; 4024512; 4083878; 4094268; 4800056; 6276464; 6…
Mammalia	Artiodactyla	Sus scrofa		Fungus		25261494; 25001939; 23274276; 23114507; 17562797; 17348287; 16714537; 14693561; 12812723; 9614931; 9245554; 9113103; 8957322; 8065433; 7935566; 8242797; 1319313; 2619275; 3027843; 3547123; 6330018; 6374392; 6350885; 7037014; 7038506; 7012033; 6982033; 383616; 363245; 365751; 328789; 175047; 1089623; 1090528; 4593343; 5361216; 14066429; 23274276; 17883246; 10422270; 9614931; 9245554; 9113103
Mammalia	Artiodactyla	Sus scrofa		Fungus		109381; 10090081; 10622643; 17090958	194354297; 194354298; 194354299
Mammalia	Artiodactyla	Sus scrofa		Fungus		10865897; 9476514; 9476480; 8531017; 7898509; 1886639; 7275317; 6260684; 7439970; 394369; 711329; 666301; 326673; 832901; 965086; 773825; 1236872; 1089623; 4214782; 4135392; 4593343; 4125783; 5361216; 14255722; 14407519
Mammalia	Artiodactyla	Sus scrofa		Parasite		24979686; 24886388; 24766827; 24688073; 24340121; 24098821; 24090087; 23829917; 23818995; 23593529; 22446129; 22423595; 22348306; 22075400; 22031327; 21301872; 21099099; 20934531; 19765333; 19609360; 19021921; 17381887; 17308808; 16862915; 16209722; 15850460; 15287303; 12687761; 12523975; 12512563; 12172821; 11336582; 11013758; 10726282; 9881384; 9602387; 9105307; 9656376; 8762668; 8334456; 15604…
Mammalia	Artiodactyla	Sus scrofa		Parasite		23236784; 21846580; 19660428; 19559535; 16809966; 16438134; 16153321; 10496161; 9656382; 9656349; 7720206; 8403277; 1523482; 12902675; 12902720; 12902764; 12902769; 4720911; 12913544
Mammalia	Artiodactyla	Sus scrofa		Parasite			4582003; 4582005; 4582007; 4582009; 4582011; 4582013; 4582015; 4582017; 4582019; 4582021; 4582023; 4582025; 4582027; 4582029; 4582031; 4582033; 4582035; 4582037; 4582039; 4582041; 4582043; 4582045; 4582047; 4582049; 4582067; 4582069; 4582071; 4582073; 4582075; 4582077; 4582079; 4582081; 4582083; 4582085; 4582087; 4582089; 4582091; 4582093; 4582095; 4582097; 4582099; 4582101; 4582103; 4582105; 458…
Mammalia	Artiodactyla	Sus scrofa		Parasite	GMPD 2.0: Eslami and Farsad-Hamdi 1992
Mammalia	Artiodactyla	Sus scrofa		Parasite	GMPD 2.0: Imai and Hasegawa 2001; Ishiwata et al 1998; Nawa and Imai 1989	5641044; 9391975; 9476238; 11227880; 14084111; 18328113	73912428; 344050887; 344050931
Mammalia	Artiodactyla	Sus scrofa		Parasite		23620739; 22513973; 10936571; 8334456; 13885758
Mammalia	Artiodactyla	Sus scrofa		Parasite			429845269; 429845267; 429845266
Mammalia	Artiodactyla	Sus scrofa		Parasite		25165620; 20432969; 19882911; 19498295; 19232472; 15831107; 10981403; 1387180; 1865274; 2513435; 3769156; 6542389; 12902720; 660390
Mammalia	Artiodactyla	Sus scrofa		Parasite	GMPD 2.0: Eslami and Farsad-Hamdi 1992	219530; 397878; 413703; 1602589; 1702989; 1743857; 1951862; 2241308; 2264692; 2316180; 2518723; 2592148; 3082229; 3188159; 3501874; 3553514; 3585645; 3738285; 3783352; 7510033; 7636157; 7810821; 7856043; 8437052; 8719956; 8842116; 9172426; 9187030; 9279990; 9501363; 9522870; 9653992; 9660447; 9840607; 9881383; 9886197; 10225916; 10386436; 10493116; 10628701; 10654408; 10916288; 10961852; 10980291…	6693837; 7242864; 12802156; 17529702; 17529703; 17529704; 17529705; 17529706; 17529707; 17529708; 17529709; 17529710; 17529711; 17529712; 17529713; 17529714; 17529715; 17529716; 17529717; 17529718; 17529719; 19879933; 19879935; 19879937; 19879939; 19879941; 19879943; 19879945; 19879947; 19879949; 19879951; 19879953; 19879955; 19879957; 19879959; 19879961; 19879963; 21726975; 21726977; 23477221; 2…
Mammalia	Artiodactyla	Sus scrofa		Parasite	GMPD 2.0: Perez-Martin et al 2000	1305850; 1635024; 8480866; 8501603; 9057718; 9404846; 10704604; 11484328; 11484336; 11484396; 12631992; 15725537; 15964575; 15979801; 16077211; 16202536; 16621284; 16884006; 17013647; 17439785; 18466901; 18708065; 19041178; 19042089; 19780009; 20230655; 21395210	284927299; 284927301; 284927307; 284927309; 661919117; 661919116; 661919113
Mammalia	Artiodactyla	Sus scrofa		Parasite		988665; 1190365; 1212287; 2930392; 5278126; 8073586; 9886201; 10598328; 10628701; 10723937; 13443445; 14287624; 15567581; 15710534; 17009710; 19615823; 19851968; 21840258	206721407; 206721409; 206721410; 283442238; 343533425; 343533427; 343533425; 343533427
Mammalia	Artiodactyla	Sus scrofa		Parasite		1822462; 12062509; 17106862	23194369; 152143856; 152143857; 152143858; 152143859; 152143860; 152143861; 152143862; 152143863; 152143864; 152143865
Mammalia	Artiodactyla	Sus scrofa		Parasite		2523540	134285457
Mammalia	Artiodactyla	Sus scrofa		Parasite		1381171; 2229361; 2795382; 6338831; 8077399; 18068157; 19956662; 21142957; 23169942; 21908276; 21868167; 21675863; 7615742; 8077399; 1381171; 1945523; 2753120; 3401072; 6636273; 7261833	30038142; 77022077; 77022079; 308157624; 308157651; 308157653; 308157660; 308157674; 308157704; 308157709; 308157726; 308157739; 308157741; 308157744; 308157770; 308157782; 308157785; 308157792; 308157803; 308157811; 308157826; 308157837; 308157855; 308157862; 308157869; 308157890; 308157897; 308157905; 308157919; 308157927; 308157933; 308157949; 308157963; 308157967; 308157985; 308157986; 308157…
Mammalia	Artiodactyla	Sus scrofa		Parasite		103340; 407901; 413280; 416624; 1763484; 16870346; 17126836	15383907; 15383908; 94480739; 94480740; 94480741; 511241657; 511241656; 511241655; 511241653; 511241650
Mammalia	Artiodactyla	Sus scrofa		Parasite	GMPD 2.0: Diderrich et al 1996; Gresham et al 2002; Hejlicek et al 1997; Hejlicek et al 1997; Lutz 1997; Nogami et al 1999	82576; 422465; 483365; 541599; 824260; 1496803; 1536384; 1710804; 1822946; 1844962; 2095993; 2298652; 2939844; 3400928; 3518211; 3554118; 4433269; 4669363; 5032580; 5531288; 6315659; 6464188; 6497091; 7005083; 7298512; 7316877; 7437003; 7480936; 7496948; 8437061; 8822902; 8822903; 8822905; 8825441; 8837399; 8881416; 8950427; 9066050; 9129105; 9231984; 9249693; 9501363; 9645877; 9714207; 10070661;…	88683085; 89572482; 89572484; 89572486; 89572488; 89572490; 89572492; 89572494; 89572496; 89572498; 89572500; 91199566; 158188294; 262479202; 294769431; 296280483; 328744395; 349582582; 349582606
Mammalia	Artiodactyla	Sus scrofa		Virus		18325268; 24756345	197260969; 197709109; 197709111; 197709113
Mammalia	Artiodactyla	Sus scrofa		Virus	GMPD 2.0: Zhang et al. 2014
Mammalia	Artiodactyla	Sus scrofa		Virus			239579235; 239579247
Mammalia	Artiodactyla	Sus scrofa		Virus	GMPD 2.0: Hubalek et al 1993; Juricova and Hubalek 1999
Mammalia	Artiodactyla	Sus scrofa		Virus		15929402
Mammalia	Artiodactyla	Sus scrofa		Virus		22989182; 19852817; 8953536; 8870186; 7852154; 725335; 1119939; 19870871; 7852154
Mammalia	Artiodactyla	Sus scrofa		Virus	GMPD 2.0: Kaden et al. 2008	59252; 342615; 1315466; 2559562; 2800339; 3378588; 6198440; 6255900; 7072705; 8091678; 8407243; 9191844; 10195767; 10482643; 10799777; 11189716; 11225307; 11602782; 12515400; 12734230; 12843064; 12929857; 15028666; 15163499; 15352547; 15518807; 16455873; 16755371; 16939702; 17287258; 17346674; 17695596; 17936394; 18258037; 18436668; 18440732; 18448208; 18574682; 18590231; 19181461; 19447141; 1946…	224482825; 238057092; 317015216; 325054233; 325058624; 237872538; 295915170; 218138277; 255985455; 238057046; 284223810; 218138231; 325278443; 209866391; 325055461; 319656896; 237872584; 325054479; 317015047; 225733711; 190403825; 262475055; 295424500; 295424746; 404501968; 317016275; 325055999; 325057994; 295424331; 202071773; 259129518; 324034281; 325058870; 239618883; 325057688; 197296693; 325…
Mammalia	Artiodactyla	Sus scrofa		Virus	GMPD 2.0: Nitatpattana et al. 2000; Shaw: ViPR	7033; 170542; 207914; 213633; 1062505; 1121331; 1320343; 1362324; 1697849; 2082551; 2575185; 2852201; 2999029; 3016118; 3446006; 3832495; 4288023; 4310355; 4310357; 4318178; 4319798; 4369158; 4394986; 4395319; 4842128; 6026747; 6096388; 6137253; 6152407; 6255282; 6295928; 6315620; 6330419; 6743150; 7087368; 7271021; 7294479; 7625527; 7855662; 7879715; 7915499; 7958466; 8041298; 8105655; 8816682; …	7715090; 7715092; 7715094; 7715096; 7715100; 7715102; 18418668; 18418671; 18418673; 18418676; 18418678; 54400050; 67466945; 67466947; 67466949; 67466951; 67466953; 67466955; 67466957; 67466959; 67466961; 67466963; 85726138; 85726140; 85726142; 85726144; 85726146; 85726148; 85726150; 85726152; 85726154; 85726156; 85726158; 85726160; 119067955; 126508803; 157383925; 157383949; 157383967; 157383971;…
Mammalia	Artiodactyla	Sus scrofa		Virus		7801438
Mammalia	Artiodactyla	Sus scrofa		Virus	GMPD 2.0: Calisher et al. 2006	10366143; 10489496; 10520625; 10730635; 10781618; 10823779; 10939954; 11090749; 11189712; 11334747; 11384522; 11485641; 11504554; 11548530; 11732410; 11880045; 11938496; 12385971; 12388678; 12466131; 12486285; 12615307; 12707845; 14578210; 14694115; 14960818; 15276859; 15381364; 15745162; 15892474; 16226320; 16784519; 16873250; 17251577; 18054977; 18405339; 18450103; 18705447; 19010076; 19428741;…
Mammalia	Artiodactyla	Sus scrofa		Virus		47030; 54997; 57927; 262969; 566007; 972180; 2220221; 3188725; 3354253; 4008986; 4138244; 4254909; 4268420; 4330674; 4375371; 4392000; 4552831; 4613252; 4718373; 4828509; 4828510; 5025622; 5296239; 5363517; 5387006; 5393337; 5422529; 5607711; 5655650; 5749193; 6355152; 6525146; 7053012; 7340722; 7358836; 8540994; 9987156; 10798039; 11132881; 12028367; 12494966; 12637081; 13182603; 13850801; 13915…	37786232; 61676370; 62956419; 111182913; 125659196; 171466844; 171466846; 224487254; 290565615; 305677300; 305677356; 305677434; 305677486; 305677540; 312983249; 312983271; 399227055; 543201275; 543201257; 511777814; 408455779; 629512889
Mammalia	Artiodactyla	Sus scrofa		Virus	GMPD 2.0: Barrette et al. 2009; Shaw: ViPR	19590002	391227234; 391227232; 391227230; 391227228; 440385018; 253317719; 253317728; 253317737
Mammalia	Artiodactyla	Sus scrofa		Virus		11585790; 11585790
Mammalia	Artiodactyla	Sus scrofa		Virus	GMPD 2.0: Okadera et al. 2013	19467264; 1321528; 1372832; 1654666; 1850980; 2258643; 2536393; 2544970; 2559308; 2832911; 3036446; 7691871; 7876990; 7886929; 8051262; 8645098; 8699055; 8727874; 8732193; 8918545; 10364288; 10516037; 11325467; 11340494; 14582749; 15220453; 16099916; 16342756; 16364388; 16502286; 18216098; 18559940; 19333549; 20036588; 20170679; 20359834; 20526785; 21827799; 22254094; 25674582	303387092; 303387161; 302129079; 300117010; 63145809; 63145821; 239811555; 347311437; 94449158; 302148423; 326978585; 303387104; 63145801; 326978577; 74484286; 294998215; 94449144; 74484292; 75911568; 303387112; 302148415; 303387058; 94449152; 343981154; 340025245; 63145815; 270063877; 74484272; 302129073; 303387144; 94449164; 302148429; 303387098; 303387052; 347311431; 303387155; 109628359; 2949…
Mammalia	Artiodactyla	Sus scrofa		Virus		17451830; 15921605
Mammalia	Artiodactyla	Sus scrofa		Virus	GMPD 2.0: Juricova and Hubalek 1999
Mammalia	Artiodactyla	Sus scrofa		Virus	GMPD 2.0: Hubalek et al 1993; Juricova and Hubalek 1999
Mammalia	Artiodactyla	Sus scrofa		Virus	GMPD 2.0: Johansen et al. 2005
Mammalia	Artiodactyla	Sus scrofa		Virus	Shaw: OIE	23468490; 22989182; 19857523; 19853679; 17299708; 17194199; 15772331; 11996686; 11799167; 11774897; 11773416; 11689649; 11504410; 10756040; 10924796; 9813200; 9424849; 8534176; 7676674; 8189423; 8433340; 8073740; 1474264; 1404262; 1891877; 1875367; 2863990; 4025695; 6825417; 6299188; 7149112; 7148228; 376353; 566768; 879571; 1176627; 238050; 4155263; 4144277; 4344368; 4401069; 16558020; 5575570; …
Mammalia	Artiodactyla	Sus scrofa		Virus	GMPD 2.0: Baba et al. 1994; (CFSPH 2009)	7603342
Mammalia	Artiodactyla	Sus scrofa		Virus		24184444; 22993408; 22989182; 22639313; 22595138; 22217171; 21845955; 21634047; 19857523; 19580695; 16989565; 16796038; 16760333; 16697904; 16521859; 16408630; 16363679; 15931279; 15770358; 15124845; 12791902; 12707845; 8555772; 7743596; 7817897; 7147903; 6121423; 19871375; 24485384; 24184444; 22595138; 21634047; 21470570; 19857523; 19580695; 17275833; 16989565; 16796038; 16697904; 16172482; 1515…
Mammalia	Artiodactyla	Sus scrofa		Virus		22989182; 9199709; 5640390; 13587375; 19871408; 19871339; 19870564; 19870474
Mammalia	Carnivora	Civettictis civetta	2	Bacterium		11974621
Mammalia	Carnivora	Civettictis civetta		Virus		22469151; 22923801
Mammalia	Carnivora	Felis catus	56	Bacterium		10476747; 11574571; 12653141; 12737542; 15228721; 15951500; 16299364; 16846745; 17397342; 17682851; 18781886; 20145730; 21846585; 21078141	110555141; 110555143; 220028682; 220028683; 281494976; 281495269; 325658975
Mammalia	Carnivora	Felis catus		Bacterium	Shaw: https://www.ncbi.nlm.nih.gov/books/NBK310481/	22173276; 22041995; 21396916; 21369909; 19860382; 18973344; 18451042; 17182056; 16412683; 16386701; 16188881; 16101303; 11453925; 7999588; 1593265; 2501216; 2986381; 654038
Mammalia	Carnivora	Felis catus		Bacterium		27160515	80973866; 80973868; 110798448
Mammalia	Carnivora	Felis catus		Bacterium		23658015; 19428280; 18178143; 18052936; 15856902; 15316770; 10928372; 7545176; 10674644; 12670433
Mammalia	Carnivora	Felis catus		Bacterium		24987101; 24834798; 23691584; 23445833; 23267623; 23129050; 22182203; 21721403; 21075970; 20223048; 20097888; 19839759; 19824695; 19580444; 19525346; 19243565; 19136683; 18678447; 18608754; 18069980; 17468253; 17359440; 17085689; 16728396; 16120604; 16000114; 15956378; 15790564; 15742694; 15530319; 15131162; 15005557; 15004120; 12392875; 12383655; 11376052; 10921981; 10707683; 10618103; 10337240;…
Mammalia	Carnivora	Felis catus		Bacterium		22041215; 17628200; 16766509; 15948428; 14620780; 12422525; 11998363; 11919013; 11597148; 11558555; 11497397; 11376956; 11033872; 10945306; 10789502; 10509408; 10357102; 10357101; 9725174; 9556858; 9106964; 9008346; 8620914; 8966973; 7610543; 8050975; 8009798; 8028105; 8306654; 8226238; 8236648; 8475486; 8333899; 1830787; 2174056; 2140171; 2662958; 2565333; 3366861; 2840305; 3666957; 3439015; 367…
Mammalia	Carnivora	Felis catus		Bacterium		15528757
Mammalia	Carnivora	Felis catus		Bacterium		16031905
Mammalia	Carnivora	Felis catus		Bacterium	GMPD 2.0: Komiya et al., 2003	24953727; 24885466; 24861300; 24479951; 23813818; 23777784; 23651605; 23574261; 23213331; 23141104; 22848762; 22208798; 21892986; 21146331; 19522308; 19480767; 24774913; 18973443; 18840318; 18327472; 17949485; 17628200; 17208030; 16859106; 16218416; 15585501; 15324553; 15058276; 14532705; 12825114; 12762362; 12653141; 11574571; 11424490; 10918908; 10530457; 9743171; 9384288; 9258556; 22514415; 88…
Mammalia	Carnivora	Felis catus		Bacterium		11574571; 12465759; 12572938; 17397342; 21439224; 21846585; 12465759	161376759; 161702763; 161702765; 161702767; 166156942; 189418701; 295243908; 302347595
Mammalia	Carnivora	Felis catus		Bacterium		20834197
Mammalia	Carnivora	Felis catus		Bacterium		41057; 73127; 238688; 238701; 241754; 336590; 339668; 370162; 390404; 390425; 407404; 409336; 779543; 793668; 821726; 822272; 1090584; 1093598; 1101242; 1313041; 1337392; 1367436; 1370041; 1371167; 1495844; 1610363; 1647576; 1710618; 1714562; 1719400; 1723285; 1723490; 1732230; 1733355; 1740158; 1847348; 1849494; 1849496; 1920399; 1929326; 1985010; 2025253; 2052587; 2109633; 2109912; 2122889; 214…	164510114; 186915111; 186915129; 186915131; 186915133; 186915135; 186915137; 186915139; 186915141; 186915145; 186915163; 186915251; 186915293; 186915301; 186915303; 186915309; 186915313; 186927566; 186927586; 186927588; 186927590; 186927592; 186927594; 186927596; 186927598; 186927602; 186927682; 186927755; 186927767; 186927771; 186927775; 256576423; 256576425; 256576427; 350540847
Mammalia	Carnivora	Felis catus		Bacterium		24655540; 24478415; 23813821; 23593930; 23582425; 22925024; 21701312; 21694781; 21193666; 20011597; 17628200; 16914176; 16859106; 15608764; 15608763; 15585501; 15495931; 15460318; 14974853; 12874367; 11939340; 11728719; 11257996; 10834954; 10709464; 9426784; 7583933; 8421889; 1778744; 1745271; 1745270; 3753568; 15460318
Mammalia	Carnivora	Felis catus		Bacterium		23060491; 22390370; 21705346; 18973450; 18712260; 18555712; 18362131; 15495931; 15137484; 7583933; 4077410; 19868337
Mammalia	Carnivora	Felis catus		Bacterium		24722605; 24722604; 24710594; 24676264; 24676263; 24268485; 24135547; 23517201; 23331691; 22884173; 22079343; 22061264; 21906820; 21803626; 20807928; 20085184; 19535520; 18555712; 18486239; 18325127; 17911599; 17706284; 17197627; 16569268; 16553146; 16210638; 16032148; 15522506; 15305473; 12956940; 12428659; 11549416; 11466031; 11463223; 11301538; 10520755; 8897175; 16031875; 7579326; 7803935; 81…
Mammalia	Carnivora	Felis catus		Bacterium		7358962; 10791473
Mammalia	Carnivora	Felis catus		Bacterium		25203839; 25084969; 24778194; 24445204; 23878183; 23731951; 23705666; 23659352; 23270180; 22712460; 22665618; 22521739; 22214272; 22185943; 22049052; 22000945; 21995262; 21967477; 21722253; 21612535; 21612534; 21570883; 21501464; 21485388; 21449868; 21284512; 21283549; 21214386; 24149035; 20586606; 24031560; 20529020; 20178489; 20145730; 19645274; 19426447; 19125661; 19086373; 18786845; 18680660;…
Mammalia	Carnivora	Felis catus		Bacterium		17114713; 16412683; 15210978; 12653141; 12096117; 6782900
Mammalia	Carnivora	Felis catus		Bacterium		22152604; 24031560; 20126457; 18786845; 17294935; 16434226; 15369661; 12653141; 11257996; 9826373
Mammalia	Carnivora	Felis catus		Bacterium		24445204; 23940746; 23290118; 23270180; 22912578; 22693777; 20664448; 20202415; 20017753; 18260783; 16893625; 16599169; 16130886; 15585501; 12874367; 12653141; 12073903; 11372975; 9701920; 9284376; 8904435; 7591142; 7966170; 1629332; 1729713; 23940746
Mammalia	Carnivora	Felis catus		Bacterium		11002934
Mammalia	Carnivora	Felis catus		Bacterium		17223620
Mammalia	Carnivora	Felis catus		Bacterium		21586311; 20627391; 19111406; 11591139; 11322824; 7817019; 1447058; 1604787
Mammalia	Carnivora	Felis catus		Bacterium		23284028
Mammalia	Carnivora	Felis catus		Bacterium		24391055; 23813820; 23270174; 23208882; 22925024; 20209360; 20836802; 18981526; 18727669; 18541775; 18451035; 16412683; 12011922; 11280372; 11257996; 10852811; 10694396; 9284376; 9097371; 8731264; 7628931; 7601852; 8028105; 8433327; 8421889; 1752774; 2635752; 3957763; 6694293; 6665833; 7341569; 574152; 908848; 1238568; 5115674; 5115674
Mammalia	Carnivora	Felis catus		Fungus		23883665; 17937550; 17262169; 16817721; 16317913; 14582783; 12572716; 11816782; 8875352; 4086373; 17422472; 7434131; 91108
Mammalia	Carnivora	Felis catus		Fungus		18552280; 20367045	148250248; 148250363; 148250501; 148250741; 148250981; 148807931; 156140163; 156140269; 306413245
Mammalia	Carnivora	Felis catus		Fungus		804074; 19564509	281333776; 292660852
Mammalia	Carnivora	Felis catus		Fungus		24118343; 23883665; 23072593; 22628269; 22474050; 22041215; 21870349; 20406359; 19621624; 18804446; 17565553; 17397341; 16317912; 7650732; 8028639; 3506100; 3701541; 6730221; 7372539
Mammalia	Carnivora	Felis catus		Fungus			34391874
Mammalia	Carnivora	Felis catus		Parasite		4839079; 8778662; 12860064; 12953933; 20189454; 18626615; 5853467; 5156466; 2634770	86212468
Mammalia	Carnivora	Felis catus		Parasite		2634770; 3934257; 7084406; 14710631; 19238440; 19911198; 20349196	1617258
Mammalia	Carnivora	Felis catus		Parasite		453446; 573989; 592054; 860309; 1165544; 2873797; 3313744; 3561034; 5050091; 5112357; 5112360; 5559751; 6404189; 6630983; 7221700; 7973943; 7973949; 18835001; 19323030; 21620569	170145097; 170145098; 170145099; 170145100; 170145101; 170145102; 170145103; 170145104; 170145105; 170145106; 170145107; 170145108; 170145109; 170145110; 170145111; 170145112; 170145113; 170145114; 170145115; 170145116; 170145117; 170145118; 170145119; 170145120; 170145121
Mammalia	Carnivora	Felis catus		Parasite		331200; 4554516; 6653679; 8297895; 8512898; 12902720; 14137683; 17061114; 18555972; 21777693	238625298; 238625300; 238625302; 238625304; 238625306; 238625308; 238625310; 238625312; 238625324; 238625326; 238625328; 238625344; 238625346; 238625348; 238625350; 238625356; 238625358; 238625360; 238625362; 238625364; 238625370; 238625372; 238625374; 238625376; 238625378; 238625380; 238625386; 238625388; 238625394; 238625396; 238625398; 238625400; 238625412; 238625414; 238625416; 238625418; 238…
Mammalia	Carnivora	Felis catus		Parasite		21710844; 15856902; 14710631; 12107456; 2230036; 3068439; 7342330; 7340783; 7444577; 655975; 612327; 1025748; 5157927; 5394019
Mammalia	Carnivora	Felis catus		Parasite		18564743	240266043; 240266044; 240266045; 599126415; 599126416; 599126417
Mammalia	Carnivora	Felis catus		Parasite		23024505; 22579793; 19696723; 14567231; 3870646
Mammalia	Carnivora	Felis catus		Parasite		4429247; 8261912; 17061114	13172657; 13172658
Mammalia	Carnivora	Felis catus		Parasite		24516272; 24229574; 23897922; 18314698; 16540074; 15856902; 12078271; 11414455; 9406782; 1917281; 6542391
Mammalia	Carnivora	Felis catus		Parasite		24423244; 23265188; 20714751; 19390733; 18076758; 17875227; 17628910; 8784535; 8261912; 8450779; 2343206; 3328393; 3551302; 15462848
Mammalia	Carnivora	Felis catus		Parasite		24687286; 22918847; 21327991; 10961852; 7928552; 3343187
Mammalia	Carnivora	Felis catus		Parasite		22541794; 20003740; 15725537; 11099840; 4783620
Mammalia	Carnivora	Felis catus		Parasite		10519242; 17996373; 19117680	3790623; 4185491; 5714422; 6166348; 8515213; 20799268; 22035813; 22035814; 33578080; 33590460; 113120213; 116292905; 193872561; 193872563; 193872564; 193872566; 193872568; 193872570; 193872572; 193872574; 193872576; 193872577; 300681916
Mammalia	Carnivora	Felis catus		Parasite		1480612; 1685867; 3606072; 7776122; 8316431; 8904660; 8920002; 11679323; 12117503; 12409385; 12762381; 12836876; 14737808; 15219360; 17427402; 17428432; 17498637; 17577426; 17628910; 17900812; 17945214; 19390733; 19522305; 19956662; 20202906; 20383005; 21334236; 21763779; 21829745; 22001876	7008143; 7008144; 30038144; 30038146; 30038148; 49798176; 55139434; 100195548; 113120212; 114786478; 115361617; 115607544; 116271912; 118723531; 118723533; 153946172; 153946174; 153946176; 153946178; 153946180; 153946182; 153946184; 153946186; 153946188; 153946190; 153946192; 153946194; 153946196; 153946198; 153946200; 153946202; 153946204; 153946206; 153946208; 153946210; 183207847; 192758431; 1…
Mammalia	Carnivora	Felis catus		Parasite		105452; 265346; 325203; 351357; 557468; 608559; 613305; 735301; 823327; 824260; 933314; 937341; 1320286; 1386109; 1429123; 1584745; 1595188; 1619292; 1822940; 1822946; 1965583; 2153650; 2782669; 2802337; 3083732; 3400928; 3505930; 3518211; 3522734; 3672827; 3700210; 3750391; 3767640; 3900579; 3982853; 4204004; 4573133; 4738019; 5057361; 5393352; 5413951; 5530378; 5531288; 6439859; 6650484; 682141…	414293; 562134; 50346909; 157384615; 159119989; 262479186; 262479188; 262479190; 262479192; 262479194; 262479196; 262479198; 262479200; 294769409; 294769413; 294769415; 294769417; 294769419; 294769421; 294769423; 294769425; 294769427; 296280484; 296280486; 296280487; 296280488; 296280490; 296280492; 296280494; 296280496; 296280502; 296280506; 333360836; 344915187; 349582598; 401063688; 401063689
Mammalia	Carnivora	Felis catus		Parasite	Oksanen, A., Siles-Lucas, M., Karamon, J., Possenti, A., Conraths, F. J., Romig, T., ... & Casulli, A. (2016). The geographical distribution and prevalence of Echinococcus multilocularis in animals in the European Union and adjacent countries: a systematic review and meta-analysis. Parasites & vectors, 9(1), 1-23.
Mammalia	Carnivora	Felis catus		Virus	GMPD 2.0: Kay et al. 2007	16363173
Mammalia	Carnivora	Felis catus		Virus	GMPD 2.0: Kamnieh et al. 2008	7561758; 8748301; 9144374; 9255762; 9807733; 10438323; 10460034; 10596403; 10921984; 11519168; 11558551; 12219740; 12667891; 14557662; 15760925; 16520541; 16616572; 16841569; 18771098; 21419498; 21725713	10185699; 51921619; 51921621; 51921623
Mammalia	Carnivora	Felis catus		Virus		20835622	7208214; 40794759; 40887058
Mammalia	Carnivora	Felis catus		Virus		16704821	110227240; 125743182; 281485089; 281485091; 281485094; 284027643; 284027645; 284027648; 290873677; 290873679; 290873681; 295002846; 295002848; 295002850; 295002852; 308052763; 308052765; 311088605; 311088608; 311088611; 311088613; 311088615; 311088617
Mammalia	Carnivora	Felis catus		Virus		23892461; 22615830; 20587189; 19549548; 8876138; 20587189
Mammalia	Carnivora	Felis catus		Virus	GMPD 2.0: Meredith et al. 1996	6526138; 6623871; 10872870; 18252112	15088530; 15088532; 15088533; 15088535; 240265347; 240265349; 240265351; 240265353; 240265355; 240265357; 240265359; 240265361; 240265363; 283970947; 294999026
Mammalia	Carnivora	Felis catus		Virus		10827955
Mammalia	Carnivora	Felis catus		Virus		7933313
Mammalia	Carnivora	Felis catus		Virus		3036441; 25674582	294471540; 294471542; 294471544; 294471546; 294471548; 294471550; 294471552; 294471554; 294471556; 294471558; 294471560
Mammalia	Carnivora	Felis catus		Virus		15921605
Mammalia	Carnivora	Felis silvestris	7	Bacterium	GMPD 2.0: Nikolova et al 2001
Mammalia	Carnivora	Felis silvestris		Parasite	GMPD 2.0: Papadopoulos et al. 1997
Mammalia	Carnivora	Felis silvestris		Parasite			348031514; 348031516
Mammalia	Carnivora	Felis silvestris		Parasite	GMPD 2.0: Rodriguez and Carbonell 1998
Mammalia	Carnivora	Felis silvestris		Parasite			404487297
Mammalia	Carnivora	Felis silvestris		Parasite	GMPD 2.0: McOrist et al. 1991; Pas and Dubey 2008b; Rodriguez and Carbonell 1998; Sobrino et al. 2007	24907200; 24533347; 22989954; 22820902; 19665309; 18576866; 17689869; 9770622; 9493305; 8620914
Mammalia	Carnivora	Felis silvestris		Virus	GMPD 2.0: Lembo et al. 2008		37811340
Mammalia	Carnivora	Genetta genetta	7	Bacterium		11974621; 819662
Mammalia	Carnivora	Genetta genetta		Bacterium	GMPD 2.0: Millan et al. 2009b; Millan et al. 2009c
Mammalia	Carnivora	Genetta genetta		Bacterium	GMPD 2.0: Millan et al. 2009c
Mammalia	Carnivora	Genetta genetta		Parasite	GMPD 2.0: Lahmar et al. 2009
Mammalia	Carnivora	Genetta genetta		Parasite	GMPD 2.0: Sobrino et al. 2008c
Mammalia	Carnivora	Genetta genetta		Parasite	GMPD 2.0: Millan et al. 2009c; Sobrino et al. 2007
Mammalia	Carnivora	Genetta genetta		Virus	GMPD 2.0: Lembo et al. 2008		38195853; 117956165; 117956183; 167540650; 229576048; 229576060; 238632050; 238632062
Mammalia	Carnivora	Herpestes javanicus	2	Virus	Li, T. C., Saito, M., Ogura, G., Ishibashi, O., Miyamura, T., & Takeda, N. (2006). Serologic evidence for hepatitis E virus infection in mongoose. The American journal of tropical medicine and hygiene, 74(5), 932-936.
Mammalia	Carnivora	Herpestes javanicus		Virus	Saito, M., Nakata, K., Nishijima, T., Yamashita, K., Saito, A., & Ogura, G. (2009). Proposal for Japanese encephalitis surveillance using captured invasive mongooses under an eradication project on Okinawa Island, Japan. Vector-Borne and Zoonotic Diseases, 9(3), 259-266.
Mammalia	Carnivora	Martes foina	8	Bacterium		11974621
Mammalia	Carnivora	Martes foina		Bacterium	GMPD 2.0: Nikolova et al 2001
Mammalia	Carnivora	Martes foina		Parasite	GMPD 2.0: Rodriguez and Carbonell 1998
Mammalia	Carnivora	Martes foina		Parasite	GMPD 2.0: Hurnikova et al. 2007; Remonti et al. 2005
Mammalia	Carnivora	Martes foina		Parasite	GMPD 2.0: Rodriguez and Carbonell 1998
Mammalia	Carnivora	Martes foina		Parasite	GMPD 2.0: Hurkova and Modry 2006; Sobrino et al. 2007
Mammalia	Carnivora	Martes foina		Virus	GMPD 2.0: Klopfleisch et al. 2007
Mammalia	Carnivora	Martes foina		Virus	Shaw: ViPR	12910751
Mammalia	Carnivora	Martes martes	3	Parasite	GMPD 2.0: Hurnikova et al. 2007
Mammalia	Carnivora	Martes martes		Parasite	GMPD 2.0: Sobrino et al. 2007
Mammalia	Carnivora	Martes martes		Virus	GMPD 2.0: Gylys et al. 1998
Mammalia	Carnivora	Meles meles	10	Bacterium		11974621
Mammalia	Carnivora	Meles meles		Bacterium	GMPD 2.0: Millan et al. 2009b
Mammalia	Carnivora	Meles meles		Bacterium	GMPD 2.0: Fend et al. 2005
Mammalia	Carnivora	Meles meles		Bacterium	GMPD 2.0: Hammer et al. 2004
Mammalia	Carnivora	Meles meles		Bacterium		23271803
Mammalia	Carnivora	Meles meles		Fungus			387597823
Mammalia	Carnivora	Meles meles		Parasite	GMPD 2.0: Remonti et al. 2005
Mammalia	Carnivora	Meles meles		Parasite	GMPD 2.0: Millan et al. 2009c; Sobrino et al. 2007
Mammalia	Carnivora	Meles meles		Virus	Shaw: Infectious Diseases of Wild Mammals	101094826
Mammalia	Carnivora	Meles meles		Virus			99029239; 459115008
Mammalia	Carnivora	Mustela erminea	9	Bacterium		11974621
Mammalia	Carnivora	Mustela erminea		Bacterium	GMPD 2.0: Coleman et al. 1994; de Lisle et al. 2008; Delahay et al 2007; Ragg et al. 1995b	16434219
Mammalia	Carnivora	Mustela erminea		Parasite	GMPD 2.0: Shimalov and Shimalov 2001; Shimalov and Shimalov 2001a
Mammalia	Carnivora	Mustela erminea		Parasite	GMPD 2.0: Shimalov and Shimalov 2001; Shimalov and Shimalov 2001a
Mammalia	Carnivora	Mustela erminea		Parasite	GMPD 2.0: Shimalov and Shimalov 2001; Shimalov and Shimalov 2001a
Mammalia	Carnivora	Mustela erminea		Parasite	GMPD 2.0: Hoberg et al. 1990; Rausch et al. 1956
Mammalia	Carnivora	Mustela erminea		Parasite	GMPD 2.0: Ziegler et al. 2007
Mammalia	Carnivora	Mustela erminea		Virus	GMPD 2.0: McDonald et al. 2008
Mammalia	Carnivora	Mustela erminea		Virus		230364
Mammalia	Carnivora	Mustela nivalis	5	Bacterium		19331754
Mammalia	Carnivora	Mustela nivalis		Parasite	GMPD 2.0: Shimalov and Shimalov 2001; Shimalov and Shimalov 2001a
Mammalia	Carnivora	Mustela nivalis		Parasite	GMPD 2.0: Shimalov and Shimalov 2001; Shimalov and Shimalov 2001a
Mammalia	Carnivora	Mustela nivalis		Parasite	GMPD 2.0: Shimalov and Shimalov 2001; Shimalov and Shimalov 2001a
Mammalia	Carnivora	Mustela nivalis		Parasite	GMPD 2.0: Rausch et al. 1956
Mammalia	Carnivora	Mustela putorius	16	Bacterium		11974621
Mammalia	Carnivora	Mustela putorius		Bacterium		6870007
Mammalia	Carnivora	Mustela putorius		Bacterium		4594379
Mammalia	Carnivora	Mustela putorius		Bacterium	GMPD 2.0: de Lisle et al. 2008; Delahay et al 2007; Ragg et al. 1995a; Ragg et al. 1995b	16434219
Mammalia	Carnivora	Mustela putorius		Bacterium		17223620
Mammalia	Carnivora	Mustela putorius		Bacterium	GMPD 2.0: Nikolova et al 2001
Mammalia	Carnivora	Mustela putorius		Parasite	GMPD 2.0: Shimalov and Shimalov 2002; Shimalov and Shimalov 2002a
Mammalia	Carnivora	Mustela putorius		Parasite	GMPD 2.0: Anisimova 2002; Shimalov and Shimalov 2002; Shimalov and Shimalov 2002a
Mammalia	Carnivora	Mustela putorius		Parasite	GMPD 2.0: Anisimova 2002; Shimalov and Shimalov 2002; Shimalov and Shimalov 2002a
Mammalia	Carnivora	Mustela putorius		Parasite	GMPD 2.0: Hurnikova et al. 2007
Mammalia	Carnivora	Mustela putorius		Parasite			5714419; 8515201; 5714419; 8515201
Mammalia	Carnivora	Mustela putorius		Parasite		15856896; 15856896	212374764; 239984589; 239984590; 239984592; 240844536; 240844538; 255069426; 255069427; 212374764; 239984589; 239984590; 239984592; 240844536; 240844538; 255069426; 255069427
Mammalia	Carnivora	Mustela putorius		Parasite	GMPD 2.0: Sobrino et al. 2007
Mammalia	Carnivora	Mustela putorius		Virus			215480627; 215480629; 215480632; 215480634; 215480636; 215480638; 215480640; 215480643; 224037305; 237861981; 257449362; 281485096; 281485098; 281485101; 290555881; 290555883; 290555886; 290766493; 290766495; 290766498; 310884785; 310884787; 310884789; 215480627; 215480629; 215480632; 215480634; 215480636; 215480638; 215480640; 215480643; 224037305; 237861981; 281485096; 281485098; 281485101; 290…
Mammalia	Carnivora	Mustela putorius		Virus		2347753; 6258574; 20329558; 21163029; 2347753; 6258574; 20329558; 21163029	204324105; 204324117; 204324129; 224487252; 204324105; 204324117; 204324129; 224487252
Mammalia	Carnivora	Mustela putorius		Virus		19429992	559807136
Mammalia	Carnivora	Mustela sibirica	2	Parasite	GMPD 2.0: Sato et al. 1999a
Mammalia	Carnivora	Mustela sibirica		Parasite			73912429
Mammalia	Carnivora	Nasua nasua	4	Bacterium		11974621
Mammalia	Carnivora	Nasua nasua		Bacterium		22779238
Mammalia	Carnivora	Nasua nasua		Virus		14609474
Mammalia	Carnivora	Nasua nasua		Virus		17426184
Mammalia	Carnivora	Neovison vison	14	Bacterium		11974621
Mammalia	Carnivora	Neovison vison		Bacterium		17422345; 3742356
Mammalia	Carnivora	Neovison vison		Bacterium		15472332
Mammalia	Carnivora	Neovison vison		Bacterium			117574637
Mammalia	Carnivora	Neovison vison		Bacterium	GMPD 2.0: O'Crowley and Wilson 1991	22362526; 17103160; 12695047; 11230936; 8722256
Mammalia	Carnivora	Neovison vison		Bacterium		618716
Mammalia	Carnivora	Neovison vison		Bacterium	Shaw: https://www.cabdirect.org/cabdirect/abstract/20113209967
Mammalia	Carnivora	Neovison vison		Parasite	GMPD 2.0: Ivanov 2008; Shimalov and Shimalov 2001b; Sidorovich and Anisimova 1997
Mammalia	Carnivora	Neovison vison		Parasite	GMPD 2.0: Shimalov and Shimalov 2001b; Sidorovich and Anisimova 1997
Mammalia	Carnivora	Neovison vison		Parasite	GMPD 2.0: Zabiega 1996
Mammalia	Carnivora	Neovison vison		Parasite	GMPD 2.0: Hirvela-Koski et al. 1985; Sidorovich and Anisimova 1997
Mammalia	Carnivora	Neovison vison		Parasite	GMPD 2.0: Ziegler et al. 2007
Mammalia	Carnivora	Neovison vison		Parasite	GMPD 2.0: O'Crowley and Wilson 1991; Smith and Frenkel 1995	17255457; 15305741; 11482603; 7563419; 8091606; 8493756; 6816776
Mammalia	Carnivora	Neovison vison		Virus	GMPD 2.0: Gagnon et al. 2009	4062564	324037; 192382723; 194593397; 194593435; 194593461; 194593473; 194593503; 194593525; 194593564; 239840480; 239840482; 239840483; 239840484; 239840485; 239840486; 239840487; 242263361; 242263363; 242263366; 242263368; 242263371; 242263373; 242263375; 242263378; 326579377; 326579379
Mammalia	Carnivora	Nyctereutes procyonoides	19	Bacterium		24512760
Mammalia	Carnivora	Nyctereutes procyonoides		Bacterium		22800496
Mammalia	Carnivora	Nyctereutes procyonoides		Bacterium		10907692
Mammalia	Carnivora	Nyctereutes procyonoides		Bacterium	GMPD 2.0: Fukushima and Gomyoda 1991	2059038
Mammalia	Carnivora	Nyctereutes procyonoides		Parasite	GMPD 2.0: Shimalov and Shimalov 2002; Shimalov and Shimalov 2002b
Mammalia	Carnivora	Nyctereutes procyonoides		Parasite	GMPD 2.0: Ivanov 2008
Mammalia	Carnivora	Nyctereutes procyonoides		Parasite	GMPD 2.0: Machnicka et al. 2003
Mammalia	Carnivora	Nyctereutes procyonoides		Parasite	GMPD 2.0: Machnicka et al. 2003; Machnicka et al. 2003; Yimam et al. 2002; Purse, B. V., Tricarico, E., Hassall, R., & Roy, H. E. The role of invasive alien species in the emergence and spread of zoonoses.	24852942; 24533328; 24502726; 21996514; 21314948; 16883704; 11949476; 11505800
Mammalia	Carnivora	Nyctereutes procyonoides		Parasite	GMPD 2.0: Machnicka et al. 2003; Shimalov and Shimalov 2002; Shimalov and Shimalov 2002b
Mammalia	Carnivora	Nyctereutes procyonoides		Parasite	GMPD 2.0: Shimalov and Shimalov 2002; Shimalov and Shimalov 2002b
Mammalia	Carnivora	Nyctereutes procyonoides		Parasite	GMPD 2.0: Sato et al. 2006d
Mammalia	Carnivora	Nyctereutes procyonoides		Parasite	GMPD 2.0: Shimalov and Shimalov 2002; Shimalov and Shimalov 2002b
Mammalia	Carnivora	Nyctereutes procyonoides		Parasite	GMPD 2.0: Pozio et al. 1996	17013647; 16564631; 12053985; 9488368; 8885903
Mammalia	Carnivora	Nyctereutes procyonoides		Parasite	GMPD 2.0: Matsubayashi et al. 2004
Mammalia	Carnivora	Nyctereutes procyonoides		Parasite			323366914; 323366916; 323366922; 323366924
Mammalia	Carnivora	Nyctereutes procyonoides		Virus	GMPD 2.0: Ohno et al. 2009
Mammalia	Carnivora	Nyctereutes procyonoides		Virus	GMPD 2.0: Kuzmin et al. 2004		14162035; 61610943; 71153900; 71153904; 71153908; 71153910; 71153916; 71153918; 71726740; 71726744; 71726750; 71726752; 71726754; 162605507; 186927202; 212656661; 255988284; 255988286; 255988288; 255988290; 255988292; 255988294; 301139648; 311063359; 375280927; 375280925; 375280923; 375280921; 375280919; 570517246; 570517237; 570517147; 570517138; 83588750; 380038175; 568428998; 568428994; 568428…
Mammalia	Carnivora	Nyctereutes procyonoides		Virus	GMPD 2.0: Abe et al. 2010	20605380
Mammalia	Carnivora	Nyctereutes procyonoides		Virus	GMPD 2.0: Tu et al. 2004	12958366
Mammalia	Carnivora	Paguma larvata	2	Virus	GMPD 2.0: Abe et al. 2010	20605380
Mammalia	Carnivora	Paguma larvata		Virus	GMPD 2.0: Tu et al. 2004; Shaw: ViPR	12958366	42556132
Mammalia	Carnivora	Procyon lotor	37	Bacterium	GMPD 2.0: Inokuma et al. 2007; Yabsley et al. 2008b	17157441
Mammalia	Carnivora	Procyon lotor		Bacterium		11974621
Mammalia	Carnivora	Procyon lotor		Bacterium	GMPD 2.0: Henn et al. 2009	19961681
Mammalia	Carnivora	Procyon lotor		Bacterium	GMPD 2.0: Riemann et al. 1978; Shaw: Wildpro	8250101
Mammalia	Carnivora	Procyon lotor		Bacterium	GMPD 2.0: Inokuma et al. 2007; Yabsley et al. 2008b
Mammalia	Carnivora	Procyon lotor		Bacterium	GMPD 2.0: Pinard et al. 2002
Mammalia	Carnivora	Procyon lotor		Bacterium	GMPD 2.0: Bischof and Rogers 2005	21824365; 16456169
Mammalia	Carnivora	Procyon lotor		Bacterium		24784701
Mammalia	Carnivora	Procyon lotor		Bacterium	GMPD 2.0: Bruning-Fann et al. 2001; Witmer et al. 2010	23531427; 20688630; 12038124; 11272505; 9706576; 23657134
Mammalia	Carnivora	Procyon lotor		Bacterium	Shaw: http://www0.nih.go.jp/JJID/63/353.pdf
Mammalia	Carnivora	Procyon lotor		Bacterium	Shaw: http://www0.nih.go.jp/JJID/63/353.pdf
Mammalia	Carnivora	Procyon lotor		Bacterium		3096192
Mammalia	Carnivora	Procyon lotor		Bacterium	GMPD 2.0: Compton et al. 2008
Mammalia	Carnivora	Procyon lotor		Bacterium		3767355
Mammalia	Carnivora	Procyon lotor		Bacterium		16989561
Mammalia	Carnivora	Procyon lotor		Fungus			33465613; 33465614; 33465615; 33465627; 33465629
Mammalia	Carnivora	Procyon lotor		Parasite	GMPD 2.0: Miller et al. 2006a
Mammalia	Carnivora	Procyon lotor		Parasite	GMPD 2.0: Hamir et al. 1999b
Mammalia	Carnivora	Procyon lotor		Parasite	GMPD 2.0: Bafundo et al. 1980; Ching et al. 2000; Cole and Shoop 1987; Evans 2002; Kerr et al. 1997; Kidder et al. 1989; Kimball et al. 2003; Kimball et al. 2003; Kresta et al. 2009; Page et al. 2005; Page et al. 2005; Page et al. 2008; Page et al. 2009; Page et al. 2009; Schaffer et al. 1981; Sexsmith et al. 2009; Sexsmith et al. 2009; Snyder 1988b; Snyder and Fitzgerald 1987; Snyder and Fitzger…	3625429; 9249718; 9279412; 9732041; 10479081; 10805249; 11880233; 12653152; 15827232; 16108577; 16498877; 17422359; 18689644; 19204331; 19480537; 19901404; 19956972; 20688699; 21158622; 21412211; 21506875; 20209804; 20209803; 19881923; 12736426; 8644451; 6891409; 4057003; 2614599	56714175; 335892935; 357018143
Mammalia	Carnivora	Procyon lotor		Parasite	GMPD 2.0: Cole and Shoop 1987; Harkema and Miller 1964; Keeling et al. 1993; Schaffer et al. 1981	144196; 1738063; 3625429; 6448729; 21564728	67003829
Mammalia	Carnivora	Procyon lotor		Parasite	GMPD 2.0: Bartsch and Ward 1976; Byrd et al. 1967; Harkema and Miller 1964; Kresta et al. 2009; Malek et al. 1961; McKown et al. 1991; Miller and Harkema 1960; Schaffer et al. 1981	2023315	7682436
Mammalia	Carnivora	Procyon lotor		Parasite	GMPD 2.0: Kresta et al. 2009
Mammalia	Carnivora	Procyon lotor		Parasite	GMPD 2.0: Cole and Shoop 1987; McKeever 1957
Mammalia	Carnivora	Procyon lotor		Parasite		865876	2689222; 2689226; 2689228; 5616204; 13785145
Mammalia	Carnivora	Procyon lotor		Parasite			37720840; 37726929
Mammalia	Carnivora	Procyon lotor		Parasite	GMPD 2.0: Perz and Le Blancq 2001; Snyder 1988b	22119387; 11229905; 8544064; 2614594; 3057164
Mammalia	Carnivora	Procyon lotor		Parasite	GMPD 2.0: Dubey et al. 2004a; Dubey et al. 2007a; Hamir et al. 1999a; Hancock et al. 2005a; Hill et al. 1998; Hwang et al. 2007; Lindsay et al. 2001c; Mitchell et al. 1999; Riemann et al. 1975; Riemann et al. 1978; Smith and Frenkel 1995; Smith et al. 1992a	21510744; 18372620; 18314705; 18314682; 17089776; 16884022; 16244074; 16108570; 15040668; 11695399; 10231761; 9813854; 8544064; 8331475; 1496780; 6816776; 521384; 1142562
Mammalia	Carnivora	Procyon lotor		Virus	GMPD 2.0: Hagiwara et al. 2009		212274238; 212274240; 212274242
Mammalia	Carnivora	Procyon lotor		Virus	Shaw: Infectious Diseases of Wild Mammals	4387750
Mammalia	Carnivora	Procyon lotor		Virus		5764192
Mammalia	Carnivora	Procyon lotor		Virus		4684882
Mammalia	Carnivora	Procyon lotor		Virus	GMPD 2.0: Roberts et al. 2009
Mammalia	Carnivora	Procyon lotor		Virus	GMPD 2.0: Ohno et al. 2009
Mammalia	Carnivora	Procyon lotor		Virus	GMPD 2.0: Nadin-Davies et al. 1994		886083; 886085; 886087; 886089; 886091; 886093; 886095; 886097; 7110108; 7110110; 7110116; 13623790; 13655612; 13655614; 13878964; 14162053; 14162055; 57242812; 57242815; 57242816; 57242819; 57242823; 57242832; 57242834; 57242866; 57242867; 58036268; 58036272; 58036306; 61610948; 61610952; 61610956; 61610958; 61610960; 61610962; 83588750; 83779583; 83779585; 116734563; 116734565; 116734567; 11673…
Mammalia	Carnivora	Procyon lotor		Virus		6330385
Mammalia	Carnivora	Procyon lotor		Virus	GMPD 2.0: Bentler et al. 2007; Blitvich et al. 2009; Dietrich et al. 2005
Mammalia	Carnivora	Procyon lotor		Virus	GMPD 2.0: Hardy 1987
Mammalia	Carnivora	Puma yagouaroundi	1	Bacterium			166210034
Mammalia	Carnivora	Viverra tangalunga	2	Parasite	Lastica, E. A., Oronan, R. B., Licuan, D. A., & Santos, J. P. S. D. (2013). Detection of Antibodies Against Toxoplasma gondii and Chlamydophila felis in Malayan Civets (Viverra tangalunga), Palawan Bearcats (Arctictis binturong whitei) and Asian Palm Civets (Paradoxurus hermaphroditus) at a Wildlife Facility in Quezon City, Phili. Philippine Journal of Veterinary and Animal Sciences, 39(2), 1-1.
Mammalia	Carnivora	Viverra tangalunga		Parasite	Seguel, M., & Gottdenker, N. (2017). The diversity and impact of hookworm infections in wildlife. International Journal for Parasitology: Parasites and Wildlife, 6(3), 177-194.
Mammalia	Carnivora	Vulpes lagopus	15	Bacterium		15472332
Mammalia	Carnivora	Vulpes lagopus		Bacterium	GMPD 2.0: Sorensen et al. 2005
Mammalia	Carnivora	Vulpes lagopus		Bacterium			167547741; 167843422; 167843498; 167843618; 167887330
Mammalia	Carnivora	Vulpes lagopus		Bacterium	GMPD 2.0: Sorensen et al. 2005	15563924
Mammalia	Carnivora	Vulpes lagopus		Fungus		24995428; 17459845; 12831174; 12719134; 12685089; 12449250; 8897508; 8487387; 3083563; 6789608
Mammalia	Carnivora	Vulpes lagopus		Parasite	GMPD 2.0: Fuglei et al. 2008; Stien et al. 2010		538774814
Mammalia	Carnivora	Vulpes lagopus		Parasite	GMPD 2.0: Kapel and Nansen 1996
Mammalia	Carnivora	Vulpes lagopus		Parasite	GMPD 2.0: Kapel and Nansen 1996
Mammalia	Carnivora	Vulpes lagopus		Parasite	GMPD 2.0: Stien et al. 2010	19723357	189343509; 189343615
Mammalia	Carnivora	Vulpes lagopus		Parasite		19732473; 16564631; 11099845; 10207384; 8583127
Mammalia	Carnivora	Vulpes lagopus		Parasite			11692074; 12005864
Mammalia	Carnivora	Vulpes lagopus		Parasite	GMPD 2.0: Akerstedt et al. 2010; Prestrud et al. 2007; Prestrud et al. 2008; Sorensen et al. 2005
Mammalia	Carnivora	Vulpes lagopus		Virus		6644915
Mammalia	Carnivora	Vulpes lagopus		Virus		6644915
Mammalia	Carnivora	Vulpes lagopus		Virus	GMPD 2.0: Kuzmin et al. 2004		14161997; 14161999; 14162001; 14162003; 14162005; 14162007; 67097577; 67097579; 67097587; 67097591; 67097593; 67097601; 67097605; 67097607; 67097609; 67097611; 67097615; 67097617; 67097619; 67097621; 67097623; 67097625; 89032693; 89032695; 124387634; 124387636; 124387638; 124387640; 124387642; 124387644; 124387646; 124387648; 124387650; 124387652; 124387654; 124387656; 124387658; 124387660; 12438…
Mammalia	Carnivora	Vulpes vulpes	36	Bacterium	GMPD 2.0: Karbowiak et al. 2009; Pusterla et al. 1999	20047265	513794433; 513794431; 513795199; 513795197; 513795965; 513795963; 513797497; 513797495; 513792901; 513792899; 513793667; 513793665; 513797075; 514435125; 514435124; 514435115; 514435113; 513796643
Mammalia	Carnivora	Vulpes vulpes		Bacterium		11974621
Mammalia	Carnivora	Vulpes vulpes		Bacterium	GMPD 2.0: Henn et al. 2009	19961681
Mammalia	Carnivora	Vulpes vulpes		Bacterium		24479951
Mammalia	Carnivora	Vulpes vulpes		Bacterium	GMPD 2.0: Fishman et al. 2004	15036573	134285209
Mammalia	Carnivora	Vulpes vulpes		Bacterium		22800496
Mammalia	Carnivora	Vulpes vulpes		Bacterium	GMPD 2.0: Akerstedt et al. 2010; Millan et al. 2009b; Millan et al. 2009c	20688639; 18973450; 18555712; 7933292; 3503132; 6265659
Mammalia	Carnivora	Vulpes vulpes		Bacterium		10907701
Mammalia	Carnivora	Vulpes vulpes		Bacterium	GMPD 2.0: Bruning-Fann et al. 2001; Delahay et al 2007; Martin-Atance et al. 2005; Martin-Atance et al. 2006; Millan et al. 2008; Millan et al. 2009c; Romero et al. 2008; Zanella et al 2008	24901256; 24010539; 18689657; 18555712; 18263825; 17766809; 17092907; 16107680; 11463223; 11272505; 9706576; 6752272; 23657134
Mammalia	Carnivora	Vulpes vulpes		Bacterium		3096192
Mammalia	Carnivora	Vulpes vulpes		Bacterium	GMPD 2.0: Handeland et al. 2008; Millan et al. 2009c
Mammalia	Carnivora	Vulpes vulpes		Bacterium	GMPD 2.0: Nikolova et al 2001	3767355; 3352093
Mammalia	Carnivora	Vulpes vulpes		Bacterium	GMPD 2.0: Brinkerhoff et al. 2009	23271803
Mammalia	Carnivora	Vulpes vulpes		Parasite	GMPD 2.0: Conti 1984; Magi et al. 2009b; Meshgi et al. 2009; Miterpakova et al. 2009; Papadopoulos et al. 1997; Saeed et al. 2006; Shimalov and Shimalov 2003b; Smith 1943	985241; 1459030; 7072323; 9471417; 16580775; 16913531; 21174955; 21524855; 7458165
Mammalia	Carnivora	Vulpes vulpes		Parasite	GMPD 2.0: Shimalov and Shimalov 2003b
Mammalia	Carnivora	Vulpes vulpes		Parasite	GMPD 2.0: Saeed et al. 2006; Shimalov and Shimalov 2003b
Mammalia	Carnivora	Vulpes vulpes		Parasite	GMPD 2.0: Dalimi et al. 2002; Gicik et al. 2009; Hackett and Walters 1980; Jenkins and Craig 1992; Lahmar et al. 2009; Lahmar et al. 2009; Richards et al. 1995
Mammalia	Carnivora	Vulpes vulpes		Parasite	GMPD 2.0: Bagrade et al. 2008; Borecka et al. 2008; Brossard et al. 2007; Calderini et al. 2009; Casulli et al. 2005; Di Cerbo et al. 2008a; Dubinsky et al. 1999; Dubinsky et al. 2001; Dubinsky et al. 2006; Fischer et al. 2005; Gottstein et al. 1991; Guislain et al. 2008; Hanosset et al. 2008; Hildreth et al. 2000; Kamiya et al. 2003; Kharchenko et al. 2008; Knapp et al. 2008; Konig et al. 2005; …	682065; 1305852; 1305853; 1396164; 1474656; 1858455; 1992084; 2344133; 2817506; 5090956; 5528607; 5757663; 7072323; 7458165; 7707218; 7924977; 8355358; 8765534; 9307660; 9445786; 9471307; 9471308; 9637302; 10701567; 10725694; 10726275; 11345074; 11516580; 11751003; 11811893; 11949476; 12481649; 12643838; 12935741; 14583648; 14597275; 14651882; 14711588; 15469627; 15725534; 15998516; 16044705; 164…	63138990; 116043960; 155624329; 155624330; 155624331; 164604821; 164604823; 164604825; 340513713; 340513715; 340513717
Mammalia	Carnivora	Vulpes vulpes		Parasite	GMPD 2.0: Criado-Fornelio et al. 2000; Di Cerbo et al. 2008a; Di Cerbo et al. 2008b; Gicik et al. 2009; Machnicka et al. 2003; Magi et al. 2009b; Martinez-Carrasco et al. 2007; Meshgi et al. 2009; Shimalov and Shimalov 2003b; Willingham et al. 1996		325559804; 325559806; 325559860; 325559862; 325559910; 325559911; 325559912; 531990623; 532690865
Mammalia	Carnivora	Vulpes vulpes		Parasite	GMPD 2.0: Miterpakova et al. 2009; Schuster et al. 1999; Shimalov and Shimalov 2003b	12743797; 12632157; 12482649; 11153218; 9934964
Mammalia	Carnivora	Vulpes vulpes		Parasite	GMPD 2.0: Erickson 1944; Stuht and Youatt 1972
Mammalia	Carnivora	Vulpes vulpes		Parasite	GMPD 2.0: Di Cerbo et al. 2008a; Lassnig et al. 1998; Papadopoulos et al. 1997; Petavy et al. 1990; Saeed et al. 2006; Shimalov and Shimalov 2003b	1396164; 2344133; 3870647; 7072323; 7314812; 7458165; 7924977; 8834508; 9445786; 9705680; 10725694; 12474048; 19395737; 21327991
Mammalia	Carnivora	Vulpes vulpes		Parasite	GMPD 2.0: Gicik et al. 2009; Gortazar et al. 1998a; Hackett and Walters 1980
Mammalia	Carnivora	Vulpes vulpes		Parasite	GMPD 2.0: Balestrieri et al. 2006; Davidson et al. 2006a; Hurnikova et al. 2007; Perez-Martin et al 2000; Pozio et al. 2004; Remonti et al. 2005; Sreter et al. 2003c; Szell et al. 2008	1305850; 9488368; 12053985; 12944046; 15725537; 15925724; 16151732; 16378689; 16564631; 17013647; 17432245; 18657367; 19041178; 19042089; 21327993	284927300; 284927302; 284927308; 284927310
Mammalia	Carnivora	Vulpes vulpes		Parasite	GMPD 2.0: Nagano et al. 2007
Mammalia	Carnivora	Vulpes vulpes		Parasite			114146944; 114146946
Mammalia	Carnivora	Vulpes vulpes		Parasite	GMPD 2.0: Criado-Fornelio et al. 2000; Dipineto et al. 2007; Mohebali et al. 2005; Sobrino et al. 2008c	24804923; 24171581; 23973736; 23566789; 18579311; 17699092; 15845279
Mammalia	Carnivora	Vulpes vulpes		Parasite	GMPD 2.0: Akerstedt et al. 2010; Dubey et al. 1990; Dubey et al 1999a; Dubey et al. 2004a; Hamilton et al. 2005; Hurkova and Modry 2006; Jakubek et al. 2001; Jakubek et al. 2007; Little et al 1998a; Millan et al. 2009c; Miller et al. 2008b; Murphy et al. 2007; Murphy et al. 2007; Quinn et al. 1976; Smith and Frenkel 1995; Sobrino et al. 2007; Stieve et al. 2010; Wanha et al. 2005; Wolfe et al. 20…		158122131
Mammalia	Carnivora	Vulpes vulpes		Virus	GMPD 2.0: Dauphin et al. 2001		14150754; 14150770; 14150772
Mammalia	Carnivora	Vulpes vulpes		Virus	GMPD 2.0: Parkin et al. 1973
Mammalia	Carnivora	Vulpes vulpes		Virus	Shaw: Infectious Diseases of Wild Mammals	3017527
Mammalia	Carnivora	Vulpes vulpes		Virus	GMPD 2.0: Nadin-Davies et al. 1994		432412; 432414; 432420; 511232; 511234; 511240; 511244; 511262; 511270; 511272; 511274; 511276; 511278; 511280; 7110112; 7110114; 7110118; 7110122; 7110128; 12711810; 12711816; 12711818; 12711820; 12711822; 12711824; 12711826; 12711828; 12711830; 12711832; 12711834; 12711836; 12711838; 12711840; 12711842; 12711844; 13655600; 72172170; 72172172; 83779589; 90968897; 90968903; 112799480; 112799482; …
Mammalia	Carnivora	Vulpes vulpes		Virus		6330385
Mammalia	Carnivora	Vulpes vulpes		Virus		15921605
Mammalia	Carnivora	Vulpes vulpes		Virus	GMPD 2.0: Johansen et al. 2005
Mammalia	Carnivora	Vulpes vulpes		Virus		23212739
Mammalia	Didelphimorphia	Didelphis marsupialis	9	Bacterium	Shaw: http://www.jstor.org/stable/30098554
Mammalia	Didelphimorphia	Didelphis marsupialis		Bacterium		13595212
Mammalia	Didelphimorphia	Didelphis marsupialis		Bacterium		3767355
Mammalia	Didelphimorphia	Didelphis marsupialis		Virus	Shaw: ViPR	21289119
Mammalia	Didelphimorphia	Didelphis marsupialis		Virus	GMPD 2.0: Shope et al. 1988
Mammalia	Didelphimorphia	Didelphis marsupialis		Virus	Shaw: ViPR	18945183	189034069; 189034078; 189034080
Mammalia	Didelphimorphia	Didelphis marsupialis		Virus	GMPD 2.0: de Thoisy et al. 2003	14609474
Mammalia	Didelphimorphia	Didelphis marsupialis		Virus		17426184
Mammalia	Didelphimorphia	Didelphis marsupialis		Virus	GMPD 2.0: Estrada-Franco et al. 2004	4151413; 27101567
Mammalia	Diprotodontia	Bettongia gaimardi	1	Virus		11585790
Mammalia	Diprotodontia	Macropus eugenii	4	Parasite	Jenkins, D. J. (2005). Hydatid control in Australia: where it began, what we have achieved and where to from here. International journal for parasitology, 35(7), 733-740. L.M. Kumaratilake, R.C.A. Thompson. (1982). Hydatidosis/echinococcosis. Helminthological abstracts—Series A. Animal Human Helminthol., 51, 233-252
Mammalia	Diprotodontia	Macropus eugenii		Parasite	Sós, E., Szigeti, A., Fok, É., Molnár, V., Erdélyi, K., Perge, E., & Gál, J. (2012). Toxoplasmosis in tammar wallabies (Macropus eugenii ) in the Budapest Zoo and Botanical Garden (2006–2010). Acta Veterinaria Hungarica, 60, 361–370.
Mammalia	Diprotodontia	Macropus eugenii		Parasite	Thompson, J., Yang, R., Power, M., Hufschmid, J., Beveridge, I., Reid, S., ... & Ryan, U. (2008). Identification of zoonotic Giardia genotypes in marsupials in Australia. Experimental parasitology, 120(1), 88-93.
Mammalia	Diprotodontia	Macropus eugenii		Parasite	Botero, A., Thompson, C. K., Peacock, C. S., Clode, P. L., Nicholls, P. K., Wayne, A. F., ... & Thompson, R. A. (2013). Trypanosomes genetic diversity, polyparasitism and the population decline of the critically endangered Australian marsupial, the brush tailed bettong or woylie (Bettongia penicillata). International Journal for Parasitology: Parasites and Wildlife, 2, 77-89.
Mammalia	Diprotodontia	Macropus fuliginosus	3	Bacterium		22102658
Mammalia	Diprotodontia	Macropus fuliginosus		Virus		25325318
Mammalia	Diprotodontia	Macropus fuliginosus		Virus	GMPD 2.0: Johansen et al. 2005
Mammalia	Diprotodontia	Macropus giganteus	5	Bacterium		20688651
Mammalia	Diprotodontia	Macropus giganteus		Parasite			225348833; 225348835; 225348839; 225348841; 225348843; 225348845; 225348847; 225348848; 225348850; 225348852; 225348854; 225348856; 225348860; 225348862; 225348864; 225348866; 225348868; 225348870; 225348872; 225348874; 225348878; 225348880; 225348882; 225348884; 225348886; 225348888; 225348892; 225348895; 225348897; 225348899
Mammalia	Diprotodontia	Macropus giganteus		Virus	GMPD 2.0: Vale et al. 1991
Mammalia	Diprotodontia	Macropus giganteus		Virus		11585790
Mammalia	Diprotodontia	Macropus giganteus		Virus	GMPD 2.0: Gonzalez et al. 2007
Mammalia	Diprotodontia	Macropus parma	1	Parasite	Giannitti, F., Schapira, A., Anderson, M., & Clothier, K. (2014). Suppurative otitis and ascending meningoencephalitis associated with Bacteroides tectus and Porphyromonas gulae in a captive Parma wallaby (Macropus parma) with toxoplasmosis. Journal of veterinary diagnostic investigation : official publication of the American Association of Veterinary Laboratory Diagnosticians, Inc, 26(5), 683–68…
Mammalia	Diprotodontia	Macropus rufogriseus	2	Parasite	Adkesson, M. J., Gorman, M. E., Hsiao, V., Whittington, J. K., & Langan, J. N. (2007). Toxoplasma gondii inclusions in peripheral blood leukocytes of a red‐necked wallaby (Macropus rufogriseus). Veterinary Clinical Pathology, 36(1), 97-100.
Mammalia	Diprotodontia	Macropus rufogriseus		Parasite	Díaz-Delgado, J., Kellerman, T. E., Auckland, L., Ferro, P. J., Groch, K. R., Gomez, G., & Hamer, S. A. (2020). Trypanosoma cruzi Genotype I and Toxoplasma gondii Co-infection in a Red-Necked Wallaby. Journal of Comparative Pathology, 179, 52-58.
Mammalia	Diprotodontia	Petaurus breviceps	4	Bacterium			7288678; 7288746; 7288814
Mammalia	Diprotodontia	Petaurus breviceps		Bacterium		24815369
Mammalia	Diprotodontia	Petaurus breviceps		Virus		11585790
Mammalia	Diprotodontia	Petaurus breviceps		Virus			326976691
Mammalia	Diprotodontia	Petrogale penicillata	1	Parasite	Vermeulen, E. T., Ashworth, D. L., Eldridge, M. D., & Power, M. L. (2015). Investigation into potential transmission sources of Giardia duodenalis in a threatened marsupial (Petrogale penicillata). Infection, Genetics and Evolution, 33, 277-280.
Mammalia	Diprotodontia	Pseudocheirus peregrinus	2	Bacterium		26215760
Mammalia	Diprotodontia	Pseudocheirus peregrinus		Virus		11585790
Mammalia	Diprotodontia	Trichosurus vulpecula	4	Bacterium		26215760
Mammalia	Diprotodontia	Trichosurus vulpecula		Bacterium		11288522
Mammalia	Diprotodontia	Trichosurus vulpecula		Virus	GMPD 2.0: Kay et al. 2007	18279007
Mammalia	Diprotodontia	Trichosurus vulpecula		Virus		11585790
Mammalia	Diprotodontia	Wallabia bicolor	1	Virus		11585790
Mammalia	Erinaceomorpha	Erinaceus europaeus	9	Bacterium			365768452; 365768454; 365768456; 365768458; 365768459; 365768460
Mammalia	Erinaceomorpha	Erinaceus europaeus		Bacterium	Shaw: http://wildpro.twycrosszoo.org/S/00dis/toxic/botulism.htm
Mammalia	Erinaceomorpha	Erinaceus europaeus		Bacterium	Shaw: http://wwwnc.cdc.gov/eid/article/11/1/04-0752_article
Mammalia	Erinaceomorpha	Erinaceus europaeus		Bacterium	Shaw: Wildpro
Mammalia	Erinaceomorpha	Erinaceus europaeus		Bacterium		10754245
Mammalia	Erinaceomorpha	Erinaceus europaeus		Bacterium	Shaw: doi:10.1054/tube.2001.0291
Mammalia	Erinaceomorpha	Erinaceus europaeus		Bacterium		12113498
Mammalia	Erinaceomorpha	Erinaceus europaeus		Bacterium		2035215
Mammalia	Erinaceomorpha	Erinaceus europaeus		Parasite			18766550; 251737965; 251737967; 251737969; 251737973; 251737975; 251737977; 251737981; 251737983; 251737984; 251737985; 251737989; 251737991
Mammalia	Lagomorpha	Lepus americanus	8	Bacterium		4328689
Mammalia	Lagomorpha	Lepus americanus		Bacterium	Shaw: Wildpro	2868348
Mammalia	Lagomorpha	Lepus americanus		Bacterium		7093820
Mammalia	Lagomorpha	Lepus americanus		Bacterium		3096192
Mammalia	Lagomorpha	Lepus americanus		Virus		6644915
Mammalia	Lagomorpha	Lepus americanus		Virus	GMPD 2.0: Parkin et al. 1973		169794204
Mammalia	Lagomorpha	Lepus americanus		Virus		6264168
Mammalia	Lagomorpha	Lepus americanus		Virus	GMPD 2.0: Yuill et al. 1964	16512159
Mammalia	Lagomorpha	Lepus europaeus	8	Bacterium			141592148
Mammalia	Lagomorpha	Lepus europaeus		Bacterium	Shaw: Wildpro	20580169
Mammalia	Lagomorpha	Lepus europaeus		Bacterium		20466857	292660904; 292660906
Mammalia	Lagomorpha	Lepus europaeus		Bacterium	Shaw: https://www.cabdirect.org/cabdirect/abstract/19902224148
Mammalia	Lagomorpha	Lepus europaeus		Bacterium		8833795
Mammalia	Lagomorpha	Lepus europaeus		Virus		8258864
Mammalia	Lagomorpha	Lepus europaeus		Virus		9208423
Mammalia	Lagomorpha	Lepus europaeus		Virus		5296538
Mammalia	Lagomorpha	Lepus timidus	3	Bacterium		2900904
Mammalia	Lagomorpha	Lepus timidus		Virus	Shaw: http://wildlife1.wildlifeinformation.org/S/00dis/viral/Inkoo_virus_infection_lagomorphs.html
Mammalia	Lagomorpha	Lepus timidus		Virus		11016435
Mammalia	Lagomorpha	Oryctolagus cuniculus	19	Bacterium		925; 18606; 32536; 44705; 46248; 48255; 53317; 53431; 55457; 59782; 77415; 80383; 95241; 107167; 108201; 111933; 112675; 120386; 163279; 165239; 165391; 170335; 172454; 175099; 183211; 185148; 206397; 210913; 213390; 218404; 236551; 238987; 238993; 241179; 241754; 318762; 321355; 321453; 321778; 322153; 322724; 323724; 323833; 323870; 326677; 328395; 329844; 329863; 330776; 331312; 332136; 332624…	4337117; 7288664; 7288666; 7288732; 7288734; 7288800; 7288802; 30060255; 37547381; 52537133; 52537241; 327343875; 327343877; 327343879; 327343881; 327343883; 327343885; 327343887; 327343889; 327343891; 327343893; 327343895; 327343897; 327343899; 327343901; 327343903; 327343905; 327343907; 327343909; 327343911; 327343913; 327343915; 386221136
Mammalia	Lagomorpha	Oryctolagus cuniculus		Bacterium	Shaw: http://journal-imab-bg.org/statii-09/vol09_1_39-41str.pdf
Mammalia	Lagomorpha	Oryctolagus cuniculus		Bacterium	Shaw: http://vet.sagepub.com/content/22/2/191.full.pdf	50001; 56396; 109529; 113462; 115932; 403404; 410883; 803536; 804017; 808008; 1680104; 2309867; 2496036; 2509360; 2674280; 2845337; 3096172; 3920811; 3997317; 4201324; 4202069; 4202884; 4207401; 4213664; 4213728; 4214181; 4214773; 4622759; 4632133; 4953784; 4955251; 4976111; 4978577; 4979957; 4984463; 4991080; 5000748; 5001159; 5005312; 6260870; 6375552; 6415782; 6442654; 6578514; 6773670; 678439…	167547737; 167843392; 167843492; 167843588; 167887300
Mammalia	Lagomorpha	Oryctolagus cuniculus		Bacterium		4981788; 11871620; 14573666; 16981648; 19820103; 20170765	46019644; 295311790; 295311792
Mammalia	Lagomorpha	Oryctolagus cuniculus		Bacterium		24442485
Mammalia	Lagomorpha	Oryctolagus cuniculus		Fungus		2600778; 3221913; 5106382; 6048624; 9335154; 11913761	311335723; 312233049
Mammalia	Lagomorpha	Oryctolagus cuniculus		Fungus		109381; 140272; 472479; 804074; 926750; 1753686; 2649958; 3083563; 3083616; 3095980; 3125627; 3146669; 3928964; 6776348; 6784368; 6815378; 6987299; 7414097; 7790463; 7804263; 8513018; 8822885; 8822891; 8852978; 8897508; 9011071; 9057698; 9437837; 9477503; 10090081; 10331549; 11035729; 11334074; 11412992; 12163239; 15133083; 16008708; 16632526; 17089738; 17169072; 17557882; 18378398; 18480021; 189…	21360621; 46371589; 295414019; 295414028; 295414034; 295414040
Mammalia	Lagomorpha	Oryctolagus cuniculus		Parasite		4402; 118932; 390109; 541762; 559469; 1179797; 1212282; 1485418; 1516666; 1635026; 2802025; 3084622; 3114465; 3144081; 3152779; 3538921; 3989265; 4264281; 4394176; 4420539; 4558493; 4587734; 4591587; 4594831; 5042547; 5075380; 5117738; 5132533; 5314596; 5358404; 5406593; 5764036; 6065336; 6121288; 6382779; 6812001; 8531667; 10846925; 10887652; 10889358; 11411948; 12041573; 12554080; 12880256; 128…
Mammalia	Lagomorpha	Oryctolagus cuniculus		Parasite			71494481; 71494524
Mammalia	Lagomorpha	Oryctolagus cuniculus		Parasite		7868251; 16729690; 17135561	37720827; 37720844
Mammalia	Lagomorpha	Oryctolagus cuniculus		Parasite			226432191; 226432195; 226432197; 226432200; 226432204
Mammalia	Lagomorpha	Oryctolagus cuniculus		Parasite		1452366; 1587594; 1704383; 2229361; 2585473; 4053318; 4067879; 6543931; 7069230; 8675320; 8754656; 9211513; 11599482; 12856314; 14718089; 19826476; 21444821	37961359; 192758443; 315306632; 315306634; 315306636; 315306638; 315306640; 315306642; 315306644; 339647348; 339647356
Mammalia	Lagomorpha	Oryctolagus cuniculus		Parasite		303417; 521384; 650778; 653827; 721183; 749819; 971946; 1097510; 1154911; 1452701; 1826707; 1888076; 2479305; 2482826; 2506275; 3066076; 3070541; 3131392; 3194150; 3522734; 3767640; 4433269; 4928547; 5531288; 6174071; 6689000; 6710604; 6815378; 6833761; 7026410; 7026675; 7345980; 7437003; 7465247; 7496948; 7569627; 7642275; 7706523; 7834242; 7948400; 8050521; 8403275; 8471191; 8513018; 8837399; 9…	197281732
Mammalia	Lagomorpha	Oryctolagus cuniculus		Virus	GMPD 2.0: Zhang et al. 2014	391478; 2552879; 3834641; 6424642; 6910349; 7224860; 7524242; 7561758; 8121330; 8892892; 9413511; 9592731; 9820849; 10329568; 10446654; 10460034; 18771100	110984507
Mammalia	Lagomorpha	Oryctolagus cuniculus		Virus	GMPD 2.0: Ritter et al. 1974
Mammalia	Lagomorpha	Oryctolagus cuniculus		Virus		9027687
Mammalia	Lagomorpha	Oryctolagus cuniculus		Virus		9837799; 10769066; 16508215; 25674582	61971533; 61971535; 61971537
Mammalia	Lagomorpha	Oryctolagus cuniculus		Virus	GMPD 2.0: Johansen et al. 2005
Mammalia	Lagomorpha	Oryctolagus cuniculus		Virus		5296538
Mammalia	Lagomorpha	Sylvilagus floridanus	5	Bacterium		12887018	73919480; 73919485; 73919487
Mammalia	Lagomorpha	Sylvilagus floridanus		Bacterium	Shaw: http://www.jstor.org/stable/3809011		51039559; 51039560; 51039561; 51039578; 51039596; 51039600; 51039606
Mammalia	Lagomorpha	Sylvilagus floridanus		Bacterium		3096192
Mammalia	Lagomorpha	Sylvilagus floridanus		Virus	GMPD 2.0: Parkin et al. 1973
Mammalia	Lagomorpha	Sylvilagus floridanus		Virus		16350203
Mammalia	Perissodactyla	Equus asinus	13	Bacterium		25711458	56714197
Mammalia	Perissodactyla	Equus asinus		Bacterium		26457190; 19961695
Mammalia	Perissodactyla	Equus asinus		Bacterium		23565705; 22919299; 21481813; 17880617; 15320634; 14584613; 12234848; 11808664; 11506363; 9244263; 8706758; 8566818
Mammalia	Perissodactyla	Equus asinus		Bacterium		22800496
Mammalia	Perissodactyla	Equus asinus		Parasite			260670871
Mammalia	Perissodactyla	Equus asinus		Parasite		25118707; 24708691; 24140163; 24107428; 23680297
Mammalia	Perissodactyla	Equus asinus		Virus	GMPD 2.0: Zhang et al. 2014	7856315; 8520721	40018933; 40018957
Mammalia	Perissodactyla	Equus asinus		Virus		12789111
Mammalia	Perissodactyla	Equus asinus		Virus			190683055; 190683057; 190683060; 190683062; 190683064; 190683066; 190683068; 190683071
Mammalia	Perissodactyla	Equus asinus		Virus	GMPD 2.0: Jungeblut et al. 1943		110610218; 110610236; 171466892; 171466900; 213493749; 224487262; 260505922; 387768983; 390136034
Mammalia	Perissodactyla	Equus asinus		Virus	GMPD 2.0: Hearn et al. 1960	5840639
Mammalia	Perissodactyla	Equus asinus		Virus	GMPD 2.0: Baba et al. 1994	7603342
Mammalia	Perissodactyla	Equus asinus		Virus		5296538
Mammalia	Perissodactyla	Equus caballus	59	Bacterium		7542262; 7561199; 8966998; 9413725; 9650957; 10405394; 10476747; 10761721; 11019714; 11560261; 11838215; 12485358; 12740667; 15557606; 16204571; 17682851; 18094110; 18201980; 20082693; 19813450; 18805584; 10596927; 8681291; 3818434; 2229378; 343663; 17682851	2290598; 5759176; 5759180; 5759182; 5759184; 5759188; 5759194; 5759197; 5759200; 5802385; 5802386; 5802387; 5802388; 19423801; 19423803; 19423806; 42539443; 42539444; 42600994; 42600996; 42600998; 42601000; 57014416; 145395075; 150035051; 194462363; 194462365; 194462367; 194462369; 194462371; 194462373; 194462375; 194462382; 260685300; 260685301; 260685302; 260685303; 260685304; 260685305; 281494…
Mammalia	Perissodactyla	Equus caballus		Bacterium		23163033; 22354031; 21696369; 21116715; 20402418; 20110270; 19436482; 19006977; 17702488; 17521404; 16844143; 16785102; 15204870; 15200872; 12497181; 12435060; 12217505; 12095459; 10475947; 9890006; 11619781; 1486081; 1593265; 1905001; 2811650; 3938146; 3836213; 2986381; 6431631; 158850; 22039830; 401803; 1030866; 1124613; 19986709; 401803
Mammalia	Perissodactyla	Equus caballus		Bacterium		11923397
Mammalia	Perissodactyla	Equus caballus		Bacterium	Shaw: DOI: 10.2746/095777309X401071	16115091; 17555434; 19723336; 16622830; 10690775; 2247938; 18031330	45751704; 67105480; 67105481; 67105482; 67105483; 67105484; 67105485; 67105486; 67105487; 67105488; 67105489; 67105490; 67105491; 67105492; 67105493; 67105494; 67105495; 67105496; 67105497; 67105498; 67105499; 67105500; 67105501; 67105502; 67105503; 67105504; 67105505; 67105506; 67105507; 67105508; 67105509; 67105510; 67105511; 67105512; 67105513; 67105514; 67105515; 67105516; 67105517; 67105518;…
Mammalia	Perissodactyla	Equus caballus		Bacterium		21573027; 19010402; 17564599; 17362501; 16517866; 16449212; 11080506; 7236143; 1243750; 7236143; 15525357
Mammalia	Perissodactyla	Equus caballus		Bacterium		23260373; 22229818; 22029851; 19769050; 19435241; 18835052; 18508146; 17536667; 16333113; 16133831; 15214730; 14629001; 8577316; 7646314; 7696403; 7932615; 8429572; 7973410; 1319301; 1309139; 1940334; 2246143; 2287716; 2837404; 2854515; 3678391; 3672830; 3118554; 3958143; 2941257; 6492385; 6639033; 6609250; 6575721; 7153334; 7103488; 7224312
Mammalia	Perissodactyla	Equus caballus		Bacterium		19733907; 18230187
Mammalia	Perissodactyla	Equus caballus		Bacterium		24791561; 24360760; 24360731; 24252222; 23971806; 22616441; 22529134; 22508614; 21136248; 20716188; 20224073; 19580947; 18387756; 18289001; 17910272; 17520974; 17156804; 17076463; 15038434; 15038431; 14719698; 12916691; 12894679; 12175617; 11720025; 10935041; 10669027; 10596931; 10422600; 10320588; 8195408; 8126163; 8408563; 1443578; 1955364; 1917659; 17423488; 3041951; 3610782; 3095433; 6394316;…
Mammalia	Perissodactyla	Equus caballus		Bacterium		17910272; 15080538; 7503708; 7555610; 2908185; 3289126; 4071936; 12282427; 387912; 16349708; 8046676
Mammalia	Perissodactyla	Equus caballus		Bacterium		23419216
Mammalia	Perissodactyla	Equus caballus		Bacterium		7542262	260685277; 260685278; 260685279; 260685280
Mammalia	Perissodactyla	Equus caballus		Bacterium	Shaw: http://agris.fao.org/agris-search/search.do?recordID=US8923390	15863286; 1752312; 2254434; 2775064; 2924578; 3834911; 326031; 16557746; 4107345; 14775494; 3834911
Mammalia	Perissodactyla	Equus caballus		Bacterium		83300; 350255; 358964; 370149; 383901; 387962; 389113; 389788; 809859; 1092861; 1093395; 1095366; 1108730; 1204623; 1280648; 1319301; 1331295; 1506331; 1510301; 1639474; 1663866; 1675842; 1686345; 1687753; 1768608; 1907308; 1959626; 1979759; 2043244; 2047592; 2200092; 2513142; 2552661; 2624660; 2659666; 2664144; 2672554; 2673828; 2877521; 2879867; 2892483; 2895746; 2919724; 3022999; 3065979; 3088…	186915067; 186915071; 186915109; 186915117; 186915119; 186915121; 186915123; 186915125; 186915127; 186915181; 186915183; 186915185; 186915187; 186915189; 186915253; 186915255; 186915257; 186915267; 186915269; 186915271; 186915273; 186915275; 186915277; 186915289; 186915295; 186915315; 186927572; 186927574; 186927576; 186927578; 186927580; 186927582; 186927584; 186927626; 186927628; 186927630; 186…
Mammalia	Perissodactyla	Equus caballus		Bacterium		13810548
Mammalia	Perissodactyla	Equus caballus		Bacterium		24265962; 22237897; 21450416; 20689825; 20649749; 20384954; 17998558; 16622202; 16244236; 16239521; 14742516; 12950649; 12379666; 11561656; 11119530; 10855820; 10813614; 10587299; 9924920; 9880935; 9762736; 9328661; 8789028; 7591929; 8496088; 1429185; 1441226; 1519413; 1632080; 1892931; 16031597; 2781710; 3693011; 3330964; 3564364; 4082476; 3877614; 7159313; 7150126; 7265554; 487358; 738931; 9860…
Mammalia	Perissodactyla	Equus caballus		Bacterium		15460335
Mammalia	Perissodactyla	Equus caballus		Bacterium		20400743
Mammalia	Perissodactyla	Equus caballus		Bacterium		22166385; 21824336; 21184706; 21184695; 20950356; 20624353; 20537112; 19478270; 18949349; 15752445; 15238696; 12860712; 11427428; 10881097; 10463693; 8567911; 15752445
Mammalia	Perissodactyla	Equus caballus		Bacterium		11348727	88604684; 88604686
Mammalia	Perissodactyla	Equus caballus		Bacterium		2399640
Mammalia	Perissodactyla	Equus caballus		Bacterium		18564908; 17459767; 22060926; 12092962; 11767059; 9290039; 1319301; 2854515; 2941257; 7179231; 7224295
Mammalia	Perissodactyla	Equus caballus		Fungus		16125424; 12441683; 10588013; 4047125; 3842362; 6879394
Mammalia	Perissodactyla	Equus caballus		Fungus			148250251; 148250507; 148250747; 148250987; 148807937
Mammalia	Perissodactyla	Equus caballus		Fungus			294336028; 294336029; 294336030
Mammalia	Perissodactyla	Equus caballus		Fungus		1435952; 2209529; 9384295; 12152807; 12744888; 12910739; 19289531; 19698307; 20447776; 21715582	17385999; 34391867; 34391868; 34391869; 34391870; 34391871; 34391872; 34391873; 34391875; 34391880; 34391881; 150416803; 301349285; 350284653; 350284654; 350284652; 350284651; 350284650; 350284649; 350284648; 350284647; 350284646; 350284645; 350284644; 350284643; 350284642; 350284641; 350284640; 350284639; 350284638; 350284636; 350284635; 350284634; 350284633; 350284632; 350284631; 350284629; 350…
Mammalia	Perissodactyla	Equus caballus		Parasite		340500; 473321; 695821; 735307; 1577650; 2210935; 2222004; 2552377; 3227231; 3374967; 3686642; 3705714; 3982850; 6680298; 7494641; 8308647; 12078243; 12171619; 15180325; 16406684; 16834793	45478489
Mammalia	Perissodactyla	Equus caballus		Parasite		5171598; 6148823; 8261912; 8541896; 8857579; 8999593	312839637; 313105117; 343488644
Mammalia	Perissodactyla	Equus caballus		Parasite			312843885
Mammalia	Perissodactyla	Equus caballus		Parasite		23351718; 23508513; 23961139; 17013652; 15287577; 13129671; 10485366; 9877068; 9262674; 9257451; 8999593; 7676606; 8073609; 8261912; 8291184; 16031572; 16031523; 2930389; 3994134; 7447131; 475125; 567859
Mammalia	Perissodactyla	Equus caballus		Parasite		1254975; 2658299; 3705044; 11099838; 12208044	290767580
Mammalia	Perissodactyla	Equus caballus		Parasite		23052780; 23508513; 23961139; 18980850; 16687215; 11205161; 10485366; 9877068; 9477534; 9257451; 8999593; 8541896; 7657457; 8073609; 8498011; 1595158; 3564356; 2950814; 3803357; 3962151; 3994134; 6686382; 6869991; 6750120; 6896407; 6461963; 6456299; 7283234; 6894221; 7447131; 364817; 5389337; 13760651; 14415513; 14415512
Mammalia	Perissodactyla	Equus caballus		Parasite		12061432; 12228313; 12685641; 19376655; 19896277	237860008
Mammalia	Perissodactyla	Equus caballus		Parasite		1520961; 8825212; 16323025; 17290756	23194370
Mammalia	Perissodactyla	Equus caballus		Parasite		2365452; 8720956; 9889243; 10388670; 10958466; 15675524; 18372647	33578068; 33578069; 33578070; 33590450
Mammalia	Perissodactyla	Equus caballus		Parasite		23474231; 22771626; 22652427; 19912609; 15925726; 11207109; 10836481; 9106959; 9087926; 7927737; 2685985
Mammalia	Perissodactyla	Equus caballus		Parasite		25231435; 24923662; 24780140; 24731383; 24310934; 24245749; 24183649; 23773870; 23742078; 23680297; 23538498; 23534541; 23523012; 23485448; 23459849; 22559329; 22436425; 22366344; 22347318; 22150091; 22130334; 22107730; 22091467; 22087345; 21628522; 21506839; 21506811; 21106256; 20532561; 20383793; 20120748; 19701805; 19050266; 18412038; 18224613; 18039914; 19070010; 17174034; 16517077; 16488197;…
Mammalia	Perissodactyla	Equus caballus		Virus		25195190
Mammalia	Perissodactyla	Equus caballus		Virus	GMPD 2.0: Kay et al. 2007	18279007
Mammalia	Perissodactyla	Equus caballus		Virus	Shaw: ViPR	23123176	316998095; 316998097; 343129712; 343129744; 343129768
Mammalia	Perissodactyla	Equus caballus		Virus	GMPD 2.0: Dauphin et al. 2001	2048110; 3834641; 7856315; 8121330; 8254777; 8520721; 9255762; 9413536; 9786521; 10950968; 11140933; 11471876; 11750144; 11815287; 12208952; 18771095	6625785; 14150756; 14150758; 14150760; 14150762; 14150764; 14150766; 14150768; 15718106; 40018857; 40018861; 40018865; 40018869; 40018873; 40018877; 40018881; 40018885; 40018889; 40018893; 40018897; 40018901; 40018905; 40018909; 40018913; 40018917; 40018921; 40018925; 40018929; 40018941; 40018953; 40018965; 40018969; 40018977; 40018981; 40018985; 52421801; 52421803; 52421807; 52421809; 82570677; …
Mammalia	Perissodactyla	Equus caballus		Virus	GMPD 2.0: Calisher et al. 1986	19501478; 1677543; 2107770; 3143273; 2880522; 2869708
Mammalia	Perissodactyla	Equus caballus		Virus	GMPD 2.0: Mahy 2009	22798366; 10690785; 8780458; 2107770; 2880522; 2906989; 3972700; 7149110; 34475; 13009479
Mammalia	Perissodactyla	Equus caballus		Virus	GMPD 2.0: Chenier et al. 2010	919; 12669; 15136; 20017; 20452; 167203; 173201; 177724; 404363; 453684; 801110; 806659; 851275; 922235; 973351; 1035448; 1171613; 1280945; 1332260; 1723820; 1812536; 1920622; 1921689; 1977877; 1983021; 2117244; 2155505; 2389571; 2552875; 2563337; 2574935; 2789296; 2833043; 2886548; 2906692; 2988194; 3002069; 3004384; 3010753; 3031203; 3413072; 3923307; 4106780; 4467219; 4534742; 4551960; 4846207…	156632360; 156632366; 156632368; 156632370; 156632382; 156632384; 156632412; 156632414; 156632426; 156632428; 156632444; 156632450; 156632452; 156632454; 156632466; 156632468; 156632496; 156632498; 156632510; 156632512; 161015983; 161015985; 161015987; 161015989; 262341885; 262341887; 262341889; 262341891; 262341893; 262341895; 262341897; 262341899; 262341901; 262341903; 262341905; 262341907; 262…
Mammalia	Perissodactyla	Equus caballus		Virus	GMPD 2.0: Tulsiani et al. 2011	8903239; 9240841; 9494666; 9672592; 10840578; 10900029; 11882997; 18054977; 20113576; 21781619; 21834199; 22261152; 8894044; 20113550	328495165; 328495185; 328495205; 350998750; 350998770; 350998789; 350998795; 350998805; 350998823
Mammalia	Perissodactyla	Equus caballus		Virus		1314452	296052768; 296059930; 296055662; 296052814; 296054311; 296059884; 229484886; 296055516; 296067000; 296066900; 296059738; 296055808; 296067046; 296066754; 296054457; 296058656; 202071673; 296054411; 296058702; 296059784; 296060030; 296052599; 296054265; 296058848; 296051709; 304414950; 296052645; 296051663; 296052499; 189423046; 296055270; 325911002; 218874949; 296058994; 190683212; 296058802; 296…
Mammalia	Perissodactyla	Equus caballus		Virus	Shaw: ViPR	54999; 182487; 1507208; 1645592; 1964514; 2881021; 3002069; 4213786; 4260426; 4298143; 4306247; 4319532; 4369313; 4451432; 5560211; 6096388; 6118048; 6137253; 7711309; 7958466; 8816682; 8876138; 11485641; 12597658; 12639298; 12903806; 13361181; 15207960; 16358422; 16704800; 18614106; 18754956; 19652487; 19799840; 21701863; 21933449; 22122900; 22217162; 16598178	14600063; 14600065; 253971283; 255928867; 283824554; 308171727; 329564799
Mammalia	Perissodactyla	Equus caballus		Virus		182486
Mammalia	Perissodactyla	Equus caballus		Virus		25742272
Mammalia	Perissodactyla	Equus caballus		Virus		11189713; 10827955
Mammalia	Perissodactyla	Equus caballus		Virus	Shaw: DOI: 10.3923/ajava.2014.177.189
Mammalia	Perissodactyla	Equus caballus		Virus		19335238
Mammalia	Perissodactyla	Equus caballus		Virus		23356366; 22959604; 18782422; 17360861; 15084017; 15080456; 11729067; 3038067; 6303286; 753231; 856148; 71141; 26335937; 11585790; 18782422
Mammalia	Perissodactyla	Equus caballus		Virus		1310333; 1647407; 1663521; 8732193; 16019242; 16972027; 25674582	199611813; 199611815; 199611817; 199611819; 199611821; 199611823; 199611825; 199611827; 199611829; 199611831; 199611833; 199611835; 253981999; 253982001; 253982003; 253982005; 253982007; 253982009; 253982011; 253982013; 253982015; 253982017; 253982019; 253982021; 291220002; 291220004; 330367306; 330367308; 330367310; 330367312; 330367314; 330367316; 330367318; 330367320; 330367322; 330367324; 330…
Mammalia	Perissodactyla	Equus caballus		Virus	Shaw: http://wwwnc.cdc.gov/eid/article/21/12/15-0132_article	26583836
Mammalia	Perissodactyla	Equus caballus		Virus		10072153; 23395291
Mammalia	Perissodactyla	Equus caballus		Virus		20849275
Mammalia	Perissodactyla	Equus caballus		Virus	GMPD 2.0: Navarro et al. 2005	24967809; 23964935; 22989182; 21529414; 20551475; 20519599; 19369408; 18256144; 17913819; 17426186; 17240002; 17099147; 16485478; 15994807; 15119762; 12875302; 12804375; 12603985; 12170555; 11858869; 11572636; 11504410; 10799574; 9684636; 8709783; 7543231; 8578818; 7711309; 7509539; 1626875; 1844977; 4037184; 2863991; 6825417; 7200732; 7235134; 7406114; 717877; 637386; 580289; 851275; 937636; 106…
Mammalia	Perissodactyla	Equus caballus		Virus	GMPD 2.0: Baba et al. 1994; Shaw: ViPR	7603342	395618449; 389595554; 389595552; 389595524; 389595522
Mammalia	Perissodactyla	Equus caballus		Virus		20017; 20452; 30265; 41432; 46134; 58557; 117565; 164104; 167203; 173201; 177724; 211184; 235213; 244159; 453684; 622811; 667706; 717877; 842780; 851275; 922235; 953134; 963653; 963656; 978836; 1035448; 1087872; 1170339; 1193717; 1352557; 1964514; 1977913; 2067893; 2103643; 2155505; 2167374; 2552875; 2611922; 2833043; 2833129; 2863990; 2884317; 2891315; 2906989; 3031203; 3413072; 3507489; 3669204…	254595927; 254595933; 653747197
Mammalia	Primates	Callithrix jacchus	8	Bacterium		17306050	260401295
Mammalia	Primates	Callithrix jacchus		Bacterium		9760401
Mammalia	Primates	Callithrix jacchus		Bacterium		819574
Mammalia	Primates	Callithrix jacchus		Parasite	Shaw: National Parasite Collection (WWW)
Mammalia	Primates	Callithrix jacchus		Virus	Shaw: http://www.jstor.org/stable/20094936
Mammalia	Primates	Callithrix jacchus		Virus	Shaw: Infectious Diseases of Wild Mammals	23626656	34499983; 34499987
Mammalia	Primates	Callithrix jacchus		Virus			50511712; 226374431; 226374435; 226374437; 226374441; 262480389; 262480391; 262480393; 262480395; 262480397; 262480399; 262480401; 262480403; 456368566
Mammalia	Primates	Callithrix jacchus		Virus		16647971
Mammalia	Primates	Cercopithecus mona	3	Virus	GMPD 2.0: Brack 1987; Shaw: Infectious Diseases of Wild Mammals	101094826
Mammalia	Primates	Cercopithecus mona		Virus	GMPD 2.0: Brack 1987; Fabiyi 1981
Mammalia	Primates	Cercopithecus mona		Virus	GMPD 2.0: Brack 1987
Mammalia	Primates	Erythrocebus patas	7	Bacterium		15525357
Mammalia	Primates	Erythrocebus patas		Bacterium		19407096
Mammalia	Primates	Erythrocebus patas		Bacterium	GMPD 2.0: Fribourg-Blanc and Mollaret 1969; Baylet et al. 1971; Shaw: http://link.springer.com/chapter/10.1007/978-1-4614-7181-3_7
Mammalia	Primates	Erythrocebus patas		Virus	GMPD 2.0: Diallo et al. 1999
Mammalia	Primates	Erythrocebus patas		Virus		1905605
Mammalia	Primates	Erythrocebus patas		Virus		23212739
Mammalia	Primates	Erythrocebus patas		Virus	GMPD 2.0: Deubel et al. 1985; Shaw: ViPR	16647971	262283828
Mammalia	Primates	Macaca fascicularis	18	Bacterium		15525358; 7526531
Mammalia	Primates	Macaca fascicularis		Bacterium		17491074
Mammalia	Primates	Macaca fascicularis		Bacterium		9728446
Mammalia	Primates	Macaca fascicularis		Bacterium		15575373
Mammalia	Primates	Macaca fascicularis		Bacterium	Shaw: http://en.cnki.com.cn/Article_en/CJFDTOTAL-ZGSD200001006.htm
Mammalia	Primates	Macaca fascicularis		Bacterium		4628884
Mammalia	Primates	Macaca fascicularis		Parasite	GMPD 2.0: Son, 2002
Mammalia	Primates	Macaca fascicularis		Parasite	GMPD 2.0: Mak 1984; Laing et al. 1960
Mammalia	Primates	Macaca fascicularis		Parasite	GMPD 2.0: Miyazaki 1982
Mammalia	Primates	Macaca fascicularis		Parasite	GMPD 2.0: Son, 2002; Wenz-Mucke et al. 2013
Mammalia	Primates	Macaca fascicularis		Virus	GMPD 2.0: Inoue et al. 2003	24885529	260907771; 260907773; 260907775; 260907777
Mammalia	Primates	Macaca fascicularis		Virus	GMPD 2.0: Inoue et al. 2003; Shaw: ViPR	12823631
Mammalia	Primates	Macaca fascicularis		Virus	GMPD 2.0: Fowler & Miller 2003
Mammalia	Primates	Macaca fascicularis		Virus		23017256
Mammalia	Primates	Macaca fascicularis		Virus	GMPD 2.0: Inoue et al. 2003	12823631
Mammalia	Primates	Macaca fascicularis		Virus	Shaw: Infectious Diseases of Wild Mammals	101094826
Mammalia	Primates	Macaca fascicularis		Virus	GMPD 2.0: Miranda et al. 1991	2229429; 17610952
Mammalia	Primates	Macaca fascicularis		Virus	GMPD 2.0: Awang and Yap 1990
Mammalia	Primates	Macaca mulatta	25	Bacterium		15525357; 16512115
Mammalia	Primates	Macaca mulatta		Bacterium			55975632
Mammalia	Primates	Macaca mulatta		Bacterium	Shaw: http://www.jstor.org/stable/20094438
Mammalia	Primates	Macaca mulatta		Bacterium			11037700
Mammalia	Primates	Macaca mulatta		Bacterium	GMPD 2.0: Minette 1966
Mammalia	Primates	Macaca mulatta		Bacterium		23114049
Mammalia	Primates	Macaca mulatta		Bacterium		15575373
Mammalia	Primates	Macaca mulatta		Bacterium		3962085
Mammalia	Primates	Macaca mulatta		Bacterium		13172519
Mammalia	Primates	Macaca mulatta		Bacterium		12519213
Mammalia	Primates	Macaca mulatta		Bacterium		27535288
Mammalia	Primates	Macaca mulatta		Fungus			2739025; 82393673
Mammalia	Primates	Macaca mulatta		Parasite	GMPD 2.0: Sandosham et al. 1962
Mammalia	Primates	Macaca mulatta		Parasite			1255037
Mammalia	Primates	Macaca mulatta		Parasite			163943657; 163943658
Mammalia	Primates	Macaca mulatta		Parasite			302776889
Mammalia	Primates	Macaca mulatta		Parasite	GMPD 2.0: Chu et al., 2004
Mammalia	Primates	Macaca mulatta		Virus	GMPD 2.0: Zhang et al. 1989
Mammalia	Primates	Macaca mulatta		Virus	GMPD 2.0: Bhatt et al. 1966
Mammalia	Primates	Macaca mulatta		Virus	GMPD 2.0: Shah and Southwick 1965
Mammalia	Primates	Macaca mulatta		Virus	Shaw: Infectious Diseases of Wild Mammals	101094826
Mammalia	Primates	Macaca mulatta		Virus		6244332	475702; 186910029; 186910031; 186910033; 186910035; 186910037; 186910039; 186910041; 186910043; 186910045; 186910047; 186910049; 219810268; 315446947; 315446949; 315446951; 315446954; 315446956; 315446958
Mammalia	Primates	Macaca mulatta		Virus		23212739
Mammalia	Primates	Macaca mulatta		Virus		18121272
Mammalia	Primates	Macaca mulatta		Virus		12995440
Mammalia	Primates	Saimiri sciureus	8	Bacterium		110981
Mammalia	Primates	Saimiri sciureus		Bacterium		17875369
Mammalia	Primates	Saimiri sciureus		Bacterium		1599047
Mammalia	Primates	Saimiri sciureus		Bacterium		20207365
Mammalia	Primates	Saimiri sciureus		Parasite	GMPD 2.0: Phillips et al. 2004
Mammalia	Primates	Saimiri sciureus		Virus	GMPD 2.0: de Thoisy et al. 2003b
Mammalia	Primates	Saimiri sciureus		Virus	Shaw: Infectious Diseases of Wild Mammals	23626656
Mammalia	Primates	Saimiri sciureus		Virus	GMPD 2.0: Dunn 1968; Seymour and Yuill 1981
Mammalia	Rodentia	Apodemus sylvaticus	14	Bacterium		16028881
Mammalia	Rodentia	Apodemus sylvaticus		Bacterium			345540729; 345540756; 345540776
Mammalia	Rodentia	Apodemus sylvaticus		Bacterium		24479951; 17693556
Mammalia	Rodentia	Apodemus sylvaticus		Bacterium		10754245
Mammalia	Rodentia	Apodemus sylvaticus		Bacterium	Shaw: Infectious Diseases of Wild Mammals and Birds in Europe
Mammalia	Rodentia	Apodemus sylvaticus		Bacterium		400946
Mammalia	Rodentia	Apodemus sylvaticus		Parasite			33578077
Mammalia	Rodentia	Apodemus sylvaticus		Parasite			333691096
Mammalia	Rodentia	Apodemus sylvaticus		Virus		8352392
Mammalia	Rodentia	Apodemus sylvaticus		Virus			182637107; 182637119
Mammalia	Rodentia	Apodemus sylvaticus		Virus	GMPD 2.0: Gilbert et al. 2000	6244344
Mammalia	Rodentia	Apodemus sylvaticus		Virus	GMPD 2.0: Ledesma et al. 2009		83283095; 228015596; 228015599; 228015602
Mammalia	Rodentia	Apodemus sylvaticus		Virus	GMPD 2.0: Kozuch et al. 1995; Shaw: ViPR	22022821	335335110; 335335112
Mammalia	Rodentia	Apodemus sylvaticus		Virus		23212739
Mammalia	Rodentia	Callosciurus finlaysonii	2	Fungus	Iatta, R., Immediato, D., Puttilli, M. R., Danesi, P., Passantino, G., Parisi, A., ... & Cafarchia, C. (2015). Cryptococcus neoformans in the respiratory tract of squirrels, Callosciurus finlaysonii (Rodentia, Sciuridae). Medical mycology, 53(7), 666-673.
Mammalia	Rodentia	Callosciurus finlaysonii		Virus	Schlottau, K., Hoffmann, B., Homeier-Bachmann, T., Fast, C., Ulrich, R. G., Beer, M., & Hoffmann, D. (2017). Multiple detection of zoonotic variegated squirrel bornavirus 1 RNA in different squirrel species suggests a possible unknown origin for the virus. Archives of virology, 162(9), 2747-2754. Allendorf, V., Rubbenstroth, D., Schlottau, K., Hoffmann, D., Frank, C., Amler, S., ... & Homeier‐Bac…
Mammalia	Rodentia	Castor canadensis	4	Bacterium		20190973
Mammalia	Rodentia	Castor canadensis		Bacterium		3767355
Mammalia	Rodentia	Castor canadensis		Parasite			112379398; 112379399; 112379401; 112379403; 112379405
Mammalia	Rodentia	Castor canadensis		Virus		9027687; 25380356
Mammalia	Rodentia	Cavia porcellus	7	Bacterium		164568; 410883; 3570468; 4964478; 6607221; 6775802; 8543501; 11114000; 11547885; 15871123; 16428730; 18522041; 19886944; 20417983; 20453120; 21037293	167547739; 167843394; 167843494; 167843590; 167887302
Mammalia	Rodentia	Cavia porcellus		Bacterium		10494436
Mammalia	Rodentia	Cavia porcellus		Bacterium		17223620; 790752
Mammalia	Rodentia	Cavia porcellus		Bacterium		24442485
Mammalia	Rodentia	Cavia porcellus		Parasite			157418846; 157674254; 157674294; 158426937; 158428009; 189509829; 192758441; 192758473; 193479979; 211909063; 212641929
Mammalia	Rodentia	Cavia porcellus		Virus			116805090
Mammalia	Rodentia	Cavia porcellus		Virus			297340571
Mammalia	Rodentia	Dasyprocta leporina	3	Virus	GMPD 2.0: de Thouisy et al. 2004	15138077
Mammalia	Rodentia	Dasyprocta leporina		Virus	GMPD 2.0: de Thoisy et al. 2003; Powers et al. 2006	14609474
Mammalia	Rodentia	Dasyprocta leporina		Virus	GMPD 2.0: de Thoisy et al. 2004; McIntosh 1961; Shaw: Infectious Diseases of Wild Mammals	15138077
Mammalia	Rodentia	Glis glis	1	Virus	Shaw: ViPR	24762257
Mammalia	Rodentia	Hystrix cristata	4	Bacterium	Cambiotti, V., Angeloni, G., Conquista, M., Rossi, G., Galosi, L., Manuali, E., ... & Gavaudan, S. (2021). Systemic bovine tuberculosis in a porcupine (Hystrix cristata) in the Marche Region, Italy. Journal of Wildlife Diseases.
Mammalia	Rodentia	Hystrix cristata		Parasite	Coppola, F., Maestrini, M., Berrilli, F., ... & Perrucci, S. (2020). First report of Giardia duodenalis infection in the crested porcupine (Hystrix cristata L., 1758). International Journal for Parasitology: Parasites and Wildlife, 11, 108-113.
Mammalia	Rodentia	Hystrix cristata		Parasite	GIDEON; Harrison, T. M., Moorman, J. B., Bolin, S. R., Grosjean, N. L., Lim, A., & Fitzgerald, S. D. (2007). Toxoplasma gondii in an African crested porcupine (Hystrix cristata). Journal of Veterinary Diagnostic Investigation, 19(2), 191-194.
Mammalia	Rodentia	Hystrix cristata		Virus	Cardeti, G., Mariano, V., Eleni, C., Aloisi, M., Grifoni, G., Sittinieri, S., ... & Nardi, A. (2016). Encephalomyocarditis virus infection in Macaca sylvanus and Hystrix cristata from an Italian rescue centre for wild and exotic animals. Virology journal, 13(1), 1-6.
Mammalia	Rodentia	Microtus arvalis	14	Bacterium	Shaw: http://wildpro.twycrosszoo.org/S/0zM_Gracilicutes/Coxiella/Coxiella_burnetii.htm
Mammalia	Rodentia	Microtus arvalis		Bacterium		19014635; 26394283
Mammalia	Rodentia	Microtus arvalis		Bacterium		25062275
Mammalia	Rodentia	Microtus arvalis		Bacterium			167547731; 167843386; 167843486; 167843582; 167887294
Mammalia	Rodentia	Microtus arvalis		Bacterium		400946
Mammalia	Rodentia	Microtus arvalis		Bacterium		23271803
Mammalia	Rodentia	Microtus arvalis		Parasite			624678; 21629519
Mammalia	Rodentia	Microtus arvalis		Parasite			60267725
Mammalia	Rodentia	Microtus arvalis		Parasite			21436598
Mammalia	Rodentia	Microtus arvalis		Virus	GMPD 2.0: Mitchell et al. 1993
Mammalia	Rodentia	Microtus arvalis		Virus			182636965; 182637087; 182637137; 182637145; 182637147
Mammalia	Rodentia	Microtus arvalis		Virus	GMPD 2.0: Tagliapietra et al. 2009
Mammalia	Rodentia	Microtus arvalis		Virus	GMPD 2.0: Kozuch et al. 1990; Achazi et al. 2011; ViPR	5298543
Mammalia	Rodentia	Microtus arvalis		Virus		23212739
Mammalia	Rodentia	Microtus levis	2	Parasite			189343511; 189343617
Mammalia	Rodentia	Microtus levis		Virus	GMPD 2.0: Tagliapietra et al. 2009
Mammalia	Rodentia	Mus musculus	41	Bacterium		8985223; 9249691; 9498456; 10325386; 10608792; 12134266; 12653141; 12737542; 12860603; 14639548; 15358660; 15477043; 15682514; 16521860; 17427705; 17521390; 17693556; 18716449; 18973448; 20077398; 21698150; 21965342; 20558015	183206322; 260685308; 260685309; 260685310; 260685311
Mammalia	Rodentia	Mus musculus		Bacterium		8116808
Mammalia	Rodentia	Mus musculus		Bacterium	Shaw: Wildpro	19480726
Mammalia	Rodentia	Mus musculus		Bacterium		12468; 18546; 34628; 39891; 44783; 46051; 77415; 86320; 103878; 149036; 164900; 170596; 173885; 177363; 178870; 182900; 183211; 192730; 200563; 210865; 213390; 217087; 224458; 226978; 227997; 234910; 274718; 322707; 324912; 325523; 327485; 331254; 331255; 332464; 336543; 338502; 344201; 349110; 354680; 358698; 360074; 361562; 361766; 363155; 365512; 365741; 368244; 376570; 391698; 396738; 397940;…	218116952; 218116953; 332647647
Mammalia	Rodentia	Mus musculus		Bacterium	Shaw: http://journal-imab-bg.org/statii-09/vol09_1_39-41str.pdf	979704; 1879918; 2517160; 3158139; 6240873; 8039881; 8295562; 9232429; 10722593; 10813490; 12574268; 12922099; 14500514; 15458779; 15925273; 16926401; 16987180; 17000726; 17346863; 17420240; 17427705; 17517865; 17682043; 17768257; 18025095; 18227174; 18266468; 18400010; 18426871; 18427567; 18450226; 18490464; 18708593; 18765722; 18981253; 19071403; 19190224; 19368784; 19407096; 19502406; 19762448…
Mammalia	Rodentia	Mus musculus		Bacterium		10754245	25052781; 25052782; 25052783; 25052784; 25052785; 25052786; 25052787; 25052788; 25052789; 25052790; 240152870; 302340964
Mammalia	Rodentia	Mus musculus		Bacterium		100887; 115796; 415980; 1937771; 2408453; 2787378; 3097359; 3107412; 3534444; 6176132; 6185433; 6811840; 6819371; 7854211; 8077385; 8380184; 9062784; 9701944; 10543774; 11268685; 12757225; 12860686; 12874360; 12924799; 13364639; 14575767; 14605439; 16506551; 17691691; 20654145; 20877503; 21633035	146289951
Mammalia	Rodentia	Mus musculus		Bacterium		2408453; 6482381; 6893426; 6896718; 7380561; 11953398; 12653141; 16558061; 18171106; 18260508; 20342271; 19492943; 20342271
Mammalia	Rodentia	Mus musculus		Bacterium		25510419
Mammalia	Rodentia	Mus musculus		Bacterium		3096192
Mammalia	Rodentia	Mus musculus		Bacterium		1908502; 2408453; 4629250; 11372975; 11953398; 12653141; 12831526; 12924799; 17691691; 20090029; 21612536; 15317790
Mammalia	Rodentia	Mus musculus		Bacterium		1510308; 1795622; 2159103; 2622327; 8757880; 9097453; 9864216; 10768999; 10882658; 10899846; 10992455; 11402006; 11422320; 11500437; 11895964; 12117914; 12117951; 12228264; 12427096; 12559779; 12595434; 12675799; 12819080; 12829292; 12874363; 14573666; 14573680; 14638476; 15501756; 15617525; 15617527; 15684620; 15731072; 15731092; 15795080; 15823516; 15866924; 15948960; 16047886; 16495536; 165184…
Mammalia	Rodentia	Mus musculus		Bacterium		17223620; 8067948
Mammalia	Rodentia	Mus musculus		Bacterium		400946
Mammalia	Rodentia	Mus musculus		Bacterium		200563; 815034; 933892; 1421233; 1446035; 1787840; 2634816; 2810547; 2847830; 3433308; 4972915; 5344116; 6338113; 6365786; 6469352; 6665833; 7095845; 8067103; 8578841; 9015505; 9457855; 9556751; 9660466; 10592809; 10876906; 11162185; 11895945; 12126905; 12496187; 12638239; 14016109; 14331709; 14977936; 15322017; 15458778; 15493818; 15697224; 15781113; 16041032; 16127904; 16239530; 16272331; 16385…
Mammalia	Rodentia	Mus musculus		Fungus			148250252; 148250509; 148250749; 148250989; 148807939
Mammalia	Rodentia	Mus musculus		Fungus		7494017; 8487387; 10331549; 11035729; 12163239; 12449250; 14629042; 16889659; 18582207; 19017989; 21508117; 21695169; 6776343	14484925; 14485663; 14485665; 257042512; 295414022; 295414030; 295414036; 295414043
Mammalia	Rodentia	Mus musculus		Parasite		11077268	68510510; 68510513
Mammalia	Rodentia	Mus musculus		Parasite			194369507
Mammalia	Rodentia	Mus musculus		Parasite		407275; 1891452; 2488049; 2767556; 3428764; 3613952; 7151949; 8983150; 11426723; 12460185; 12783314; 15879104; 17096646; 17118349; 17206501; 19605594	25992731
Mammalia	Rodentia	Mus musculus		Parasite		23994; 471532; 680083; 832910; 1570173; 1592093; 1709113; 2254818; 2365331; 2539339; 3129718; 3194702; 3405639; 3746566; 4607261; 5036588; 5367755; 6175563; 6377201; 6542023; 6674452; 6690623; 6834176; 6839540; 7001047; 7383710; 7426383; 7679484; 8525399; 8739314; 8892637; 9000234; 9815046; 10485327; 10754319; 10861071; 11259640; 11439086; 11508679; 11936838; 12023373; 12350371; 12561929; 1264620…	14280073
Mammalia	Rodentia	Mus musculus		Parasite		2523540; 7910592; 10188381; 15080483; 19971982	8515223; 9858716; 20799274; 307135716; 312451888
Mammalia	Rodentia	Mus musculus		Parasite		1639578; 3063208; 8773525; 9355129; 9624499; 9925261; 10333333; 12243734; 12561933; 15305696; 17191390; 20599434	30038156; 267850476
Mammalia	Rodentia	Mus musculus		Parasite		70874; 82576; 120735; 325203; 379229; 397691; 483365; 495099; 809507; 821057; 823327; 824260; 971946; 1023790; 1096591; 1154911; 1221682; 1423056; 1452701; 1487368; 1496780; 1557424; 1558274; 1692415; 1954196; 2095993; 2107144; 2138940; 2229355; 2319489; 2342084; 2460541; 2514141; 2542539; 2944967; 2957432; 3079610; 3102381; 3105452; 3194150; 3308946; 3656217; 3982853; 3985703; 4037503; 4298747; …	3005565; 3005566; 3005567; 3005568; 3005569; 3005570; 3005571; 3005572; 3005573; 3005574; 222136752
Mammalia	Rodentia	Mus musculus		Virus	Shaw: https://books.google.ae/books?isbn=0080920365; ArboCat
Mammalia	Rodentia	Mus musculus		Virus		24885529
Mammalia	Rodentia	Mus musculus		Virus		1634111; 1682924; 2668315; 2889443; 3980697; 4594115; 4630883; 6207308; 6438733; 7073959; 7176969; 7666046; 9309425; 10544083; 12097367; 12589955; 12610141; 12620809; 12668263; 12820947; 15306702; 15812190; 15837370; 20390312; 20833378; 21519123; 21658241; 22100526; 13295630; 20007362; 20369024	127906022; 127906041; 127906058; 215400321; 239840429; 239840431; 239840433; 301602327; 357282224
Mammalia	Rodentia	Mus musculus		Virus		8102632; 9298732; 11376073	67043869; 67043875
Mammalia	Rodentia	Mus musculus		Virus	GMPD 2.0: Goldfield et al. 1968	5749705
Mammalia	Rodentia	Mus musculus		Virus			765041; 765042; 767674; 767675
Mammalia	Rodentia	Mus musculus		Virus	GMPD 2.0: Gonzalez et al. 2007	83237; 182403; 201796; 212503; 281565; 370740; 541676; 566306; 936582; 1082923; 1085205; 1100673; 1315368; 1376367; 1385522; 1636880; 1692084; 1740856; 1830792; 1836377; 1880412; 1891717; 1919008; 1976825; 2115090; 2439638; 2452517; 2537363; 2578543; 2783708; 2784104; 2788515; 3027167; 3258641; 3259346; 3260181; 3261324; 3374738; 3496657; 3629192; 3682061; 3735489; 4325691; 4330471; 4989712; 5154…	71089856; 83283009; 83283010; 83283011; 83283012; 83283013; 83283014; 83283015; 83283016; 83283017; 83283018; 83283019; 83283020; 83283021; 83283022; 83283023; 83283024; 83283025; 83283026; 83283027; 83283028; 83283029; 83283030; 83283031; 83283032; 83283033; 83283034; 83283035; 83283036; 83283037; 83283038; 83283039; 83283040; 83283041; 83283042; 83283043; 83283044; 83283045; 83283046; 83283047;…
Mammalia	Rodentia	Mus musculus		Virus			305862081; 305862089
Mammalia	Rodentia	Mus musculus		Virus	Shaw: WHO
Mammalia	Rodentia	Mus musculus		Virus	GMPD 2.0: Childs et al. 1997		591403043; 545698493; 387165439
Mammalia	Rodentia	Mus musculus		Virus		25674582	327178147
Mammalia	Rodentia	Mus musculus		Virus			326908382; 326908398; 326908414; 326908430; 326908446; 326908462; 326908478; 326908494; 326908510; 326908526; 326908542; 326908558; 326908574; 326908590; 326908606; 326908622; 326908638; 326908654; 326908670; 326908686; 326908702; 326908718; 326908734; 326908750; 326908766; 326908782; 326908798; 326908814; 326908830; 326908846; 326908862; 326908878; 326908894; 326908910; 326908926; 326908942; 326…
Mammalia	Rodentia	Mus musculus		Virus		3827600; 5958418; 6118047; 6190308; 6306927; 9010282; 9499069; 10393498; 11234376; 17258260; 17319165; 19996560; 20854017; 21785855	311702552; 311702554; 311702556; 311702558; 311702560; 311702562
Mammalia	Rodentia	Mus musculus		Virus	GMPD 2.0: Sudia & Newhouse 1975	235211
Mammalia	Rodentia	Mus musculus		Virus	Shaw: ViPR	54999; 66024; 194057; 1171266; 1456820; 1781321; 3428950; 3496425; 4318951; 7061990; 7453820; 7817895; 7944955; 8930665; 11287553; 12036314; 12037058; 12186974; 12414941; 13584587; 14645550; 14767820; 15185728; 15527859; 15650200; 15752439; 15956579; 16023273; 16230476; 16371364; 16750369; 16806383; 17038696; 17079283; 17085963; 17251565; 17319165; 17485503; 17546629; 17675128; 17686866; 17715236…	167046374; 167046376; 325450974; 325450976; 325450978; 325450980; 325450982; 325450984; 325450986; 325450988; 325450990; 325450992; 325450994; 325450996; 325450998; 325451000; 325451002; 325451004; 325451006; 325451008; 325451010; 325451032; 325451034; 325451036; 325451040; 325451054; 325451060; 325451062; 325451064; 325451066; 325451068; 325451070; 325451072; 332693426; 332717337; 332717339; 332…
Mammalia	Rodentia	Mus musculus		Virus	GMPD 2.0: Hardy et al. 1974	4426699; 4429186
Mammalia	Rodentia	Mus musculus		Virus	Bourg, M., Herzog, S., Encarnação, J. A., Nobach, D., Lange-Herbst, H., Eickmann, M., & Herden, C. (2013). Bicolored white-toothed shrews as reservoir for borna disease virus, Bavaria, Germany. Emerging infectious diseases, 19(12), 2064.
Mammalia	Rodentia	Myocastor coypus	6	Bacterium		24502738
Mammalia	Rodentia	Myocastor coypus		Bacterium	Shaw: Wildpro	8355353
Mammalia	Rodentia	Myocastor coypus		Bacterium			282767883; 282767989; 282768095; 283969297; 283969402; 283969507; 283969611
Mammalia	Rodentia	Myocastor coypus		Bacterium	Shaw: http://link.springer.com/article/10.1007/s10344-007-0146-7
Mammalia	Rodentia	Myocastor coypus		Parasite			260670876
Mammalia	Rodentia	Myocastor coypus		Virus	GMPD 2.0: Childs et al. 1997
Mammalia	Rodentia	Myodes glareolus	18	Bacterium		24848684	6409326; 19743732; 24473851; 24473852; 141592164
Mammalia	Rodentia	Myodes glareolus		Bacterium	Shaw: Wildpro	24479951
Mammalia	Rodentia	Myodes glareolus		Bacterium		19014635
Mammalia	Rodentia	Myodes glareolus		Bacterium		25062275
Mammalia	Rodentia	Myodes glareolus		Bacterium			167547727; 167843382; 167843482; 167843578; 167887290
Mammalia	Rodentia	Myodes glareolus		Bacterium	Shaw: Infectious Diseases of Wild Mammals and Birds in Europe
Mammalia	Rodentia	Myodes glareolus		Bacterium			302582937
Mammalia	Rodentia	Myodes glareolus		Bacterium			302582929
Mammalia	Rodentia	Myodes glareolus		Bacterium		400946
Mammalia	Rodentia	Myodes glareolus		Parasite			20804398; 24473853; 29134932; 223717739
Mammalia	Rodentia	Myodes glareolus		Parasite			21436594
Mammalia	Rodentia	Myodes glareolus		Virus	GMPD 2.0: Kinnunen et al. 2007
Mammalia	Rodentia	Myodes glareolus		Virus	GMPD 2.0: Mitchell et al. 1993
Mammalia	Rodentia	Myodes glareolus		Virus			182637027; 182637029
Mammalia	Rodentia	Myodes glareolus		Virus	GMPD 2.0: Gilbert et al. 2000	6244344
Mammalia	Rodentia	Myodes glareolus		Virus	GMPD 2.0: Kaplan et al. 1980; Tagliapietra et al. 2009
Mammalia	Rodentia	Myodes glareolus		Virus	GMPD 2.0: Weidmann et al. 2006; Shaw: ViPR	21192857	315630475; 325930758; 325930760; 325930762; 325930764; 325930770; 325930772; 325930774; 335335114; 335335140
Mammalia	Rodentia	Myodes glareolus		Virus		23212739
Mammalia	Rodentia	Ondatra zibethicus	9	Bacterium		4328689; 19220335
Mammalia	Rodentia	Ondatra zibethicus		Bacterium		13723090
Mammalia	Rodentia	Ondatra zibethicus		Bacterium			282767881; 282767987; 282768093; 283969295; 283969400; 283969505; 283969609
Mammalia	Rodentia	Ondatra zibethicus		Bacterium		3767355
Mammalia	Rodentia	Ondatra zibethicus		Fungus			33465616; 33465617; 33465618; 33465622; 33465625; 33465626; 33465628
Mammalia	Rodentia	Ondatra zibethicus		Parasite			392050856
Mammalia	Rodentia	Ondatra zibethicus		Parasite			37961355; 37961357
Mammalia	Rodentia	Ondatra zibethicus		Virus			269820193; 269820835; 269821639; 269822419; 269823171; 269824236; 269825466; 269826156
Mammalia	Rodentia	Ondatra zibethicus		Virus	GMPD 2.0: Vahlenkamp et al. 1998
Mammalia	Rodentia	Peromyscus maniculatus	10	Bacterium	Shaw: http://wildpro.twycrosszoo.org/S/0zM_Gracilicutes/Coxiella/Coxiella_burnetii.htm	5163735
Mammalia	Rodentia	Peromyscus maniculatus		Bacterium	Shaw: http://www.jstor.org/stable/30061589
Mammalia	Rodentia	Peromyscus maniculatus		Bacterium		2915403
Mammalia	Rodentia	Peromyscus maniculatus		Parasite			18996945
Mammalia	Rodentia	Peromyscus maniculatus		Virus	Shaw: ViPR	9025697
Mammalia	Rodentia	Peromyscus maniculatus		Virus		2861241
Mammalia	Rodentia	Peromyscus maniculatus		Virus	GMPD 2.0: Varelas-Wesley & Calisher 1982	11853406; 2987550
Mammalia	Rodentia	Peromyscus maniculatus		Virus	GMPD 2.0: Deardoff et al. 2013; Shaw: Infectious Diseases of Wild Mammals	101094826
Mammalia	Rodentia	Peromyscus maniculatus		Virus		16350203
Mammalia	Rodentia	Peromyscus maniculatus		Virus	GMPD 2.0: Hardy et al. 1974
Mammalia	Rodentia	Rattus exulans	1	Virus		2425998
Mammalia	Rodentia	Rattus norvegicus	26	Bacterium		19060060	99031283; 122024310
Mammalia	Rodentia	Rattus norvegicus		Bacterium		9828434; 10353885; 12201602; 12447746; 12653141; 17224086; 17827381; 19018019; 19538457; 22153359; 10353885
Mammalia	Rodentia	Rattus norvegicus		Bacterium	Shaw: Wildpro	5871; 522220; 2378470; 7845709; 8589132; 8872185; 12653141; 14073524; 14468514; 16729688; 17225079; 19480726; 20870259; 21640416; 7845709
Mammalia	Rodentia	Rattus norvegicus		Bacterium		2680056
Mammalia	Rodentia	Rattus norvegicus		Bacterium		925; 9334; 35036; 36664; 40707; 46758; 47737; 49154; 63970; 77907; 88957; 92334; 95156; 96929; 99264; 100049; 105286; 117749; 126614; 132347; 154327; 157910; 161989; 163652; 165486; 166563; 166570; 166961; 172228; 174749; 178870; 185679; 191910; 196969; 209451; 217611; 218384; 226869; 227364; 231423; 236551; 237885; 238688; 240847; 291970; 319296; 320281; 320656; 321707; 321778; 322286; 323687; 3…	71979950
Mammalia	Rodentia	Rattus norvegicus		Bacterium	Shaw: http://www.jstor.org/stable/30061589
Mammalia	Rodentia	Rattus norvegicus		Bacterium		21706947	157956076; 157956077; 302125040
Mammalia	Rodentia	Rattus norvegicus		Bacterium		16434219
Mammalia	Rodentia	Rattus norvegicus		Bacterium		2126275; 3534444; 4631507; 6433079; 6778932; 6806914; 10071498; 11860755; 11860801; 11940347; 11944714; 12164301; 12622944; 12738648; 12924799; 16494757; 17073108; 17114707; 17691691; 20877503
Mammalia	Rodentia	Rattus norvegicus		Bacterium		19492943
Mammalia	Rodentia	Rattus norvegicus		Bacterium		22240; 2509729; 3120611; 3142287; 3923852; 4957016; 6486291; 7893179; 7966170; 8589132; 8615457; 11372975; 12164301; 12447746; 12653141; 12831526; 12924799; 14198914; 17224086; 17691691; 18260783; 18412961; 19566066; 20090029; 20870259; 21142968; 21612536; 8615457
Mammalia	Rodentia	Rattus norvegicus		Bacterium		501842; 1562665; 2192206; 4792509; 6071862; 7360458; 7667732; 7707673; 8072828; 8316977; 8709572; 11484516; 11724672; 13036034; 13079342; 13420826; 13806142; 14711486; 14839574; 15415839; 16186643; 16821275; 18100170; 19017047; 19871398; 20248432; 20251984; 21358889; 21526287	164454584; 164454585; 164454586; 164454587
Mammalia	Rodentia	Rattus norvegicus		Bacterium		158921; 535370; 1237747; 1522826; 1734061; 1801491; 3665502; 3693540; 3818938; 6365786; 7032956; 7525487; 7622253; 8363822; 8972095; 9123333; 9576066; 9720361; 9771443; 11425317; 12061259; 15532991; 21073763	281429797
Mammalia	Rodentia	Rattus norvegicus		Bacterium		146917; 264498; 312163; 637172; 963739; 1088106; 1327279; 1611068; 1878960; 2337651; 2847830; 3221091; 4633903; 4660286; 5223520; 5376934; 5503342; 5884340; 6362301; 6364800; 6365786; 6665833; 6745406; 6976228; 7348290; 7477035; 7879566; 8204850; 8433328; 8833858; 9015505; 9097371; 9247999; 9350742; 9789784; 9812306; 11000944; 11147494; 11250542; 11413636; 11938693; 12374839; 12471741; 13219583; …
Mammalia	Rodentia	Rattus norvegicus		Parasite		751218; 756025; 822262; 1034844; 1293731; 1308258; 1738873; 1869351; 2200361; 2331872; 3275136; 3866437; 4196523; 4621066; 5777734; 6629208; 6653728; 6686843; 6853017; 7010689; 7086927; 7136191; 7094683; 7166636; 7051339; 6533849; 6509537; 7344114; 7369450; 7371736; 7479654; 7707198; 8288856; 6127426; 8709181; 8818735; 9515269; 9656373; 9656375; 9773048; 6022396; 11113256; 6006422; 5981486; 12041…	34013894; 34305643; 34305660; 68510519; 68510520; 68510521
Mammalia	Rodentia	Rattus norvegicus		Parasite		109546; 218888; 304035; 314934; 456466; 471532; 483821; 534952; 551380; 627979; 643309; 660381; 664698; 731634; 819643; 823311; 832910; 848880; 1027085; 1116513; 1150485; 1217543; 1254975; 1453391; 1572697; 1578164; 1592093; 1635023; 1635024; 1646141; 1692304; 1705907; 1709113; 1710049; 1763479; 1769702; 1774121; 1792101; 1846274; 1852477; 1853347; 1937799; 1937920; 2118283; 2146212; 2178479; 227…
Mammalia	Rodentia	Rattus norvegicus		Parasite		2523540; 7910592; 20980577	160415932
Mammalia	Rodentia	Rattus norvegicus		Parasite		1428038; 1685867; 2334580; 2768852; 6543931; 7210107; 7602172; 7776122; 7894347; 11269274; 12799065; 12836876; 14084204; 14718089; 16362343; 19774081; 20600000; 21428863	7008149; 30038150; 30038152; 30038154; 37961361; 192758465; 193479977; 267850490
Mammalia	Rodentia	Rattus norvegicus		Parasite		440780; 521384; 650781; 667705; 735301; 1307004; 1496780; 1838012; 1879945; 2354716; 2479305; 2699622; 2783605; 2824644; 2837520; 3009680; 3103874; 3166808; 3194150; 3518211; 3522734; 3671808; 4669363; 5296796; 6219954; 7210127; 7283229; 7348321; 7357553; 7437003; 7446807; 7485703; 7563419; 7637717; 7695334; 7752201; 7831094; 7997247; 8008454; 8058367; 8077747; 8193946; 8230096; 8233643; 8344403;…	401782511; 401782512; 401782513; 401782514
Mammalia	Rodentia	Rattus norvegicus		Virus		5764192
Mammalia	Rodentia	Rattus norvegicus		Virus		1840609; 1962503; 1970443; 1976488; 1982032; 2425998; 2476002; 2861241; 2862803; 2866197; 2888688; 2890696; 2895603; 2951694; 2951696; 2984144; 3882732; 3885776; 3926952; 6127366; 6134336; 6134591; 6431033; 6436305; 6440908; 6442757; 6540294; 7522942; 7694967; 7903711; 7909976; 7956485; 8950687; 11118357; 11593522; 11860833; 12482368; 12638233; 12682619; 14521790; 14696782; 15231118; 15340537; 15…	154622980; 154622982; 154622984; 154622986; 154623008; 154623010; 154623012; 154623014; 156144486; 156144488; 156144490; 156144492; 157886249; 157886267; 157886277; 169640780; 169640784; 169640786; 169640792; 169640796; 169640798; 197725936; 197725938; 197725939
Mammalia	Rodentia	Rattus norvegicus		Virus		19861074
Mammalia	Rodentia	Rattus norvegicus		Virus		23766702
Mammalia	Rodentia	Rattus norvegicus		Virus		10072153
Mammalia	Rodentia	Rattus norvegicus		Virus	GMPD 2.0: Sudia & Newhouse 1975	235211
Mammalia	Rodentia	Rattus norvegicus		Virus	GMPD 2.0: Gomez et al. 2008	5296538
Mammalia	Rodentia	Rattus rattus	27	Bacterium		16028881
Mammalia	Rodentia	Rattus rattus		Bacterium		19556567
Mammalia	Rodentia	Rattus rattus		Bacterium		7570827
Mammalia	Rodentia	Rattus rattus		Bacterium	Shaw: http://www.piwet.pulawy.pl/bulletin/images/stories/pdf/20083/20083347350.pdf
Mammalia	Rodentia	Rattus rattus		Bacterium		522220; 19480726
Mammalia	Rodentia	Rattus rattus		Bacterium		11749751
Mammalia	Rodentia	Rattus rattus		Bacterium			240152845
Mammalia	Rodentia	Rattus rattus		Bacterium		1832043; 3169561; 1643170	167547723; 167843378; 167843478; 167843574; 167887286
Mammalia	Rodentia	Rattus rattus		Bacterium		6789693; 9701943; 10071498; 10467771; 10593093; 11114390; 12860596; 12924799; 14695089; 16506551; 17691691; 7943567	310884681; 315493427; 316931089; 316931093
Mammalia	Rodentia	Rattus rattus		Bacterium		16407355
Mammalia	Rodentia	Rattus rattus		Bacterium		2509729; 12831526; 12924799; 17691691; 18260783; 21612536; 20870259	544590480; 544590474
Mammalia	Rodentia	Rattus rattus		Bacterium		17223620; 18525173	164454588; 164454589; 164454590
Mammalia	Rodentia	Rattus rattus		Bacterium		1734061
Mammalia	Rodentia	Rattus rattus		Bacterium		537520; 933892; 1356303; 5376934; 6364800; 6968252; 7095845; 7101402; 7801703; 9452403; 9556751; 11475029; 12011922; 14640508; 16499656; 16506545; 17427705; 18541775; 18703167; 20158335; 20443044; 20444082; 21931876; 20443044	406828463; 406828466
Mammalia	Rodentia	Rattus rattus		Parasite		571622; 751218; 6501855; 9656373; 10774707; 16872350; 19194075; 20153283; 21914534; 3953946; 3668215; 1027106	291173113; 291173115
Mammalia	Rodentia	Rattus rattus		Parasite		2523540	66968368
Mammalia	Rodentia	Rattus rattus		Parasite		1475818; 2558337; 2894131; 3257073; 3798531; 3870639; 10674675
Mammalia	Rodentia	Rattus rattus		Parasite		3257073; 7602176; 7747299; 9425809; 9425810; 9425822; 9425823; 21246954
Mammalia	Rodentia	Rattus rattus		Parasite		521384; 735301; 16438179; 20869811; 21392288
Mammalia	Rodentia	Rattus rattus		Virus	GMPD 2.0: Monath et al. 1972; Henderson et al. 1972
Mammalia	Rodentia	Rattus rattus		Virus		24885529
Mammalia	Rodentia	Rattus rattus		Virus		5817782
Mammalia	Rodentia	Rattus rattus		Virus		2895603; 6127366; 6134336; 8950687; 11118357; 12850202; 14696782
Mammalia	Rodentia	Rattus rattus		Virus	GMPD 2.0: Webb et al. 1965	16710839
Mammalia	Rodentia	Rattus rattus		Virus	GMPD 2.0: Imam et al. 1979	314355; 10817634; 16562748; 17216936; 17219894
Mammalia	Rodentia	Rattus rattus		Virus		6090714	575428; 575429; 575430
Mammalia	Rodentia	Rattus rattus		Virus	GMPD 2.0: Dietrich et al. 2005	5296538
Mammalia	Rodentia	Rattus tanezumi	2	Bacterium		23271803
Mammalia	Rodentia	Rattus tanezumi		Virus	GMPD 2.0: Johansson P. et al. 2010		341842442
Mammalia	Rodentia	Sciurus aureogaster	1	Parasite	Hernandez-Cortazar, I., Acosta-Viana, K. Y., Ortega-Pacheco, A., Guzman-Marin, E. D. S., Aguilar-Caballero, A. J., & Jimenez-Coello, M. (2015). Toxoplasmosis in Mexico: epidemiological situation in humans and animals. Revista do Instituto de Medicina Tropical de São Paulo, 57, 93-103.
Mammalia	Rodentia	Sciurus carolinensis	10	Bacterium		18598645	343966180
Mammalia	Rodentia	Sciurus carolinensis		Bacterium		16434219
Mammalia	Rodentia	Sciurus carolinensis		Bacterium		3767355
Mammalia	Rodentia	Sciurus carolinensis		Virus	GMPD 2.0: Moulton & Thompson 1971
Mammalia	Rodentia	Sciurus carolinensis		Virus	GMPD 2.0: Karstad et al. 1960	14404591
Mammalia	Rodentia	Sciurus carolinensis		Virus	GMPD 2.0: Greenwood & Sanchez 2002
Mammalia	Rodentia	Sciurus carolinensis		Virus	GMPD 2.0: McLean et al. 1967; Shaw: Infectious Diseases of Wild Mammals	101094826
Mammalia	Rodentia	Sciurus carolinensis		Virus	GMPD 2.0: Childs et al. 1997
Mammalia	Rodentia	Sciurus carolinensis		Virus		12019534
Mammalia	Rodentia	Sciurus carolinensis		Virus	GMPD 2.0: Root et al. 2005	23212739; 17488896	38326907; 38326959; 38326993; 116247423; 116247425; 116247427; 116247479; 116247481
Mammalia	Rodentia	Sciurus niger	4	Virus	GMPD 2.0: Moulton & Thompson 1971
Mammalia	Rodentia	Sciurus niger		Virus	GMPD 2.0: Karstad et al. 1960	14404591
Mammalia	Rodentia	Sciurus niger		Virus	GMPD 2.0: Childs et al. 1997
Mammalia	Rodentia	Sciurus niger		Virus	GMPD 2.0: Root et al. 2005	23212739; 14608026	261086682
Mammalia	Rodentia	Sciurus vulgaris	5	Parasite			110082319; 110082320; 223717743
Mammalia	Rodentia	Sciurus vulgaris		Virus		6644915
Mammalia	Rodentia	Sciurus vulgaris		Virus	GMPD 2.0: Blasdell et al. 2008
Mammalia	Rodentia	Sciurus vulgaris		Virus		21821691	270161212
Mammalia	Rodentia	Sciurus vulgaris		Virus		5298543
Mammalia	Rodentia	Tamias sibiricus	3	Bacterium			328900329; 328900370
Mammalia	Rodentia	Tamias sibiricus		Parasite			15072450
Mammalia	Rodentia	Tamias sibiricus		Virus	GI# 471845206
Mammalia	Rodentia	Tamias striatus	5	Virus	GMPD 2.0: McClean et al. 1996
Mammalia	Rodentia	Tamias striatus		Virus	GMPD 2.0: Moulton & Thompson 1971
Mammalia	Rodentia	Tamias striatus		Virus	GMPD 2.0: McLean et al. 1960	20327133
Mammalia	Rodentia	Tamias striatus		Virus	GMPD 2.0: Dowda et al. 1984
Mammalia	Rodentia	Tamias striatus		Virus	GMPD 2.0: Gomez et al. 2008	23212739
Mammalia	Rodentia	Tamiasciurus hudsonicus	5	Bacterium			290792683; 290792685; 290792687; 290792689; 290792699; 290792700
Mammalia	Rodentia	Tamiasciurus hudsonicus		Virus		2987550
Mammalia	Rodentia	Tamiasciurus hudsonicus		Virus	GMPD 2.0: McLean et al. 1970; McLean & Larke 1963	19961325
Mammalia	Rodentia	Tamiasciurus hudsonicus		Virus			270161212
Mammalia	Rodentia	Tamiasciurus hudsonicus		Virus		23212739
Mammalia	Soricomorpha	Crocidura russula	3	Bacterium		10754245
Mammalia	Soricomorpha	Crocidura russula		Virus			17224521; 17224523
Mammalia	Soricomorpha	Crocidura russula		Virus		5296538
Mammalia	Soricomorpha	Sorex minutus	1	Virus		8352392
Mammalia	Soricomorpha	Suncus murinus	3	Bacterium			326325131
Mammalia	Soricomorpha	Suncus murinus		Virus	GMPD 2.0: Webb et al. 1965	16710839; 101094826
Mammalia	Soricomorpha	Suncus murinus		Virus	Shaw: ViPR	25838472
Mammalia	Soricomorpha	Talpa europaea	9	Bacterium	Cousins, D. (2004). Mycobacterium bovis: an extraordinary pathogen. Microbiology australia, 25 (4), s. 15.
Mammalia	Soricomorpha	Talpa europaea		Bacterium	Hubálek, Z., & Rudolf, I. (2010). Vertebrates as hosts and reservoirs of zoonotic microbial agents. In Microbial Zoonoses and Sapronoses (pp. 83-128). Springer, Dordrecht.
Mammalia	Soricomorpha	Talpa europaea		Bacterium	Ksyonz, I. M., Zezekalo, V. K., Peredera, S. B., Shcherbakova, N. C., Kone, M. S., Rak, T. M., ... & Kanivets, N. S. (2019). Chlamydial infection monitoring within wild mammals in Ukraine. Мир медицины и биологии, 15(1 (67)).
Mammalia	Soricomorpha	Talpa europaea		Bacterium	Simpson, V. (2008). Wildlife as reservoirs of zoonotic diseases in the UK. In practice, 30(9), 486-494.
Mammalia	Soricomorpha	Talpa europaea		Parasite	Rausch, R., Babero, B. B., Rausch, V. R., Rausch, R. V., & Schiller, E. L. (1956). Studies on the helminth fauna of Alaska. XXVII. The occurrence of larvae of Trichinella spiralis in Alaskan mammals. The Journal of parasitology, 42(3), 259-271.
Mammalia	Soricomorpha	Talpa europaea		Parasite	Hubálek, Z., & Rudolf, I. (2010). Vertebrates as hosts and reservoirs of zoonotic microbial agents. In Microbial Zoonoses and Sapronoses (pp. 83-128). Springer, Dordrecht.
Mammalia	Soricomorpha	Talpa europaea		Parasite	Hubálek, Z., & Rudolf, I. (2010). Vertebrates as hosts and reservoirs of zoonotic microbial agents. In Microbial Zoonoses and Sapronoses (pp. 83-128). Springer, Dordrecht.
Mammalia	Soricomorpha	Talpa europaea		Virus	Hubálek, Z., & Rudolf, I. (2010). Vertebrates as hosts and reservoirs of zoonotic microbial agents. In Microbial Zoonoses and Sapronoses (pp. 83-128). Springer, Dordrecht.
Mammalia	Soricomorpha	Talpa europaea		Virus	TKACHENKO, E., IVANOV, A., DONETS, M., MIASNIKOV, Y., RYLTSEVA, E., GAPONOVA, L., ... & DROZDOV, S. (1983). Communication brève-Korte mededeiing-Short communication. Ann. Soc. belge Méd. trop, 63, 267-269.
Reptilia	Crocodylia	Caiman crocodilus	1	Virus		5690806
Reptilia	Squamata	Basiliscus vittatus	1	Bacterium	Piasecki, T., Chrząstek, K., & Wieliczko, A. (2014). Salmonella serovar spectrum associated with reptiles in Poland. Acta Veterinaria Brno, 83(4), 287-294.
Reptilia	Squamata	Boa constrictor	1	Bacterium		11731161
Reptilia	Squamata	Boiga irregularis	1	Bacterium		21269991
Reptilia	Squamata	Chamaeleo calyptratus	1	Bacterium		11731161
Reptilia	Squamata	Chlamydosaurus kingii	1	Bacterium		21269991
Reptilia	Squamata	Gekko gecko	1	Bacterium	Whiley, H., Gardner, M. G., & Ross, K. (2017). A Review of Salmonella and Squamates (Lizards, Snakes and Amphisbians): Implications for Public Health. Pathogens (Basel, Switzerland), 6(3), 38. https://doi.org/10.3390/pathogens6030038
Reptilia	Squamata	Hemidactylus turcicus	3	Bacterium	KALLO, Osama J.; HUSSIN, Amer M. Bacterial detection and anatomical descriptions of the digestive system of the Iraqi gecko (Hemidactylus turcicus) in Baghdad province. Iraqi Journal of Science, 2006, 47.1: 54-57.
Reptilia	Squamata	Hemidactylus turcicus		Parasite	Paperna, I., 2001: Cryptosporidium sp. in a free ranginghouse gecko (Hemidactylus turcicus) in Israel. Parasitologia, 43,91-93.
Reptilia	Squamata	Hemidactylus turcicus		Parasite	RICHARDSON, Dennis J. Acanthocephala of the raccoon (Procyon lotor) with a faunal review of Macracanthorhynchus ingens (Archiacanthocephala: Oligacanthorhynchidae). Comparative Parasitology, 2014, 81.1: 44-52.
Reptilia	Squamata	Iguana iguana	5	Bacterium		24447394
Reptilia	Squamata	Iguana iguana		Bacterium		9876856
Reptilia	Squamata	Iguana iguana		Parasite			33347884
Reptilia	Squamata	Iguana iguana		Virus		5690806
Reptilia	Squamata	Iguana iguana		Bacterium	Nowak-Chmura, M., & Siuda, K. (2012). Ticks of Poland. Review of contemporary issues and latest research. Annals of Parasitology, 58(3).
Reptilia	Squamata	Naja kaouthia	1	Parasite	Y.L. Lau, P.Y. Chang, V. Subramaniam, Y.H. Ng, R. Mahmud, A.F. Ahmad, M.Y. Fong. (2013). Genetic assemblage of Sarcocystis spp. in Malaysian snakes Parasites & Vectors, 6(1), 257-262
Reptilia	Squamata	Notechis scutatus	1	Bacterium		21269991
Reptilia	Squamata	Orthriophis taeniurus	2	Bacterium	Gilbert, M. J., Miller, W. G., Yee, E., Zomer, A. L., Van Der Graaf-Van Bloois, L., Fitzgerald, C., ... & Duim, B. (2016). Comparative genomics of Campylobacter fetus from reptiles and mammals reveals divergent evolution in host-associated lineages. Genome biology and evolution, 8(6), 2006-2019.
Reptilia	Squamata	Orthriophis taeniurus		Bacterium	Piasecki, T., Chrząstek, K., & Wieliczko, A. (2014). Salmonella serovar spectrum associated with reptiles in Poland. Acta Veterinaria Brno, 83(4), 287-294.
Reptilia	Squamata	Pantherophis guttatus	2	Bacterium		11731161
Reptilia	Squamata	Pantherophis guttatus		Parasite			33347883
Reptilia	Squamata	Phelsuma dubia	1	Bacterium	Andoh, M., Sakata, A., Takano, A., Kawabata, H., Fujita, H., Une, Y., Goka, K., Kishimoto, T., & Ando, S. (2015). Detection of Rickettsia and Ehrlichia spp. in Ticks Associated with Exotic Reptiles and Amphibians Imported into Japan. PloS one, 10(7), e0133700.
Reptilia	Squamata	Physignathus lesueurii	1	Bacterium	Ebani, V. V., Cerri, D., Fratini, F., Meille, N., Valentini, P., & Andreani, E. (2005). Salmonella enterica isolates from faeces of domestic reptiles and a study of their antimicrobial in vitro sensitivity. Research in veterinary science, 78(2), 117-121.
Reptilia	Squamata	Plestiodon inexpectatus	1	Bacterium	Kerr, K. T. (2012). A northern vs. southern United States comparison of host infestation by the Lyme borreliosis vector, Ixodes scapularis. Hofstra University.
Reptilia	Squamata	Podarcis siculus	3	Bacterium	Dipineto L, Raia P, Varriale L, Borrelli L, Botta V, Serio C, Capasso M, Rinaldi L. (2018). Bacteria and parasites in Podarcis sicula and P. sicula klemmerii. BMC Vet Res, 14(1): 392.
Reptilia	Squamata	Podarcis siculus		Bacterium	Mendoza-Roldan, J. A., Colella, V., Lia, R. P., Nguyen, V. L., Barros-Battesti, D. M., Iatta, R., ... & Otranto, D. (2019). Borrelia burgdorferi (sensu lato) in ectoparasites and reptiles in southern Italy. Parasites & vectors, 12(1), 1-9.
Reptilia	Squamata	Podarcis siculus		Parasite	Mendoza-Roldan, J. A., Latrofa, M. S., Iatta, R., RS Manoj, R., Panarese, R., Annoscia, G., ... & Otranto, D. (2021). Detection of Leishmania tarentolae in lizards, sand flies and dogs in southern Italy, where Leishmania infantum is endemic: hindrances and opportunities. Parasites & Vectors, 14(1), 1-12.
Reptilia	Squamata	Psammodromus algirus	1	Bacterium	Dsouli, N., Younsi-Kabachii, H., Postic, D., Nouira, S., Gern, L., & Bouattour, A. (2006). Reservoir role of lizard Psammodromus algirus in transmission cycle of Borrelia burgdorferi sensu lato (Spirochaetaceae) in Tunisia. Journal of Medical Entomology, 43(4), 737-742.
Reptilia	Squamata	Python molurus	3	Bacterium			18071772
Reptilia	Squamata	Python molurus		Bacterium	Shaw: http://www.bioone.org/doi/pdf/10.7589/0090-3558-15.1.15
Reptilia	Squamata	Python molurus		Bacterium		11731161
Reptilia	Squamata	Sceloporus occidentalis	1	Bacterium	Nieto, N. C., Foley, J. E., Bettaso, J., & Lane, R. S. (2009). Reptile infection with Anaplasma phagocytophilum, the causative agent of granulocytic anaplasmosis. Journal of Parasitology, 95(5), 1165-1170.		343966175; 343966176
Reptilia	Squamata	Sceloporus undulatus	2	Bacterium	Hotzel, H., Blahak, S., Diller, R., & Sachse, K. (2005). Evidence of infection in tortoises by Chlamydia-like organisms that are genetically distinct from known Chlamydiaceae species. Veterinary research communications, 29(1), 71-80.
Reptilia	Squamata	Sceloporus undulatus		Bacterium	Swanson, K. I., & Norris, D. E. (2007). Detection of Borrelia burgdorferi DNA in lizards from southern Maryland. Vector-Borne and Zoonotic Diseases, 7(1), 42-49.
Reptilia	Squamata	Storeria dekayi	1	Virus		22403333
Reptilia	Squamata	Tarentola annularis	1	Parasite	Mendoza-Roldan, J. A., Latrofa, M. S., Iatta, R., RS Manoj, R., Panarese, R., Annoscia, G., ... & Otranto, D. (2021). Detection of Leishmania tarentolae in lizards, sand flies and dogs in southern Italy, where Leishmania infantum is endemic: hindrances and opportunities. Parasites & Vectors, 14(1), 1-12.
Reptilia	Squamata	Tarentola mauritanica	2	Bacterium	Mendoza-Roldan, J. A., Colella, V., Lia, R. P., Nguyen, V. L., Barros-Battesti, D. M., Iatta, R., ... & Otranto, D. (2019). Borrelia burgdorferi (sensu lato) in ectoparasites and reptiles in southern Italy. Parasites & vectors, 12(1), 1-9.
Reptilia	Squamata	Tarentola mauritanica		Parasite	Mendoza-Roldan, J. A., Latrofa, M. S., Iatta, R., RS Manoj, R., Panarese, R., Annoscia, G., ... & Otranto, D. (2021). Detection of Leishmania tarentolae in lizards, sand flies and dogs in southern Italy, where Leishmania infantum is endemic: hindrances and opportunities. Parasites & Vectors, 14(1), 1-12.
Reptilia	Squamata	Tiliqua rugosa	1	Bacterium		21269991
Reptilia	Squamata	Tiliqua scincoides	1	Bacterium		21269991
Reptilia	Squamata	Timon lepidus	1	Bacterium	Martínez, R., Sánchez, S., Alonso, J. M., Herrera-León, S., Rey, J., Echeita, M. A., ... & García-Sánchez, A. (2011). Salmonella Spp. and Shiga Toxin–Producing Escherichia coli Prevalence in an Ocellated Lizard (Timon lepidus) Research Center in Spain. Foodborne pathogens and disease, 8(12), 1309-1311.
Reptilia	Squamata	Varanus indicus	1	Bacterium		21269991
Reptilia	Testudines	Emys orbicularis	1	Bacterium		11974621
Reptilia	Testudines	Pelodiscus sinensis	1	Virus		170690
Reptilia	Testudines	Podocnemis expansa	2	Bacterium	De Morais, P. B., De Oliveira, K. W., Malvásio, A., de Ataíde, A. G., & Pimenta, R. S. (2010). Enterobacteriaceae associated with eggs of Podocnemis expansa and Podocnemis unifilis (Testudines: Chelonia) in nonpolluted sites of National Park of Araguaia Plains, Brazil. Journal of Zoo and Wildlife Medicine, 41(4), 656-661.
Reptilia	Testudines	Podocnemis expansa		Bacterium	De Morais, P. B., De Oliveira, K. W., Malvásio, A., de Ataíde, A. G., & Pimenta, R. S. (2010). Enterobacteriaceae associated with eggs of Podocnemis expansa and Podocnemis unifilis (Testudines: Chelonia) in nonpolluted sites of National Park of Araguaia Plains, Brazil. Journal of Zoo and Wildlife Medicine, 41(4), 656-661.
Reptilia	Testudines	Testudo graeca	1	Bacterium		7817509
Reptilia	Testudines	Testudo hermanni	1	Bacterium		11731161
Reptilia	Testudines	Trachemys scripta	1	Virus		22403333
Amphibia	Anura	Alytes obstetricans	1	Bacterium			476408870
Amphibia	Anura	Eleutherodactylus coqui	1	Parasite	Niebuhr, C. N., Leinbach, I. L., & Siers, S. R. (2019). USDA APHIS Wildlife Services National Wildlife Research Center Hawaii Field Station.
Amphibia	Anura	Pelophylax ridibundus	3	Bacterium	Shaw: http://wildpro.twycrosszoo.org/S/00Ref/BooksContents/b648.htm
Amphibia	Anura	Pelophylax ridibundus		Virus		25014
Amphibia	Anura	Pelophylax ridibundus		Virus	Shaw: http://www.viprbrc.org/brc/viprStrainDetails.spg?ncbiAccession=FJ013245&decorator=flavi&context=1463133863719		199600327; 199600329; 199600331; 199600333; 199600347; 199600349; 199600351; 204324993; 204324995; 204324997
Amphibia	Anura	Rana clamitans	1	Bacterium	Chambers, D. L., & Hulse, A. C. (2006). Salmonella serovars in the herpetofauna of Indiana County, Pennsylvania. Applied and Environmental Microbiology, 72(5), 3771-3773.
Insecta	Diptera	Aedes aegypti	6	Parasite	Hendrix, C. M., Brunner, C. J., & Bellamy, L. K. (1986). Natural transmission of Dirofilaria immitis by Aedes aegypti. Journal of the American Mosquito Control Association, 2(1), 48-51.
Insecta	Diptera	Aedes aegypti		Virus	Ayers, V. B., Huang, Y. J. S., Lyons, A. C., Park, S. L., Dunlop, J. I., Unlu, I., ... & Vanlandingham, D. L. (2019). Infection and transmission of Cache Valley virus by Aedes albopictus and Aedes aegypti mosquitoes. Parasites & vectors, 12(1), 1-6.
Insecta	Diptera	Aedes aegypti		Virus	Figueiredo, L. T. M. (2019). Human urban arboviruses can infect wild animals and jump to sylvatic maintenance cycles in South America. Frontiers in cellular and infection microbiology, 9, 259.
Insecta	Diptera	Aedes aegypti		Virus	Halstead, S. B. (2019). Travelling arboviruses: a historical perspective. Travel medicine and infectious disease, 31, 101471.
Insecta	Diptera	Aedes aegypti		Virus	Monath, T. P. (2001). Yellow fever: an update. The Lancet infectious diseases, 1(1), 11-20.
Insecta	Diptera	Aedes aegypti		Virus	Hoyos L, R., Suaza V, J., Tenorio, A., Uribe, S., & Gallego-Gómez, J. (2015). Molecular detection of eastern equine encephalitis virus in mosquitoes from La Pintada (Antioquia). Revista MVZ Córdoba, 20(3), 4800-4806.
Insecta	Diptera	Aedes albopictus	5	Virus	Ayers VB, Huang YS, Lyons AC, Park SL, Dunlop JI, Unlu I, Kohl A, Higgs S, Blitvich BJ, Vanlandingham DL. Infection and transmission of Cache Valley virus by Aedes albopictus and Aedes aegypti mosquitoes. Parasit Vectors. 2019 Jul 31;12(1):384. doi: 10.1186/s13071-019-3643-0. PMID: 31366369; PMCID: PMC6670168.
Insecta	Diptera	Aedes albopictus		Virus	Pereira-dos-Santos, T., Roiz, D., Lourenço-de-Oliveira, R., & Paupy, C. (2020). A systematic review: Is Aedes albopictus an efficient bridge vector for zoonotic arboviruses?. Pathogens, 9(4), 266.
Insecta	Diptera	Aedes albopictus		Virus	Pereira-dos-Santos, T., Roiz, D., Lourenço-de-Oliveira, R., & Paupy, C. (2020). A systematic review: Is Aedes albopictus an efficient bridge vector for zoonotic arboviruses?. Pathogens, 9(4), 266.
Insecta	Diptera	Aedes albopictus		Virus	Pereira-dos-Santos, T., Roiz, D., Lourenço-de-Oliveira, R., & Paupy, C. (2020). A systematic review: Is Aedes albopictus an efficient bridge vector for zoonotic arboviruses?. Pathogens, 9(4), 266.
Insecta	Diptera	Aedes albopictus		Virus	Pereira-dos-Santos, T., Roiz, D., Lourenço-de-Oliveira, R., & Paupy, C. (2020). A systematic review: Is Aedes albopictus an efficient bridge vector for zoonotic arboviruses?. Pathogens, 9(4), 266.
Insecta	Diptera	Anopheles quadrimaculatus	4	Parasite	Mckay, T., Bianco, T., Rhodes, L., & Barnett, S. (2013). Prevalence of Dirofilaria immitis (Nematoda: Filarioidea) in mosquitoes from northeast Arkansas, the United States. Journal of Medical Entomology, 50(4), 871-878.
Insecta	Diptera	Anopheles quadrimaculatus		Virus	Molaei, G., Armstrong, P. M., Graham, A. C., Kramer, L. D., & Andreadis, T. G. (2015). Insights into the recent emergence and expansion of eastern equine encephalitis virus in a new focus in the Northern New England USA. Parasites & vectors, 8(1), 1-15. Bingham, A. M., Burkett-Cadena, N. D., Hassan, H. K., McClure, C. J., & Unnasch, T. R. (2014). Field investigations of winter transmission of eas…
Insecta	Diptera	Anopheles quadrimaculatus		Virus	Savage, H. M., Aggarwal, D., Apperson, C. S., Katholi, C. R., Gordon, E., Hassan, H. K., ... & Unnasch, T. R. (2007). Host choice and West Nile virus infection rates in blood-fed mosquitoes, including members of the Culex pipiens complex, from Memphis and Shelby County, Tennessee, 2002–2003. Vector-Borne and Zoonotic Diseases, 7(3), 365-386.
Insecta	Diptera	Anopheles quadrimaculatus		Virus	Andreadis, T. G., Armstrong, P. M., Anderson, J. F., & Main, A. J. (2014). Spatial-temporal analysis of Cache Valley virus (Bunyaviridae: Orthobunyavirus) infection in anopheline and culicine mosquitoes (Diptera: Culicidae) in the northeastern United States, 1997–2012. Vector-Borne and Zoonotic Diseases, 14(10), 763-773.
Insecta	Hymenoptera	Monomorium floricola	4	Bacterium	Máximo, H. J., Felizatti, H. L., Ceccato, M., Cintra-Socolowski, P., & Beretta, A. L. R. Z. (2014). Ants as vectors of pathogenic microorganisms in a hospital in São Paulo county, Brazil. BMC Research Notes, 7(1), 1-5.
Insecta	Hymenoptera	Monomorium floricola		Bacterium	Máximo, H. J., Felizatti, H. L., Ceccato, M., Cintra-Socolowski, P., & Beretta, A. L. R. Z. (2014). Ants as vectors of pathogenic microorganisms in a hospital in São Paulo county, Brazil. BMC Research Notes, 7(1), 1-5.
Insecta	Hymenoptera	Monomorium floricola		Bacterium	Máximo, H. J., Felizatti, H. L., Ceccato, M., Cintra-Socolowski, P., & Beretta, A. L. R. Z. (2014). Ants as vectors of pathogenic microorganisms in a hospital in São Paulo county, Brazil. BMC Research Notes, 7(1), 1-5.
Insecta	Hymenoptera	Monomorium floricola		Bacterium	Alharbi, J. S., Alawadhi, Q., & Leather, S. R. (2019). Monomorium ant is a carrier for pathogenic and potentially pathogenic bacteria. BMC research notes, 12(1), 230. De Zarzuela, M. F. M., Campos-Farinha, A. E. D. C., & Pecanha, M. P. (2004). Evaluation of urban ants (Hymenoptera: Formicidae) as carriers of pathogens in residential and industrial environments: I. Bacteria. Sociobiology, 44(3), 9…
Insecta	Hymenoptera	Paratrechina longicornis	1	Bacterium	Moreira, D., Morais, V. D., Vieira-da-Motta, O., Campos-Farinha, A. E. D. C., & Tonhasca Jr, A. (2005). Ants as carriers of antibiotic-resistant bacteria in hospitals. Neotropical Entomology, 34, 999-1006.
Insecta	Hymenoptera	Tapinoma melanocephalum	1	Bacterium	Moreira, D., Morais, V. D., Vieira-da-Motta, O., Campos-Farinha, A. E. D. C., & Tonhasca Jr, A. (2005). Ants as carriers of antibiotic-resistant bacteria in hospitals. Neotropical Entomology, 34, 999-1006.
Gastropoda	Stylommatophora	Achatina fulica	5	Parasite	Constantino-Santos, D. M. A., Basiao, Z. U., Wade, C. M., Santos, B. S., & Fontanilla, I. K. C. (2014). Identification of Angiostrongylus cantonensis and other nematodes using the SSU rDNA in Achatina fulica populations of Metro Manila. Tropical biomedicine, 31(2), 327-335.
Gastropoda	Stylommatophora	Achatina fulica		Parasite	Meffowoet, C. P., Kouam, K. M., Tchakounte, F. M., & Kana, J. R. Parasites diversity of edible African giant snails (Achatina fulica and Archachatina marginata) in the Lekie, Wouri and Santchou localities of Cameroon during the dry season. Scientific Journal of Animal Science, 9(7), 644-653.
Gastropoda	Stylommatophora	Achatina fulica		Parasite	Meffowoet, C. P., Kouam, K. M., Tchakounte, F. M., & Kana, J. R. Parasites diversity of edible African giant snails (Achatina fulica and Archachatina marginata) in the Lekie, Wouri and Santchou localities of Cameroon during the dry season. Scientific Journal of Animal Science, 9(7), 644-653.
Gastropoda	Stylommatophora	Achatina fulica		Parasite	Meffowoet, C. P., Kouam, K. M., Tchakounte, F. M., & Kana, J. R. Parasites diversity of edible African giant snails (Achatina fulica and Archachatina marginata) in the Lekie, Wouri and Santchou localities of Cameroon during the dry season. Scientific Journal of Animal Science, 9(7), 644-653.
Gastropoda	Stylommatophora	Achatina fulica		Parasite	Zhu, G. L., Tang, Y. Y., Limpanont, Y., Wu, Z. D., Li, J., & Lv, Z. Y. (2019). Zoonotic parasites carried by invasive alien species in China. Infectious diseases of poverty, 8(1), 1-17. Moreira, V. L. C., Giese, E. G., Melo, F. T. V., Simões, R. O., Thiengo, S. C., Maldonado Jr, A., & Santos, J. N. (2013). Endemic angiostrongyliasis in the Brazilian Amazon: natural parasitism of Angiostrongylus c…
Gastropoda	Stylommatophora	Euglandina rosea	1	Parasite	Medeiros, M. C., Rollins, R. L., Echaluse, M. V., & Cowie, R. H. (2020). Species identity and size are associated with rat lungworm infection in gastropods. EcoHealth, 17(2), 183-193.
Gastropoda	Stylommatophora	Helix aspersa	1	Bacterium	Corda, A., Mara, L., Virgilio, S., Pisanu, M., Chessa, G., Parisi, A., & Cogoni, M. P. (2014). Microbiological and chemical evaluation of Helix spp. snails from local and non-EU markets, utilised as food in Sardinia. Italian journal of food safety, 3(2).
Databases refered in Gibb et al. 2021.
EID2	Wardeh, M., Risley, C., McIntyre, M. K., Setzkorn, C., & Baylis, M. (2015). Database of host-pathogen and related species interactions, and their global distribution. Scientific data, 2(1), 1-11.
GMPD 2.0	Stephens, P. R., Pappalardo, P., Huang, S., Byers, J. E., Farrell, M. J., Gehman, A., ... & Nunn, C. L. (2017). Global mammal parasite database version 2.0.
HP3	Olival, K. J., Hosseini, P. R., Zambrana-Torrelio, C., Ross, N., Bogich, T. L., & Daszak, P. (2017). Host and viral traits predict zoonotic spillover from mammals. Nature, 546(7660), 646-650.
Shaw	Shaw, L. P., Wang, A. D., Dylus, D., Meier, M., Pogacnik, G., Dessimoz, C., & Balloux, F. (2020). The phylogenetic range of bacterial and viral pathogens of vertebrates. Molecular ecology, 29(17), 3361-3379.
