# Supplementary material for: Biological invasions facilitate zoonotic disease emergences
Source: Nat Commun. 2022 Apr 1;13:1762. doi: 10.1038/s41467-022-29378-2 (PMC8975888; doi:10.1038/s41467-022-29378-2)
Supplement: Supplementary file 6 — Supplementary Data 3 [file 41467_2022_29378_MOESM6_ESM.xlsx]

## Sheet: Sheet1
Supplementary Data 3. Number of zoonoses reported by the GIDEON database across alien zoonotic host groups.
	Zoonosis	Bacterium_Type																																								Fungus_Type
Alien_Host			Anaplasmosis	Anthrax	Bartonellosis - Other Systemic	Botulism	Brucellosis	Campylobacteriosis	Ehrlichiosis - Human Monocytic	Erysipeloid	Escherichia Coli Diarrhea	Glanders	Leprosy	Leptospirosis	Listeriosis	Lyme Disease	Melioidosis	Mycobacteriosis - Miscellaneous Nontuberculous	Ornithosis	Plague	Plesiomonas Infection	Q-Fever	Rat Bite Fever - Streptobacillary	Relapsing Fever	Rhodococcus Equi Infection	Rickettsia Felis Infection	Rickettsialpox	Salmonellosis	Shigellosis	Spotted Fevers - New World	Spotted Fevers - Old World	Staphylococcal Food Poisoning	Streptococcus Suis Infection	Tetanus	Tuberculosis	Tularemia	Typhus - Endemic	Typhus - Epidemic	Typhus - Scrub	Yaws	Yersiniosis		Blastomycosis	Cryptococcosis	Dermatophytosis	Histoplasmosis	Microsporidiosis	Protothecosis And Chlorellosis	Pythiosis
Aves		184	1	2		10	1	14		14	29				4	1	4		44			11	1	5				10	1	3					3	9					17	14		4			10
	Accipitriformes	2																	1			1
	Anseriformes	30				7		3		1	5								5			1		2				1								2					3
	Casuariiformes	4								1							1		1																1
	Columbiformes	11								1	2						1		4			1						1													1	2		1			1
	Coraciiformes	1								1
	Falconiformes	3		1				1			1
	Galliformes	41	1			1		2		6	3				3				6			1	1	2				2	1							6					6
	Gruiformes	9				1		2			2								2			2
	Passeriformes	51					1	5		2	12				1	1			11			2		1				3		3					1	1					7	2		1			1
	Pelecaniformes	3				1													1			1
	Phoenicopteriformes	1																				1
	Psittaciformes	20								2	1						2		11									3							1							9		2			7
	Rheiformes
	Strigiformes	4									2								1			1
	Struthioniformes	4		1				1			1								1																							1					1
Mammalia		467	30	22	6	11		10	14	11	23	3	1	33	23		13	1	16	13	5	29	7	7		5	2	19	3	12	4		7	10	39	35	4	3	4	1	41	30	1	8	1	6	10	1	3
	Afrosoricida	1																		1
	Artiodactyla	192	14	10		4		5	9	7	12	1		12	9		8	1	10	2	4	14		2				7		5	2		5	6	19	8		2	1		13	11		4		3	2	1	1
	Carnivora	92	4	11	2	4		3	4	2	4			6	3		1		1	4	1	3	2	1		2		5		3	1		1	1	8	5	1	1			8	8	1	1		2	3		1
	Didelphimorphia	3												1																						1					1
	Diprotodontia	7									1			1	3													1							1
	Erinaceomorpha	8	1			1								1								1						1							1	1					1
	Lagomorpha	18	2								1				2				1			2						1		2						5					2	2			1		1
	Perissodactyla	25	2	1		1		1	1	1	2	2		1	1		1		1			1		1				1		1			1	1	1	2					1	4		1		1	1		1
	Primates	27						1			1		1	2	1		3						1					1	3					2	3	4				1	3	1					1
	Rodentia	88	7		3	1				1	2			8	4				2	6		8	4	3		3	2	2		1	1				5	8	3		3		11	4		2			2
	Soricomorpha	6			1									1					1																1	1					1
Reptilia		36	2	1				1			3					5	1		3			1						16	1		1	1
	Crocodylia
	Squamata	31	2					1			2					5	1		2			1						15			1	1
	Testudines	5		1							1								1									1	1
Amphibia		3																							1			1								1
	Anura	3																							1			1								1
Insecta		6		1											1																	3	1
	Diptera
	Hymenoptera	6		1											1																	3	1
Gastropoda		1													1
	Stylommatophora	1													1
[truncated: 84 more columns]
