# Supplementary material for: Biological invasions facilitate zoonotic disease emergences
Source: Nat Commun. 2022 Apr 1;13:1762. doi: 10.1038/s41467-022-29378-2 (PMC8975888; doi:10.1038/s41467-022-29378-2)
Supplement: Supplementary file 7 — Supplementary Data 4 [file 41467_2022_29378_MOESM7_ESM.xlsx]

## Sheet: Sheet1
Supplementary Data 4. The predictor variables used to explore the important factors associated with zoonosis emergences across alien host groups at the global scale.
Countrry	Zoonosis	Pathogen_type	Year	Continental_identity	Continent	Host_vector_type (M: mammal, B: bird, A: amphibian, R: reptile,I: invertebrate)	Host_vector_order_GIDEON	Host_vector_class	All_Disease_Events_GIDEON	Alien_zoonotic_host_richness	Alien_non-zoonotic _host_richness	Temperature_change	Precipitation_change	Land-use _modification	Biodiversity_loss_Mammal	Biodiversity_loss_Bird	Biodiversity_loss_Herptile	Biodiversity_loss_Invertebrate	GEnS	Human_population_density	Native_species_richness	IDVI	Pubmed_citations	Longitude	Latitude
Afghanistan	Anthrax	Bacterium	2008	Europe, Asia, Australia, New Guinea	Asia	M	Artiodactyla	Mammalia	43	2	1	0.8	0	0.51	12	16	3	2	45	30.72	147.39	0.16	163	66.03	33.83
Afghanistan	Crimean-Congo hemorrhagic fever	Virus	1998	Europe, Asia, Australia, New Guinea	Asia	M,B,I	Artiodactyla,Columbiformes,Galliformes,Ixodida,Lagomorpha,Passeriformes,Acarina	Mammalia,Aves,Arachnida	43	2	1	0.8	0	0.51	12	16	3	2	45	30.72	147.39	0.16	163	66.03	33.83
Afghanistan	Crimean-Congo hemorrhagic fever	Virus	2000	Europe, Asia, Australia, New Guinea	Asia	M,B,I	Artiodactyla,Columbiformes,Galliformes,Ixodida,Lagomorpha,Passeriformes,Acarina	Mammalia,Aves,Arachnida	43	2	1	0.8	0	0.51	12	16	3	2	45	30.72	147.39	0.16	163	66.03	33.83
Afghanistan	Crimean-Congo hemorrhagic fever	Virus	2002	Europe, Asia, Australia, New Guinea	Asia	M,B,I	Artiodactyla,Columbiformes,Galliformes,Ixodida,Lagomorpha,Passeriformes,Acarina	Mammalia,Aves,Arachnida	43	2	1	0.8	0	0.51	12	16	3	2	45	30.72	147.39	0.16	163	66.03	33.83
Afghanistan	Crimean-Congo hemorrhagic fever	Virus	2008	Europe, Asia, Australia, New Guinea	Asia	M,B,I	Artiodactyla,Columbiformes,Galliformes,Ixodida,Lagomorpha,Passeriformes,Acarina	Mammalia,Aves,Arachnida	43	2	1	0.8	0	0.51	12	16	3	2	45	30.72	147.39	0.16	163	66.03	33.83
Afghanistan	Crimean-Congo hemorrhagic fever	Virus	2010	Europe, Asia, Australia, New Guinea	Asia	M,B,I	Artiodactyla,Columbiformes,Galliformes,Ixodida,Lagomorpha,Passeriformes,Acarina	Mammalia,Aves,Arachnida	43	2	1	0.8	0	0.51	12	16	3	2	45	30.72	147.39	0.16	163	66.03	33.83
Afghanistan	Crimean-Congo hemorrhagic fever	Virus	2011	Europe, Asia, Australia, New Guinea	Asia	M,B,I	Artiodactyla,Columbiformes,Galliformes,Ixodida,Lagomorpha,Passeriformes,Acarina	Mammalia,Aves,Arachnida	43	2	1	0.8	0	0.51	12	16	3	2	45	30.72	147.39	0.16	163	66.03	33.83
Afghanistan	Crimean-Congo hemorrhagic fever	Virus	2018	Europe, Asia, Australia, New Guinea	Asia	M,B,I	Artiodactyla,Columbiformes,Galliformes,Ixodida,Lagomorpha,Passeriformes,Acarina	Mammalia,Aves,Arachnida	43	2	1	0.8	0	0.51	12	16	3	2	45	30.72	147.39	0.16	163	66.03	33.83
Afghanistan	Hepatitis B	Virus	2009	Europe, Asia, Australia, New Guinea	Asia	M	Primates	Mammalia	43	2	1	0.8	0	0.51	12	16	3	2	45	30.72	147.39	0.16	163	66.03	33.83
Afghanistan	Hepatitis E	Virus	2006	Europe, Asia, Australia, New Guinea	Asia	M	Artiodactyla,Lagomorpha,Rodentia	Mammalia	43	2	1	0.8	0	0.51	12	16	3	2	45	30.72	147.39	0.16	163	66.03	33.83
Afghanistan	Influenza	Virus	2009	Europe, Asia, Australia, New Guinea	Asia	M,B	Carnivora,Artiodactyla,Columbiformes,Galliformes,Passeriformes,Psittaciformes,Anseriformes,Gruiformes,Pelecaniformes,Phoenicopteriformes,Suliformes	Mammalia,Aves	43	2	1	0.8	0	0.51	12	16	3	2	45	30.72	147.39	0.16	163	66.03	33.83
Afghanistan	Leishmaniasis - cutaneous	Parasite	1997	Europe, Asia, Australia, New Guinea	Asia	M,I	Carnivora,Edentata,Hyracoidea,Marsupialia,Pilosa,Chiroptera,Rodentia,Diptera	Mammalia,Insecta	43	2	1	0.8	0	0.51	12	16	3	2	45	30.72	147.39	0.16	163	66.03	33.83
Afghanistan	Leishmaniasis - cutaneous	Parasite	2004	Europe, Asia, Australia, New Guinea	Asia	M,I	Carnivora,Edentata,Hyracoidea,Marsupialia,Pilosa,Chiroptera,Rodentia,Diptera	Mammalia,Insecta	43	2	1	0.8	0	0.51	12	16	3	2	45	30.72	147.39	0.16	163	66.03	33.83
Afghanistan	Leishmaniasis - cutaneous	Parasite	2010	Europe, Asia, Australia, New Guinea	Asia	M,I	Carnivora,Edentata,Hyracoidea,Marsupialia,Pilosa,Chiroptera,Rodentia,Diptera	Mammalia,Insecta	43	2	1	0.8	0	0.51	12	16	3	2	45	30.72	147.39	0.16	163	66.03	33.83
Afghanistan	Leishmaniasis - cutaneous	Parasite	2012	Europe, Asia, Australia, New Guinea	Asia	M,I	Carnivora,Edentata,Hyracoidea,Marsupialia,Pilosa,Chiroptera,Rodentia,Diptera	Mammalia,Insecta	43	2	1	0.8	0	0.51	12	16	3	2	45	30.72	147.39	0.16	163	66.03	33.83
Afghanistan	Myiasis	Parasite	2008	Europe, Asia, Australia, New Guinea	Asia	M	Perissodactyla,Carnivora,Artiodactyla	Mammalia	43	2	1	0.8	0	0.51	12	16	3	2	45	30.72	147.39	0.16	163	66.03	33.83
Afghanistan	Plague	Bacterium	2007	Europe, Asia, Australia, New Guinea	Asia	M,I	Rodentia,Lagomorpha,Carnivora,Artiodactyla,Siphonaptera	Mammalia,Insecta	43	2	1	0.8	0	0.51	12	16	3	2	45	30.72	147.39	0.16	163	66.03	33.83
Afghanistan	Rabies	Virus	2010	Europe, Asia, Australia, New Guinea	Asia	M	Carnivora,Chiroptera,Rodentia,Lagomorpha	Mammalia	43	2	1	0.8	0	0.51	12	16	3	2	45	30.72	147.39	0.16	163	66.03	33.83
Afghanistan	Shigellosis	Bacterium	2008	Europe, Asia, Australia, New Guinea	Asia	M	Primates	Mammalia	43	2	1	0.8	0	0.51	12	16	3	2	45	30.72	147.39	0.16	163	66.03	33.83
Afghanistan	Shigellosis	Bacterium	2011	Europe, Asia, Australia, New Guinea	Asia	M	Primates	Mammalia	43	2	1	0.8	0	0.51	12	16	3	2	45	30.72	147.39	0.16	163	66.03	33.83
Afghanistan	Malaria	Parasite	2003	Europe, Asia, Australia, New Guinea	Asia	I	Diptera	Insecta	43	2	1	0.8	0	0.51	12	16	3	2	45	30.72	147.39	0.16	163	66.03	33.83
Albania	Adenovirus infection	Virus	2000	Europe, Asia, Australia, New Guinea	Europe	M	Primates	Mammalia	23	1	0	2	0.2	0.77	4	8	6	72	72	105.18	220.48	0.63	104	20.06	41.14
Albania	Crimean-Congo hemorrhagic fever	Virus	2001	Europe, Asia, Australia, New Guinea	Europe	M,B,I	Artiodactyla,Columbiformes,Galliformes,Ixodida,Lagomorpha,Passeriformes,Acarina	Mammalia,Aves,Arachnida	23	1	0	2	0.2	0.77	4	8	6	72	72	105.18	220.48	0.63	104	20.06	41.14
Albania	Crimean-Congo hemorrhagic fever	Virus	2009	Europe, Asia, Australia, New Guinea	Europe	M,B,I	Artiodactyla,Columbiformes,Galliformes,Ixodida,Lagomorpha,Passeriformes,Acarina	Mammalia,Aves,Arachnida	23	1	0	2	0.2	0.77	4	8	6	72	72	105.18	220.48	0.63	104	20.06	41.14
Albania	Hepatitis A	Virus	2002	Europe, Asia, Australia, New Guinea	Europe	M	Primates	Mammalia	23	1	0	2	0.2	0.77	4	8	6	72	72	105.18	220.48	0.63	104	20.06	41.14
Albania	Influenza	Virus	1969	Europe, Asia, Australia, New Guinea	Europe	M,B	Carnivora,Artiodactyla,Columbiformes,Galliformes,Passeriformes,Psittaciformes,Anseriformes,Gruiformes,Pelecaniformes,Phoenicopteriformes,Suliformes	Mammalia,Aves	23	1	0	2	0.2	0.77	4	8	6	72	72	105.18	220.48	0.63	104	20.06	41.14
Albania	Influenza	Virus	2009	Europe, Asia, Australia, New Guinea	Europe	M,B	Carnivora,Artiodactyla,Columbiformes,Galliformes,Passeriformes,Psittaciformes,Anseriformes,Gruiformes,Pelecaniformes,Phoenicopteriformes,Suliformes	Mammalia,Aves	23	1	0	2	0.2	0.77	4	8	6	72	72	105.18	220.48	0.63	104	20.06	41.14
Albania	Leptospirosis	Bacterium	1980	Europe, Asia, Australia, New Guinea	Europe	M,A	Artiodactyla,Carnivora,Perissodactyla,Rodentia,Marsupialia,Anura	Mammalia,Amphibia	23	1	0	2	0.2	0.77	4	8	6	72	72	105.18	220.48	0.63	104	20.06	41.14
Albania	Leptospirosis	Bacterium	1990	Europe, Asia, Australia, New Guinea	Europe	M,A	Artiodactyla,Carnivora,Perissodactyla,Rodentia,Marsupialia,Anura	Mammalia,Amphibia	23	1	0	2	0.2	0.77	4	8	6	72	72	105.18	220.48	0.63	104	20.06	41.14
Albania	Rotavirus infection	Virus	2000	Europe, Asia, Australia, New Guinea	Europe	M	Artiodactyla	Mammalia	23	1	0	2	0.2	0.77	4	8	6	72	72	105.18	220.48	0.63	104	20.06	41.14
Albania	Salmonellosis	Bacterium	2007	Europe, Asia, Australia, New Guinea	Europe	M,B,R	Artiodactyla,Rodentia,Lagomorpha,Galliformes,Squamata,Charadriiformes,Columbiformes,Falconiformes,Passeriformes,Psittaciformes,Anseriformes,Gruiformes,Pelecaniformes,Phoenicopteriformes,Suliformes,Testudoformes	Mammalia,Aves,Reptilia	23	1	0	2	0.2	0.77	4	8	6	72	72	105.18	220.48	0.63	104	20.06	41.14
Algeria	Botulism	Bacterium	1998	Africa	Africa	M,B	Perissodactyla,Carnivora,Rodentia,Artiodactyla,Primates,Galliformes	Mammalia,Aves	53	8	5	0.8	0.2	0.22	15	17	11	42	103	11.7	61.09	0.5	373	2.68	28.16
Algeria	Botulism	Bacterium	2015	Africa	Africa	M,B	Perissodactyla,Carnivora,Rodentia,Artiodactyla,Primates,Galliformes	Mammalia,Aves	53	8	5	0.8	0.2	0.22	15	17	11	42	103	11.7	61.09	0.5	373	2.68	28.16
Algeria	Brucellosis	Bacterium	2004	Africa	Africa	M	Artiodactyla,Carnivora	Mammalia	53	8	5	0.8	0.2	0.22	15	17	11	42	103	11.7	61.09	0.5	373	2.68	28.16
Algeria	Brucellosis	Bacterium	2015	Africa	Africa	M	Artiodactyla,Carnivora	Mammalia	53	8	5	0.8	0.2	0.22	15	17	11	42	103	11.7	61.09	0.5	373	2.68	28.16
Algeria	Brucellosis	Bacterium	2016	Africa	Africa	M	Artiodactyla,Carnivora	Mammalia	53	8	5	0.8	0.2	0.22	15	17	11	42	103	11.7	61.09	0.5	373	2.68	28.16
Algeria	Brucellosis	Bacterium	2018	Africa	Africa	M	Artiodactyla,Carnivora	Mammalia	53	8	5	0.8	0.2	0.22	15	17	11	42	103	11.7	61.09	0.5	373	2.68	28.16
Algeria	Hepatitis A	Virus	1955	Africa	Africa	M	Primates	Mammalia	53	8	5	0.8	0.2	0.22	15	17	11	42	103	11.7	61.09	0.5	373	2.68	28.16
Algeria	Hepatitis A	Virus	1961	Africa	Africa	M	Primates	Mammalia	53	8	5	0.8	0.2	0.22	15	17	11	42	103	11.7	61.09	0.5	373	2.68	28.16
Algeria	Hepatitis E	Virus	1979	Africa	Africa	M	Artiodactyla,Lagomorpha,Rodentia	Mammalia	53	8	5	0.8	0.2	0.22	15	17	11	42	103	11.7	61.09	0.5	373	2.68	28.16
Algeria	Hepatitis E	Virus	1980	Africa	Africa	M	Artiodactyla,Lagomorpha,Rodentia	Mammalia	53	8	5	0.8	0.2	0.22	15	17	11	42	103	11.7	61.09	0.5	373	2.68	28.16
Algeria	Influenza	Virus	2009	Africa	Africa	M,B	Carnivora,Artiodactyla,Columbiformes,Galliformes,Passeriformes,Psittaciformes,Anseriformes,Gruiformes,Pelecaniformes,Phoenicopteriformes,Suliformes	Mammalia,Aves	53	8	5	0.8	0.2	0.22	15	17	11	42	103	11.7	61.09	0.5	373	2.68	28.16
Algeria	Leishmaniasis - cutaneous	Parasite	1951	Africa	Africa	M,I	Carnivora,Edentata,Hyracoidea,Marsupialia,Pilosa,Chiroptera,Rodentia,Diptera	Mammalia,Insecta	53	8	5	0.8	0.2	0.22	15	17	11	42	103	11.7	61.09	0.5	373	2.68	28.16
Algeria	Leishmaniasis - cutaneous	Parasite	1982	Africa	Africa	M,I	Carnivora,Edentata,Hyracoidea,Marsupialia,Pilosa,Chiroptera,Rodentia,Diptera	Mammalia,Insecta	53	8	5	0.8	0.2	0.22	15	17	11	42	103	11.7	61.09	0.5	373	2.68	28.16
Algeria	Leishmaniasis - cutaneous	Parasite	2005	Africa	Africa	M,I	Carnivora,Edentata,Hyracoidea,Marsupialia,Pilosa,Chiroptera,Rodentia,Diptera	Mammalia,Insecta	53	8	5	0.8	0.2	0.22	15	17	11	42	103	11.7	61.09	0.5	373	2.68	28.16
Algeria	Leishmaniasis - cutaneous	Parasite	2008	Africa	Africa	M,I	Carnivora,Edentata,Hyracoidea,Marsupialia,Pilosa,Chiroptera,Rodentia,Diptera	Mammalia,Insecta	53	8	5	0.8	0.2	0.22	15	17	11	42	103	11.7	61.09	0.5	373	2.68	28.16
Algeria	Leishmaniasis - cutaneous	Parasite	2010	Africa	Africa	M,I	Carnivora,Edentata,Hyracoidea,Marsupialia,Pilosa,Chiroptera,Rodentia,Diptera	Mammalia,Insecta	53	8	5	0.8	0.2	0.22	15	17	11	42	103	11.7	61.09	0.5	373	2.68	28.16
Algeria	Leishmaniasis - cutaneous	Parasite	2018	Africa	Africa	M,I	Carnivora,Edentata,Hyracoidea,Marsupialia,Pilosa,Chiroptera,Rodentia,Diptera	Mammalia,Insecta	53	8	5	0.8	0.2	0.22	15	17	11	42	103	11.7	61.09	0.5	373	2.68	28.16
Algeria	Leptospirosis	Bacterium	1975	Africa	Africa	M,A	Artiodactyla,Carnivora,Perissodactyla,Rodentia,Marsupialia,Anura	Mammalia,Amphibia	53	8	5	0.8	0.2	0.22	15	17	11	42	103	11.7	61.09	0.5	373	2.68	28.16
Algeria	Leptospirosis	Bacterium	2006	Africa	Africa	M,A	Artiodactyla,Carnivora,Perissodactyla,Rodentia,Marsupialia,Anura	Mammalia,Amphibia	53	8	5	0.8	0.2	0.22	15	17	11	42	103	11.7	61.09	0.5	373	2.68	28.16
Algeria	Leptospirosis	Bacterium	2010	Africa	Africa	M,A	Artiodactyla,Carnivora,Perissodactyla,Rodentia,Marsupialia,Anura	Mammalia,Amphibia	53	8	5	0.8	0.2	0.22	15	17	11	42	103	11.7	61.09	0.5	373	2.68	28.16
Algeria	Plague	Bacterium	1919	Africa	Africa	M,I	Rodentia,Lagomorpha,Carnivora,Artiodactyla,Siphonaptera	Mammalia,Insecta	53	8	5	0.8	0.2	0.22	15	17	11	42	103	11.7	61.09	0.5	373	2.68	28.16
Algeria	Plague	Bacterium	1921	Africa	Africa	M,I	Rodentia,Lagomorpha,Carnivora,Artiodactyla,Siphonaptera	Mammalia,Insecta	53	8	5	0.8	0.2	0.22	15	17	11	42	103	11.7	61.09	0.5	373	2.68	28.16
Algeria	Plague	Bacterium	1931	Africa	Africa	M,I	Rodentia,Lagomorpha,Carnivora,Artiodactyla,Siphonaptera	Mammalia,Insecta	53	8	5	0.8	0.2	0.22	15	17	11	42	103	11.7	61.09	0.5	373	2.68	28.16
Algeria	Plague	Bacterium	1945	Africa	Africa	M,I	Rodentia,Lagomorpha,Carnivora,Artiodactyla,Siphonaptera	Mammalia,Insecta	53	8	5	0.8	0.2	0.22	15	17	11	42	103	11.7	61.09	0.5	373	2.68	28.16
Algeria	Plague	Bacterium	2003	Africa	Africa	M,I	Rodentia,Lagomorpha,Carnivora,Artiodactyla,Siphonaptera	Mammalia,Insecta	53	8	5	0.8	0.2	0.22	15	17	11	42	103	11.7	61.09	0.5	373	2.68	28.16
Algeria	Plague	Bacterium	2008	Africa	Africa	M,I	Rodentia,Lagomorpha,Carnivora,Artiodactyla,Siphonaptera	Mammalia,Insecta	53	8	5	0.8	0.2	0.22	15	17	11	42	103	11.7	61.09	0.5	373	2.68	28.16
Algeria	Q-fever	Bacterium	1955	Africa	Africa	M,B,I	Artiodactyla,Rodentia,Lagomorpha,Ixodida,Diprotodonta,Marsupialia,Carnivora,Perissodactyla,Columbiformes,Galliformes,Psittaciformes,Anseriformes,Gruiformes,Pelecaniformes,Phoenicopteriformes,Suliformes	Mammalia,Aves,Arachnida	53	8	5	0.8	0.2	0.22	15	17	11	42	103	11.7	61.09	0.5	373	2.68	28.16
Algeria	Q-fever	Bacterium	1956	Africa	Africa	M,B,I	Artiodactyla,Rodentia,Lagomorpha,Ixodida,Diprotodonta,Marsupialia,Carnivora,Perissodactyla,Columbiformes,Galliformes,Psittaciformes,Anseriformes,Gruiformes,Pelecaniformes,Phoenicopteriformes,Suliformes	Mammalia,Aves,Arachnida	53	8	5	0.8	0.2	0.22	15	17	11	42	103	11.7	61.09	0.5	373	2.68	28.16
Algeria	Q-fever	Bacterium	1963	Africa	Africa	M,B,I	Artiodactyla,Rodentia,Lagomorpha,Ixodida,Diprotodonta,Marsupialia,Carnivora,Perissodactyla,Columbiformes,Galliformes,Psittaciformes,Anseriformes,Gruiformes,Pelecaniformes,Phoenicopteriformes,Suliformes	Mammalia,Aves,Arachnida	53	8	5	0.8	0.2	0.22	15	17	11	42	103	11.7	61.09	0.5	373	2.68	28.16
Algeria	Relapsing fever	Bacterium	1907	Africa	Africa	M,I	Rodentia,Ixodida,Acarina,Anoplura	Mammalia,Arachnida,Insecta	53	8	5	0.8	0.2	0.22	15	17	11	42	103	11.7	61.09	0.5	373	2.68	28.16
Algeria	Salmonellosis	Bacterium	1989	Africa	Africa	M,B,R	Artiodactyla,Rodentia,Lagomorpha,Galliformes,Squamata,Charadriiformes,Columbiformes,Falconiformes,Passeriformes,Psittaciformes,Anseriformes,Gruiformes,Pelecaniformes,Phoenicopteriformes,Suliformes,Testudoformes	Mammalia,Aves,Reptilia	53	8	5	0.8	0.2	0.22	15	17	11	42	103	11.7	61.09	0.5	373	2.68	28.16
Algeria	Salmonellosis	Bacterium	2008	Africa	Africa	M,B,R	Artiodactyla,Rodentia,Lagomorpha,Galliformes,Squamata,Charadriiformes,Columbiformes,Falconiformes,Passeriformes,Psittaciformes,Anseriformes,Gruiformes,Pelecaniformes,Phoenicopteriformes,Suliformes,Testudoformes	Mammalia,Aves,Reptilia	53	8	5	0.8	0.2	0.22	15	17	11	42	103	11.7	61.09	0.5	373	2.68	28.16
Algeria	West Nile fever	Virus	1994	Africa	Africa	M,I	Perissodactyla,Chiroptera,Ixodida,Diptera	Mammalia,Arachnida,Insecta	53	8	5	0.8	0.2	0.22	15	17	11	42	103	11.7	61.09	0.5	373	2.68	28.16
Algeria	Malaria	Parasite	2007	Africa	Africa	I	Diptera	Insecta	53	8	5	0.8	0.2	0.22	15	17	11	42	103	11.7	61.09	0.5	373	2.68	28.16
American Samoa	Angiostrongyliasis	Parasite	1982	Island	Oceania	M,A,I	Rodentia,Decapoda,Anura,Anura	Mammalia,Amphibia,Insecta	28	8	5	1.4	0	1	1	7	6	66	115	235.4	19.5	0.55	16	-170.31	-14.22
American Samoa	Chikungunya	Virus	2014	Island	Oceania	M,I	Primates,Diptera	Mammalia,Insecta	28	8	5	1.4	0	1	1	7	6	66	115	235.4	19.5	0.55	16	-170.31	-14.22
American Samoa	Dengue	Virus	2001	Island	Oceania	M,I	Diptera,Primates	Mammalia,Insecta	28	8	5	1.4	0	1	1	7	6	66	115	235.4	19.5	0.55	16	-170.31	-14.22
American Samoa	Dengue	Virus	2008	Island	Oceania	M,I	Diptera,Primates	Mammalia,Insecta	28	8	5	1.4	0	1	1	7	6	66	115	235.4	19.5	0.55	16	-170.31	-14.22
American Samoa	Dengue	Virus	2009	Island	Oceania	M,I	Diptera,Primates	Mammalia,Insecta	28	8	5	1.4	0	1	1	7	6	66	115	235.4	19.5	0.55	16	-170.31	-14.22
American Samoa	Dengue	Virus	2011	Island	Oceania	M,I	Diptera,Primates	Mammalia,Insecta	28	8	5	1.4	0	1	1	7	6	66	115	235.4	19.5	0.55	16	-170.31	-14.22
American Samoa	Dengue	Virus	2014	Island	Oceania	M,I	Diptera,Primates	Mammalia,Insecta	28	8	5	1.4	0	1	1	7	6	66	115	235.4	19.5	0.55	16	-170.31	-14.22
American Samoa	Dengue	Virus	2015	Island	Oceania	M,I	Diptera,Primates	Mammalia,Insecta	28	8	5	1.4	0	1	1	7	6	66	115	235.4	19.5	0.55	16	-170.31	-14.22
American Samoa	Dengue	Virus	2016	Island	Oceania	M,I	Diptera,Primates	Mammalia,Insecta	28	8	5	1.4	0	1	1	7	6	66	115	235.4	19.5	0.55	16	-170.31	-14.22
American Samoa	Influenza	Virus	2009	Island	Oceania	M,B	Carnivora,Artiodactyla,Columbiformes,Galliformes,Passeriformes,Psittaciformes,Anseriformes,Gruiformes,Pelecaniformes,Phoenicopteriformes,Suliformes	Mammalia,Aves	28	8	5	1.4	0	1	1	7	6	66	115	235.4	19.5	0.55	16	-170.31	-14.22
American Samoa	Ross River disease	Virus	1979	Island	Oceania	M,I	Rodentia,Marsupialia,Perissodactyla,Diptera	Mammalia,Insecta	28	8	5	1.4	0	1	1	7	6	66	115	235.4	19.5	0.55	16	-170.31	-14.22
American Samoa	Shigellosis	Bacterium	2004	Island	Oceania	M	Primates	Mammalia	28	8	5	1.4	0	1	1	7	6	66	115	235.4	19.5	0.55	16	-170.31	-14.22
American Samoa	Shigellosis	Bacterium	2014	Island	Oceania	M	Primates	Mammalia	28	8	5	1.4	0	1	1	7	6	66	115	235.4	19.5	0.55	16	-170.31	-14.22
American Samoa	Zika	Virus	2016	Island	Oceania	M,I	Diptera,Primates	Mammalia,Insecta	28	8	5	1.4	0	1	1	7	6	66	115	235.4	19.5	0.55	16	-170.31	-14.22
American Samoa	Amoebiasis	Parasite	2014	Island	Oceania	I	Diptera	Insecta	28	8	5	1.4	0	1	1	7	6	66	115	235.4	19.5	0.55	16	-170.31	-14.22
Andorra	Influenza	Virus	2009	Europe, Asia, Australia, New Guinea	Europe	M,B	Carnivora,Artiodactyla,Columbiformes,Galliformes,Passeriformes,Psittaciformes,Anseriformes,Gruiformes,Pelecaniformes,Phoenicopteriformes,Suliformes	Mammalia,Aves	5	3	3	2.8	0.4	0.71	2	3	1	7	38	123.91	199.17	0.63	5	1.58	42.54
Angola	Anthrax	Bacterium	1995	Africa	Africa	M	Artiodactyla	Mammalia	41	4	4	0.5	0.1	0.73	24	36	7	11	97	12.39	379.87	0.15	54	17.55	-12.3
Angola	Anthrax	Bacterium	2006	Africa	Africa	M	Artiodactyla	Mammalia	41	4	4	0.5	0.1	0.73	24	36	7	11	97	12.39	379.87	0.15	54	17.55	-12.3
Angola	Anthrax	Bacterium	2019	Africa	Africa	M	Artiodactyla	Mammalia	41	4	4	0.5	0.1	0.73	24	36	7	11	97	12.39	379.87	0.15	54	17.55	-12.3
Angola	Chikungunya	Virus	1970	Africa	Africa	M,I	Primates,Diptera	Mammalia,Insecta	41	4	4	0.5	0.1	0.73	24	36	7	11	97	12.39	379.87	0.15	54	17.55	-12.3
Angola	Dengue	Virus	2013	Africa	Africa	M,I	Diptera,Primates	Mammalia,Insecta	41	4	4	0.5	0.1	0.73	24	36	7	11	97	12.39	379.87	0.15	54	17.55	-12.3
Angola	Dengue	Virus	2018	Africa	Africa	M,I	Diptera,Primates	Mammalia,Insecta	41	4	4	0.5	0.1	0.73	24	36	7	11	97	12.39	379.87	0.15	54	17.55	-12.3
Angola	Dengue	Virus	2019	Africa	Africa	M,I	Diptera,Primates	Mammalia,Insecta	41	4	4	0.5	0.1	0.73	24	36	7	11	97	12.39	379.87	0.15	54	17.55	-12.3
Angola	Influenza	Virus	2009	Africa	Africa	M,B	Carnivora,Artiodactyla,Columbiformes,Galliformes,Passeriformes,Psittaciformes,Anseriformes,Gruiformes,Pelecaniformes,Phoenicopteriformes,Suliformes	Mammalia,Aves	41	4	4	0.5	0.1	0.73	24	36	7	11	97	12.39	379.87	0.15	54	17.55	-12.3
Angola	Marburg virus disease	Virus	2004	Africa	Africa	M	Primates,Chiroptera	Mammalia	41	4	4	0.5	0.1	0.73	24	36	7	11	97	12.39	379.87	0.15	54	17.55	-12.3
Angola	Rabies	Virus	2009	Africa	Africa	M	Carnivora,Chiroptera,Rodentia,Lagomorpha	Mammalia	41	4	4	0.5	0.1	0.73	24	36	7	11	97	12.39	379.87	0.15	54	17.55	-12.3
Angola	Rabies	Virus	2011	Africa	Africa	M	Carnivora,Chiroptera,Rodentia,Lagomorpha	Mammalia	41	4	4	0.5	0.1	0.73	24	36	7	11	97	12.39	379.87	0.15	54	17.55	-12.3
Angola	Schistosomiasis - haematobium	Parasite	2008	Africa	Africa	M,I	Stylommatophora,Basommatophora,Primates	Mammalia,Gastropoda	41	4	4	0.5	0.1	0.73	24	36	7	11	97	12.39	379.87	0.15	54	17.55	-12.3
Angola	Schistosomiasis - mansoni	Parasite	2008	Africa	Africa	M,I	Stylommatophora,Carnivora,Artiodactyla,Rodentia,Perissodactyla,Primates	Mammalia,Gastropoda	41	4	4	0.5	0.1	0.73	24	36	7	11	97	12.39	379.87	0.15	54	17.55	-12.3
Angola	Shigellosis	Bacterium	2014	Africa	Africa	M	Primates	Mammalia	41	4	4	0.5	0.1	0.73	24	36	7	11	97	12.39	379.87	0.15	54	17.55	-12.3
Angola	Yellow fever	Virus	1971	Africa	Africa	M,I	Diptera,Primates,Marsupialia	Mammalia,Insecta	41	4	4	0.5	0.1	0.73	24	36	7	11	97	12.39	379.87	0.15	54	17.55	-12.3
Angola	Yellow fever	Virus	1988	Africa	Africa	M,I	Diptera,Primates,Marsupialia	Mammalia,Insecta	41	4	4	0.5	0.1	0.73	24	36	7	11	97	12.39	379.87	0.15	54	17.55	-12.3
Angola	Yellow fever	Virus	2015	Africa	Africa	M,I	Diptera,Primates,Marsupialia	Mammalia,Insecta	41	4	4	0.5	0.1	0.73	24	36	7	11	97	12.39	379.87	0.15	54	17.55	-12.3
Angola	Malaria	Parasite	2007	Africa	Africa	I	Diptera	Insecta	41	4	4	0.5	0.1	0.73	24	36	7	11	97	12.39	379.87	0.15	54	17.55	-12.3
Angola	Malaria	Parasite	2014	Africa	Africa	I	Diptera	Insecta	41	4	4	0.5	0.1	0.73	24	36	7	11	97	12.39	379.87	0.15	54	17.55	-12.3
Angola	Malaria	Parasite	2017	Africa	Africa	I	Diptera	Insecta	41	4	4	0.5	0.1	0.73	24	36	7	11	97	12.39	379.87	0.15	54	17.55	-12.3
Anguilla	Chikungunya	Virus	2014	Island	North America	M,I	Primates,Diptera	Mammalia,Insecta	5	15	8	1.3	0.3	0	1	0	8	10	122	107.29	39	0.55	9	-63.06	18.22
Anguilla	Chikungunya	Virus	2015	Island	North America	M,I	Primates,Diptera	Mammalia,Insecta	5	15	8	1.3	0.3	0	1	0	8	10	122	107.29	39	0.55	9	-63.06	18.22
Anguilla	Influenza	Virus	2009	Island	North America	M,B	Carnivora,Artiodactyla,Columbiformes,Galliformes,Passeriformes,Psittaciformes,Anseriformes,Gruiformes,Pelecaniformes,Phoenicopteriformes,Suliformes	Mammalia,Aves	5	15	8	1.3	0.3	0	1	0	8	10	122	107.29	39	0.55	9	-63.06	18.22
Anguilla	Zika	Virus	2016	Island	North America	M,I	Diptera,Primates	Mammalia,Insecta	5	15	8	1.3	0.3	0	1	0	8	10	122	107.29	39	0.55	9	-63.06	18.22
Anguilla	Zika	Virus	2017	Island	North America	M,I	Diptera,Primates	Mammalia,Insecta	5	15	8	1.3	0.3	0	1	0	8	10	122	107.29	39	0.55	9	-63.06	18.22
Antigua and Barbuda	Chikungunya	Virus	2014	Island	North America	M,I	Primates,Diptera	Mammalia,Insecta	10	8	8	1.2	0.2	0.83	2	3	8	11	118	166.85	52.75	0.69	12	-61.8	17.27
Antigua and Barbuda	Chikungunya	Virus	2015	Island	North America	M,I	Primates,Diptera	Mammalia,Insecta	10	8	8	1.2	0.2	0.83	2	3	8	11	118	166.85	52.75	0.69	12	-61.8	17.27
Antigua and Barbuda	Dengue	Virus	2011	Island	North America	M,I	Diptera,Primates	Mammalia,Insecta	10	8	8	1.2	0.2	0.83	2	3	8	11	118	166.85	52.75	0.69	12	-61.8	17.27
Antigua and Barbuda	Dengue	Virus	2019	Island	North America	M,I	Diptera,Primates	Mammalia,Insecta	10	8	8	1.2	0.2	0.83	2	3	8	11	118	166.85	52.75	0.69	12	-61.8	17.27
Antigua and Barbuda	Dengue	Virus	2020	Island	North America	M,I	Diptera,Primates	Mammalia,Insecta	10	8	8	1.2	0.2	0.83	2	3	8	11	118	166.85	52.75	0.69	12	-61.8	17.27
Antigua and Barbuda	Influenza	Virus	2009	Island	North America	M,B	Carnivora,Artiodactyla,Columbiformes,Galliformes,Passeriformes,Psittaciformes,Anseriformes,Gruiformes,Pelecaniformes,Phoenicopteriformes,Suliformes	Mammalia,Aves	10	8	8	1.2	0.2	0.83	2	3	8	11	118	166.85	52.75	0.69	12	-61.8	17.27
Antigua and Barbuda	Salmonellosis	Bacterium	2003	Island	North America	M,B,R	Artiodactyla,Rodentia,Lagomorpha,Galliformes,Squamata,Charadriiformes,Columbiformes,Falconiformes,Passeriformes,Psittaciformes,Anseriformes,Gruiformes,Pelecaniformes,Phoenicopteriformes,Suliformes,Testudoformes	Mammalia,Aves,Reptilia	10	8	8	1.2	0.2	0.83	2	3	8	11	118	166.85	52.75	0.69	12	-61.8	17.27
Antigua and Barbuda	Zika	Virus	2016	Island	North America	M,I	Diptera,Primates	Mammalia,Insecta	10	8	8	1.2	0.2	0.83	2	3	8	11	118	166.85	52.75	0.69	12	-61.8	17.27
Argentina	Adenovirus infection	Virus	2018	South America	South America	M	Primates	Mammalia	161	35	14	0	0.1	0.84	38	53	63	19	78	12.56	212.72	0.71	1477	-65.17	-35.39
Argentina	Anthrax	Bacterium	1998	South America	South America	M	Artiodactyla	Mammalia	161	35	14	0	0.1	0.84	38	53	63	19	78	12.56	212.72	0.71	1477	-65.17	-35.39
Argentina	Anthrax	Bacterium	2004	South America	South America	M	Artiodactyla	Mammalia	161	35	14	0	0.1	0.84	38	53	63	19	78	12.56	212.72	0.71	1477	-65.17	-35.39
Argentina	Anthrax	Bacterium	2006	South America	South America	M	Artiodactyla	Mammalia	161	35	14	0	0.1	0.84	38	53	63	19	78	12.56	212.72	0.71	1477	-65.17	-35.39
Argentina	Anthrax	Bacterium	2007	South America	South America	M	Artiodactyla	Mammalia	161	35	14	0	0.1	0.84	38	53	63	19	78	12.56	212.72	0.71	1477	-65.17	-35.39
Argentina	Anthrax	Bacterium	2008	South America	South America	M	Artiodactyla	Mammalia	161	35	14	0	0.1	0.84	38	53	63	19	78	12.56	212.72	0.71	1477	-65.17	-35.39
Argentina	Anthrax	Bacterium	2009	South America	South America	M	Artiodactyla	Mammalia	161	35	14	0	0.1	0.84	38	53	63	19	78	12.56	212.72	0.71	1477	-65.17	-35.39
Argentina	Anthrax	Bacterium	2011	South America	South America	M	Artiodactyla	Mammalia	161	35	14	0	0.1	0.84	38	53	63	19	78	12.56	212.72	0.71	1477	-65.17	-35.39
Argentina	Anthrax	Bacterium	2013	South America	South America	M	Artiodactyla	Mammalia	161	35	14	0	0.1	0.84	38	53	63	19	78	12.56	212.72	0.71	1477	-65.17	-35.39
Argentina	Anthrax	Bacterium	2015	South America	South America	M	Artiodactyla	Mammalia	161	35	14	0	0.1	0.84	38	53	63	19	78	12.56	212.72	0.71	1477	-65.17	-35.39
Argentina	Anthrax	Bacterium	2019	South America	South America	M	Artiodactyla	Mammalia	161	35	14	0	0.1	0.84	38	53	63	19	78	12.56	212.72	0.71	1477	-65.17	-35.39
Argentina	Argentine hemorrhagic fever	Virus	1959	South America	South America	M	Rodentia	Mammalia	161	35	14	0	0.1	0.84	38	53	63	19	78	12.56	212.72	0.71	1477	-65.17	-35.39
Argentina	Argentine hemorrhagic fever	Virus	1963	South America	South America	M	Rodentia	Mammalia	161	35	14	0	0.1	0.84	38	53	63	19	78	12.56	212.72	0.71	1477	-65.17	-35.39
Argentina	Botulism	Bacterium	1920	South America	South America	M,B	Perissodactyla,Carnivora,Rodentia,Artiodactyla,Primates,Galliformes	Mammalia,Aves	161	35	14	0	0.1	0.84	38	53	63	19	78	12.56	212.72	0.71	1477	-65.17	-35.39
Argentina	Botulism	Bacterium	1974	South America	South America	M,B	Perissodactyla,Carnivora,Rodentia,Artiodactyla,Primates,Galliformes	Mammalia,Aves	161	35	14	0	0.1	0.84	38	53	63	19	78	12.56	212.72	0.71	1477	-65.17	-35.39
Argentina	Botulism	Bacterium	1979	South America	South America	M,B	Perissodactyla,Carnivora,Rodentia,Artiodactyla,Primates,Galliformes	Mammalia,Aves	161	35	14	0	0.1	0.84	38	53	63	19	78	12.56	212.72	0.71	1477	-65.17	-35.39
Argentina	Botulism	Bacterium	1982	South America	South America	M,B	Perissodactyla,Carnivora,Rodentia,Artiodactyla,Primates,Galliformes	Mammalia,Aves	161	35	14	0	0.1	0.84	38	53	63	19	78	12.56	212.72	0.71	1477	-65.17	-35.39
Argentina	Botulism	Bacterium	1998	South America	South America	M,B	Perissodactyla,Carnivora,Rodentia,Artiodactyla,Primates,Galliformes	Mammalia,Aves	161	35	14	0	0.1	0.84	38	53	63	19	78	12.56	212.72	0.71	1477	-65.17	-35.39
Argentina	Botulism	Bacterium	2011	South America	South America	M,B	Perissodactyla,Carnivora,Rodentia,Artiodactyla,Primates,Galliformes	Mammalia,Aves	161	35	14	0	0.1	0.84	38	53	63	19	78	12.56	212.72	0.71	1477	-65.17	-35.39
Argentina	Botulism	Bacterium	2019	South America	South America	M,B	Perissodactyla,Carnivora,Rodentia,Artiodactyla,Primates,Galliformes	Mammalia,Aves	161	35	14	0	0.1	0.84	38	53	63	19	78	12.56	212.72	0.71	1477	-65.17	-35.39
Argentina	Brucellosis	Bacterium	1994	South America	South America	M	Artiodactyla,Carnivora	Mammalia	161	35	14	0	0.1	0.84	38	53	63	19	78	12.56	212.72	0.71	1477	-65.17	-35.39
Argentina	Brucellosis	Bacterium	1997	South America	South America	M	Artiodactyla,Carnivora	Mammalia	161	35	14	0	0.1	0.84	38	53	63	19	78	12.56	212.72	0.71	1477	-65.17	-35.39
Argentina	Brucellosis	Bacterium	2009	South America	South America	M	Artiodactyla,Carnivora	Mammalia	161	35	14	0	0.1	0.84	38	53	63	19	78	12.56	212.72	0.71	1477	-65.17	-35.39
Argentina	Brucellosis	Bacterium	2010	South America	South America	M	Artiodactyla,Carnivora	Mammalia	161	35	14	0	0.1	0.84	38	53	63	19	78	12.56	212.72	0.71	1477	-65.17	-35.39
Argentina	Brucellosis	Bacterium	2012	South America	South America	M	Artiodactyla,Carnivora	Mammalia	161	35	14	0	0.1	0.84	38	53	63	19	78	12.56	212.72	0.71	1477	-65.17	-35.39
Argentina	Chikungunya	Virus	2016	South America	South America	M,I	Primates,Diptera	Mammalia,Insecta	161	35	14	0	0.1	0.84	38	53	63	19	78	12.56	212.72	0.71	1477	-65.17	-35.39
Argentina	Dengue	Virus	1916	South America	South America	M,I	Diptera,Primates	Mammalia,Insecta	161	35	14	0	0.1	0.84	38	53	63	19	78	12.56	212.72	0.71	1477	-65.17	-35.39
Argentina	Dengue	Virus	1988	South America	South America	M,I	Diptera,Primates	Mammalia,Insecta	161	35	14	0	0.1	0.84	38	53	63	19	78	12.56	212.72	0.71	1477	-65.17	-35.39
Argentina	Dengue	Virus	2004	South America	South America	M,I	Diptera,Primates	Mammalia,Insecta	161	35	14	0	0.1	0.84	38	53	63	19	78	12.56	212.72	0.71	1477	-65.17	-35.39
Argentina	Dengue	Virus	2009	South America	South America	M,I	Diptera,Primates	Mammalia,Insecta	161	35	14	0	0.1	0.84	38	53	63	19	78	12.56	212.72	0.71	1477	-65.17	-35.39
Argentina	Dengue	Virus	2010	South America	South America	M,I	Diptera,Primates	Mammalia,Insecta	161	35	14	0	0.1	0.84	38	53	63	19	78	12.56	212.72	0.71	1477	-65.17	-35.39
Argentina	Dengue	Virus	2011	South America	South America	M,I	Diptera,Primates	Mammalia,Insecta	161	35	14	0	0.1	0.84	38	53	63	19	78	12.56	212.72	0.71	1477	-65.17	-35.39
Argentina	Dengue	Virus	2012	South America	South America	M,I	Diptera,Primates	Mammalia,Insecta	161	35	14	0	0.1	0.84	38	53	63	19	78	12.56	212.72	0.71	1477	-65.17	-35.39
Argentina	Dengue	Virus	2013	South America	South America	M,I	Diptera,Primates	Mammalia,Insecta	161	35	14	0	0.1	0.84	38	53	63	19	78	12.56	212.72	0.71	1477	-65.17	-35.39
Argentina	Dengue	Virus	2015	South America	South America	M,I	Diptera,Primates	Mammalia,Insecta	161	35	14	0	0.1	0.84	38	53	63	19	78	12.56	212.72	0.71	1477	-65.17	-35.39
Argentina	Dengue	Virus	2016	South America	South America	M,I	Diptera,Primates	Mammalia,Insecta	161	35	14	0	0.1	0.84	38	53	63	19	78	12.56	212.72	0.71	1477	-65.17	-35.39
Argentina	Dengue	Virus	2017	South America	South America	M,I	Diptera,Primates	Mammalia,Insecta	161	35	14	0	0.1	0.84	38	53	63	19	78	12.56	212.72	0.71	1477	-65.17	-35.39
Argentina	Dengue	Virus	2020	South America	South America	M,I	Diptera,Primates	Mammalia,Insecta	161	35	14	0	0.1	0.84	38	53	63	19	78	12.56	212.72	0.71	1477	-65.17	-35.39
Argentina	Eastern equine encephalitis	Virus	1981	South America	South America	M,B,I	Perissodactyla,Artiodactyla,Columbiformes,Galliformes,Passeriformes,Diptera	Mammalia,Aves,Insecta	161	35	14	0	0.1	0.84	38	53	63	19	78	12.56	212.72	0.71	1477	-65.17	-35.39
Argentina	Escherichia coli diarrhea	Bacterium	1996	South America	South America	M,B	Artiodactyla,Anseriformes,Gruiformes,Pelecaniformes,Phoenicopteriformes,Suliformes,Passeriformes,Galliformes,Falconiformes,Lagomorpha	Mammalia,Aves	161	35	14	0	0.1	0.84	38	53	63	19	78	12.56	212.72	0.71	1477	-65.17	-35.39
Argentina	Escherichia coli diarrhea	Bacterium	2003	South America	South America	M,B	Artiodactyla,Anseriformes,Gruiformes,Pelecaniformes,Phoenicopteriformes,Suliformes,Passeriformes,Galliformes,Falconiformes,Lagomorpha	Mammalia,Aves	161	35	14	0	0.1	0.84	38	53	63	19	78	12.56	212.72	0.71	1477	-65.17	-35.39
Argentina	Hantavirus pulmonary syndrome	Virus	1996	South America	South America	M	Rodentia	Mammalia	161	35	14	0	0.1	0.84	38	53	63	19	78	12.56	212.72	0.71	1477	-65.17	-35.39
Argentina	Hantavirus pulmonary syndrome	Virus	2006	South America	South America	M	Rodentia	Mammalia	161	35	14	0	0.1	0.84	38	53	63	19	78	12.56	212.72	0.71	1477	-65.17	-35.39
Argentina	Hantavirus pulmonary syndrome	Virus	2012	South America	South America	M	Rodentia	Mammalia	161	35	14	0	0.1	0.84	38	53	63	19	78	12.56	212.72	0.71	1477	-65.17	-35.39
Argentina	Hantavirus pulmonary syndrome	Virus	2013	South America	South America	M	Rodentia	Mammalia	161	35	14	0	0.1	0.84	38	53	63	19	78	12.56	212.72	0.71	1477	-65.17	-35.39
Argentina	Hantavirus pulmonary syndrome	Virus	2016	South America	South America	M	Rodentia	Mammalia	161	35	14	0	0.1	0.84	38	53	63	19	78	12.56	212.72	0.71	1477	-65.17	-35.39
Argentina	Hantavirus pulmonary syndrome	Virus	2018	South America	South America	M	Rodentia	Mammalia	161	35	14	0	0.1	0.84	38	53	63	19	78	12.56	212.72	0.71	1477	-65.17	-35.39
Argentina	Hantavirus pulmonary syndrome	Virus	2019	South America	South America	M	Rodentia	Mammalia	161	35	14	0	0.1	0.84	38	53	63	19	78	12.56	212.72	0.71	1477	-65.17	-35.39
Argentina	Hepatitis A	Virus	2003	South America	South America	M	Primates	Mammalia	161	35	14	0	0.1	0.84	38	53	63	19	78	12.56	212.72	0.71	1477	-65.17	-35.39
Argentina	Hepatitis A	Virus	2004	South America	South America	M	Primates	Mammalia	161	35	14	0	0.1	0.84	38	53	63	19	78	12.56	212.72	0.71	1477	-65.17	-35.39
Argentina	Hepatitis A	Virus	2006	South America	South America	M	Primates	Mammalia	161	35	14	0	0.1	0.84	38	53	63	19	78	12.56	212.72	0.71	1477	-65.17	-35.39
Argentina	Hepatitis A	Virus	2017	South America	South America	M	Primates	Mammalia	161	35	14	0	0.1	0.84	38	53	63	19	78	12.56	212.72	0.71	1477	-65.17	-35.39
Argentina	Hepatitis B	Virus	2008	South America	South America	M	Primates	Mammalia	161	35	14	0	0.1	0.84	38	53	63	19	78	12.56	212.72	0.71	1477	-65.17	-35.39
Argentina	Histoplasmosis	Fungus	2011	South America	South America	M,B	Chiroptera,Galliformes	Mammalia,Aves	161	35	14	0	0.1	0.84	38	53	63	19	78	12.56	212.72	0.71	1477	-65.17	-35.39
Argentina	Histoplasmosis	Fungus	2013	South America	South America	M,B	Chiroptera,Galliformes	Mammalia,Aves	161	35	14	0	0.1	0.84	38	53	63	19	78	12.56	212.72	0.71	1477	-65.17	-35.39
Argentina	Influenza	Virus	1918	South America	South America	M,B	Carnivora,Artiodactyla,Columbiformes,Galliformes,Passeriformes,Psittaciformes,Anseriformes,Gruiformes,Pelecaniformes,Phoenicopteriformes,Suliformes	Mammalia,Aves	161	35	14	0	0.1	0.84	38	53	63	19	78	12.56	212.72	0.71	1477	-65.17	-35.39
Argentina	Influenza	Virus	2009	South America	South America	M,B	Carnivora,Artiodactyla,Columbiformes,Galliformes,Passeriformes,Psittaciformes,Anseriformes,Gruiformes,Pelecaniformes,Phoenicopteriformes,Suliformes	Mammalia,Aves	161	35	14	0	0.1	0.84	38	53	63	19	78	12.56	212.72	0.71	1477	-65.17	-35.39
Argentina	Leishmaniasis - cutaneous	Parasite	1993	South America	South America	M,I	Carnivora,Edentata,Hyracoidea,Marsupialia,Pilosa,Chiroptera,Rodentia,Diptera	Mammalia,Insecta	161	35	14	0	0.1	0.84	38	53	63	19	78	12.56	212.72	0.71	1477	-65.17	-35.39
Argentina	Leishmaniasis - cutaneous	Parasite	1996	South America	South America	M,I	Carnivora,Edentata,Hyracoidea,Marsupialia,Pilosa,Chiroptera,Rodentia,Diptera	Mammalia,Insecta	161	35	14	0	0.1	0.84	38	53	63	19	78	12.56	212.72	0.71	1477	-65.17	-35.39
Argentina	Leishmaniasis - cutaneous	Parasite	1998	South America	South America	M,I	Carnivora,Edentata,Hyracoidea,Marsupialia,Pilosa,Chiroptera,Rodentia,Diptera	Mammalia,Insecta	161	35	14	0	0.1	0.84	38	53	63	19	78	12.56	212.72	0.71	1477	-65.17	-35.39
Argentina	Leishmaniasis - cutaneous	Parasite	1999	South America	South America	M,I	Carnivora,Edentata,Hyracoidea,Marsupialia,Pilosa,Chiroptera,Rodentia,Diptera	Mammalia,Insecta	161	35	14	0	0.1	0.84	38	53	63	19	78	12.56	212.72	0.71	1477	-65.17	-35.39
Argentina	Leishmaniasis - cutaneous	Parasite	2002	South America	South America	M,I	Carnivora,Edentata,Hyracoidea,Marsupialia,Pilosa,Chiroptera,Rodentia,Diptera	Mammalia,Insecta	161	35	14	0	0.1	0.84	38	53	63	19	78	12.56	212.72	0.71	1477	-65.17	-35.39
Argentina	Leishmaniasis - cutaneous	Parasite	2003	South America	South America	M,I	Carnivora,Edentata,Hyracoidea,Marsupialia,Pilosa,Chiroptera,Rodentia,Diptera	Mammalia,Insecta	161	35	14	0	0.1	0.84	38	53	63	19	78	12.56	212.72	0.71	1477	-65.17	-35.39
Argentina	Leishmaniasis - cutaneous	Parasite	2008	South America	South America	M,I	Carnivora,Edentata,Hyracoidea,Marsupialia,Pilosa,Chiroptera,Rodentia,Diptera	Mammalia,Insecta	161	35	14	0	0.1	0.84	38	53	63	19	78	12.56	212.72	0.71	1477	-65.17	-35.39
Argentina	Leishmaniasis - cutaneous	Parasite	2011	South America	South America	M,I	Carnivora,Edentata,Hyracoidea,Marsupialia,Pilosa,Chiroptera,Rodentia,Diptera	Mammalia,Insecta	161	35	14	0	0.1	0.84	38	53	63	19	78	12.56	212.72	0.71	1477	-65.17	-35.39
Argentina	Leishmaniasis - cutaneous	Parasite	2015	South America	South America	M,I	Carnivora,Edentata,Hyracoidea,Marsupialia,Pilosa,Chiroptera,Rodentia,Diptera	Mammalia,Insecta	161	35	14	0	0.1	0.84	38	53	63	19	78	12.56	212.72	0.71	1477	-65.17	-35.39
Argentina	Leishmaniasis - visceral	Parasite	2010	South America	South America	M,I	Carnivora,Lagomorpha,Rodentia,Diptera	Mammalia,Insecta	161	35	14	0	0.1	0.84	38	53	63	19	78	12.56	212.72	0.71	1477	-65.17	-35.39
Argentina	Leishmaniasis - visceral	Parasite	2011	South America	South America	M,I	Carnivora,Lagomorpha,Rodentia,Diptera	Mammalia,Insecta	161	35	14	0	0.1	0.84	38	53	63	19	78	12.56	212.72	0.71	1477	-65.17	-35.39
Argentina	Leishmaniasis - visceral	Parasite	2015	South America	South America	M,I	Carnivora,Lagomorpha,Rodentia,Diptera	Mammalia,Insecta	161	35	14	0	0.1	0.84	38	53	63	19	78	12.56	212.72	0.71	1477	-65.17	-35.39
Argentina	Leptospirosis	Bacterium	1976	South America	South America	M,A	Artiodactyla,Carnivora,Perissodactyla,Rodentia,Marsupialia,Anura	Mammalia,Amphibia	161	35	14	0	0.1	0.84	38	53	63	19	78	12.56	212.72	0.71	1477	-65.17	-35.39
Argentina	Leptospirosis	Bacterium	1977	South America	South America	M,A	Artiodactyla,Carnivora,Perissodactyla,Rodentia,Marsupialia,Anura	Mammalia,Amphibia	161	35	14	0	0.1	0.84	38	53	63	19	78	12.56	212.72	0.71	1477	-65.17	-35.39
Argentina	Leptospirosis	Bacterium	1998	South America	South America	M,A	Artiodactyla,Carnivora,Perissodactyla,Rodentia,Marsupialia,Anura	Mammalia,Amphibia	161	35	14	0	0.1	0.84	38	53	63	19	78	12.56	212.72	0.71	1477	-65.17	-35.39
Argentina	Leptospirosis	Bacterium	2004	South America	South America	M,A	Artiodactyla,Carnivora,Perissodactyla,Rodentia,Marsupialia,Anura	Mammalia,Amphibia	161	35	14	0	0.1	0.84	38	53	63	19	78	12.56	212.72	0.71	1477	-65.17	-35.39
Argentina	Leptospirosis	Bacterium	2007	South America	South America	M,A	Artiodactyla,Carnivora,Perissodactyla,Rodentia,Marsupialia,Anura	Mammalia,Amphibia	161	35	14	0	0.1	0.84	38	53	63	19	78	12.56	212.72	0.71	1477	-65.17	-35.39
Argentina	Leptospirosis	Bacterium	2010	South America	South America	M,A	Artiodactyla,Carnivora,Perissodactyla,Rodentia,Marsupialia,Anura	Mammalia,Amphibia	161	35	14	0	0.1	0.84	38	53	63	19	78	12.56	212.72	0.71	1477	-65.17	-35.39
Argentina	Leptospirosis	Bacterium	2011	South America	South America	M,A	Artiodactyla,Carnivora,Perissodactyla,Rodentia,Marsupialia,Anura	Mammalia,Amphibia	161	35	14	0	0.1	0.84	38	53	63	19	78	12.56	212.72	0.71	1477	-65.17	-35.39
Argentina	Leptospirosis	Bacterium	2014	South America	South America	M,A	Artiodactyla,Carnivora,Perissodactyla,Rodentia,Marsupialia,Anura	Mammalia,Amphibia	161	35	14	0	0.1	0.84	38	53	63	19	78	12.56	212.72	0.71	1477	-65.17	-35.39
Argentina	Mycobacteriosis - miscellaneous nontuberculous	Bacterium	2007	South America	South America	M,B	Artiodactyla,Galliformes,Psittaciformes	Mammalia,Aves	161	35	14	0	0.1	0.84	38	53	63	19	78	12.56	212.72	0.71	1477	-65.17	-35.39
Argentina	Orf	Virus	2014	South America	South America	M	Artiodactyla	Mammalia	161	35	14	0	0.1	0.84	38	53	63	19	78	12.56	212.72	0.71	1477	-65.17	-35.39
Argentina	Ornithosis	Bacterium	1929	South America	South America	M,B	Psittaciformes,Columbiformes,Galliformes,Anseriformes,Carnivora,Artiodactyla	Mammalia,Aves	161	35	14	0	0.1	0.84	38	53	63	19	78	12.56	212.72	0.71	1477	-65.17	-35.39
Argentina	Ornithosis	Bacterium	2010	South America	South America	M,B	Psittaciformes,Columbiformes,Galliformes,Anseriformes,Carnivora,Artiodactyla	Mammalia,Aves	161	35	14	0	0.1	0.84	38	53	63	19	78	12.56	212.72	0.71	1477	-65.17	-35.39
Argentina	Ornithosis	Bacterium	2013	South America	South America	M,B	Psittaciformes,Columbiformes,Galliformes,Anseriformes,Carnivora,Artiodactyla	Mammalia,Aves	161	35	14	0	0.1	0.84	38	53	63	19	78	12.56	212.72	0.71	1477	-65.17	-35.39
Argentina	Ornithosis	Bacterium	2014	South America	South America	M,B	Psittaciformes,Columbiformes,Galliformes,Anseriformes,Carnivora,Artiodactyla	Mammalia,Aves	161	35	14	0	0.1	0.84	38	53	63	19	78	12.56	212.72	0.71	1477	-65.17	-35.39
Argentina	Ornithosis	Bacterium	2018	South America	South America	M,B	Psittaciformes,Columbiformes,Galliformes,Anseriformes,Carnivora,Artiodactyla	Mammalia,Aves	161	35	14	0	0.1	0.84	38	53	63	19	78	12.56	212.72	0.71	1477	-65.17	-35.39
Argentina	Q-fever	Bacterium	2007	South America	South America	M,B,I	Artiodactyla,Rodentia,Lagomorpha,Ixodida,Diprotodonta,Marsupialia,Carnivora,Perissodactyla,Columbiformes,Galliformes,Psittaciformes,Anseriformes,Gruiformes,Pelecaniformes,Phoenicopteriformes,Suliformes	Mammalia,Aves,Arachnida	161	35	14	0	0.1	0.84	38	53	63	19	78	12.56	212.72	0.71	1477	-65.17	-35.39
Argentina	Rabies	Virus	2008	South America	South America	M	Carnivora,Chiroptera,Rodentia,Lagomorpha	Mammalia	161	35	14	0	0.1	0.84	38	53	63	19	78	12.56	212.72	0.71	1477	-65.17	-35.39
Argentina	Rabies	Virus	2011	South America	South America	M	Carnivora,Chiroptera,Rodentia,Lagomorpha	Mammalia	161	35	14	0	0.1	0.84	38	53	63	19	78	12.56	212.72	0.71	1477	-65.17	-35.39
Argentina	Salmonellosis	Bacterium	1982	South America	South America	M,B,R	Artiodactyla,Rodentia,Lagomorpha,Galliformes,Squamata,Charadriiformes,Columbiformes,Falconiformes,Passeriformes,Psittaciformes,Anseriformes,Gruiformes,Pelecaniformes,Phoenicopteriformes,Suliformes,Testudoformes	Mammalia,Aves,Reptilia	161	35	14	0	0.1	0.84	38	53	63	19	78	12.56	212.72	0.71	1477	-65.17	-35.39
Argentina	Salmonellosis	Bacterium	2020	South America	South America	M,B,R	Artiodactyla,Rodentia,Lagomorpha,Galliformes,Squamata,Charadriiformes,Columbiformes,Falconiformes,Passeriformes,Psittaciformes,Anseriformes,Gruiformes,Pelecaniformes,Phoenicopteriformes,Suliformes,Testudoformes	Mammalia,Aves,Reptilia	161	35	14	0	0.1	0.84	38	53	63	19	78	12.56	212.72	0.71	1477	-65.17	-35.39
Argentina	Shigellosis	Bacterium	2004	South America	South America	M	Primates	Mammalia	161	35	14	0	0.1	0.84	38	53	63	19	78	12.56	212.72	0.71	1477	-65.17	-35.39
Argentina	Shigellosis	Bacterium	2012	South America	South America	M	Primates	Mammalia	161	35	14	0	0.1	0.84	38	53	63	19	78	12.56	212.72	0.71	1477	-65.17	-35.39
Argentina	Shigellosis	Bacterium	2017	South America	South America	M	Primates	Mammalia	161	35	14	0	0.1	0.84	38	53	63	19	78	12.56	212.72	0.71	1477	-65.17	-35.39
Argentina	Spotted fevers - Old World	Bacterium	1996	South America	South America	M,I	Carnivora,Rodentia,Acarina	Mammalia,Arachnida	161	35	14	0	0.1	0.84	38	53	63	19	78	12.56	212.72	0.71	1477	-65.17	-35.39
Argentina	St. Louis encephalitis	Virus	2005	South America	South America	M,B,I	Chiroptera,Edentata,Marsupialia,Columbiformes,Passeriformes,Ciconiiformes,Anseriformes,Gruiformes,Pelecaniformes,Phoenicopteriformes,Suliformes,Diptera	Mammalia,Aves,Insecta	161	35	14	0	0.1	0.84	38	53	63	19	78	12.56	212.72	0.71	1477	-65.17	-35.39
Argentina	St. Louis encephalitis	Virus	2010	South America	South America	M,B,I	Chiroptera,Edentata,Marsupialia,Columbiformes,Passeriformes,Ciconiiformes,Anseriformes,Gruiformes,Pelecaniformes,Phoenicopteriformes,Suliformes,Diptera	Mammalia,Aves,Insecta	161	35	14	0	0.1	0.84	38	53	63	19	78	12.56	212.72	0.71	1477	-65.17	-35.39
Argentina	St. Louis encephalitis	Virus	2011	South America	South America	M,B,I	Chiroptera,Edentata,Marsupialia,Columbiformes,Passeriformes,Ciconiiformes,Anseriformes,Gruiformes,Pelecaniformes,Phoenicopteriformes,Suliformes,Diptera	Mammalia,Aves,Insecta	161	35	14	0	0.1	0.84	38	53	63	19	78	12.56	212.72	0.71	1477	-65.17	-35.39
Argentina	Staphylococcal food poisoning	Bacterium	2006	South America	South America	M	Artiodactyla,Carnivora	Mammalia	161	35	14	0	0.1	0.84	38	53	63	19	78	12.56	212.72	0.71	1477	-65.17	-35.39
Argentina	Staphylococcal food poisoning	Bacterium	2008	South America	South America	M	Artiodactyla,Carnivora	Mammalia	161	35	14	0	0.1	0.84	38	53	63	19	78	12.56	212.72	0.71	1477	-65.17	-35.39
Argentina	Tetanus	Bacterium	1996	South America	South America	M	Artiodactyla,Perissodactyla,Primates	Mammalia	161	35	14	0	0.1	0.84	38	53	63	19	78	12.56	212.72	0.71	1477	-65.17	-35.39
Argentina	Trichinosis	Parasite	1969	South America	South America	M	Rodentia,Carnivora,Artiodactyla	Mammalia	161	35	14	0	0.1	0.84	38	53	63	19	78	12.56	212.72	0.71	1477	-65.17	-35.39
Argentina	Trichinosis	Parasite	1993	South America	South America	M	Rodentia,Carnivora,Artiodactyla	Mammalia	161	35	14	0	0.1	0.84	38	53	63	19	78	12.56	212.72	0.71	1477	-65.17	-35.39
Argentina	Trichinosis	Parasite	1999	South America	South America	M	Rodentia,Carnivora,Artiodactyla	Mammalia	161	35	14	0	0.1	0.84	38	53	63	19	78	12.56	212.72	0.71	1477	-65.17	-35.39
Argentina	Trichinosis	Parasite	2005	South America	South America	M	Rodentia,Carnivora,Artiodactyla	Mammalia	161	35	14	0	0.1	0.84	38	53	63	19	78	12.56	212.72	0.71	1477	-65.17	-35.39
Argentina	Trichinosis	Parasite	2008	South America	South America	M	Rodentia,Carnivora,Artiodactyla	Mammalia	161	35	14	0	0.1	0.84	38	53	63	19	78	12.56	212.72	0.71	1477	-65.17	-35.39
Argentina	Trichinosis	Parasite	2010	South America	South America	M	Rodentia,Carnivora,Artiodactyla	Mammalia	161	35	14	0	0.1	0.84	38	53	63	19	78	12.56	212.72	0.71	1477	-65.17	-35.39
Argentina	Trichinosis	Parasite	2011	South America	South America	M	Rodentia,Carnivora,Artiodactyla	Mammalia	161	35	14	0	0.1	0.84	38	53	63	19	78	12.56	212.72	0.71	1477	-65.17	-35.39
Argentina	Trichinosis	Parasite	2012	South America	South America	M	Rodentia,Carnivora,Artiodactyla	Mammalia	161	35	14	0	0.1	0.84	38	53	63	19	78	12.56	212.72	0.71	1477	-65.17	-35.39
Argentina	Trichinosis	Parasite	2013	South America	South America	M	Rodentia,Carnivora,Artiodactyla	Mammalia	161	35	14	0	0.1	0.84	38	53	63	19	78	12.56	212.72	0.71	1477	-65.17	-35.39
Argentina	Trichinosis	Parasite	2014	South America	South America	M	Rodentia,Carnivora,Artiodactyla	Mammalia	161	35	14	0	0.1	0.84	38	53	63	19	78	12.56	212.72	0.71	1477	-65.17	-35.39
Argentina	Trichinosis	Parasite	2015	South America	South America	M	Rodentia,Carnivora,Artiodactyla	Mammalia	161	35	14	0	0.1	0.84	38	53	63	19	78	12.56	212.72	0.71	1477	-65.17	-35.39
Argentina	Trichinosis	Parasite	2016	South America	South America	M	Rodentia,Carnivora,Artiodactyla	Mammalia	161	35	14	0	0.1	0.84	38	53	63	19	78	12.56	212.72	0.71	1477	-65.17	-35.39
Argentina	Trichinosis	Parasite	2018	South America	South America	M	Rodentia,Carnivora,Artiodactyla	Mammalia	161	35	14	0	0.1	0.84	38	53	63	19	78	12.56	212.72	0.71	1477	-65.17	-35.39
Argentina	Trichinosis	Parasite	2019	South America	South America	M	Rodentia,Carnivora,Artiodactyla	Mammalia	161	35	14	0	0.1	0.84	38	53	63	19	78	12.56	212.72	0.71	1477	-65.17	-35.39
Argentina	Trichinosis	Parasite	2020	South America	South America	M	Rodentia,Carnivora,Artiodactyla	Mammalia	161	35	14	0	0.1	0.84	38	53	63	19	78	12.56	212.72	0.71	1477	-65.17	-35.39
Argentina	Tuberculosis	Bacterium	1994	South America	South America	M	Artiodactyla	Mammalia	161	35	14	0	0.1	0.84	38	53	63	19	78	12.56	212.72	0.71	1477	-65.17	-35.39
Argentina	Tuberculosis	Bacterium	1996	South America	South America	M	Artiodactyla	Mammalia	161	35	14	0	0.1	0.84	38	53	63	19	78	12.56	212.72	0.71	1477	-65.17	-35.39
Argentina	Tuberculosis	Bacterium	2001	South America	South America	M	Artiodactyla	Mammalia	161	35	14	0	0.1	0.84	38	53	63	19	78	12.56	212.72	0.71	1477	-65.17	-35.39
Argentina	Yellow fever	Virus	1871	South America	South America	M,I	Diptera,Primates,Marsupialia	Mammalia,Insecta	161	35	14	0	0.1	0.84	38	53	63	19	78	12.56	212.72	0.71	1477	-65.17	-35.39
Argentina	Yellow fever	Virus	1966	South America	South America	M,I	Diptera,Primates,Marsupialia	Mammalia,Insecta	161	35	14	0	0.1	0.84	38	53	63	19	78	12.56	212.72	0.71	1477	-65.17	-35.39
Argentina	Yellow fever	Virus	2008	South America	South America	M,I	Diptera,Primates,Marsupialia	Mammalia,Insecta	161	35	14	0	0.1	0.84	38	53	63	19	78	12.56	212.72	0.71	1477	-65.17	-35.39
Argentina	Yersiniosis	Bacterium	1978	South America	South America	M	Artiodactyla,Rodentia,Lagomorpha,Perissodactyla,Carnivora,Chiroptera	Mammalia	161	35	14	0	0.1	0.84	38	53	63	19	78	12.56	212.72	0.71	1477	-65.17	-35.39
Argentina	Zika	Virus	2016	South America	South America	M,I	Diptera,Primates	Mammalia,Insecta	161	35	14	0	0.1	0.84	38	53	63	19	78	12.56	212.72	0.71	1477	-65.17	-35.39
Argentina	Zika	Virus	2017	South America	South America	M,I	Diptera,Primates	Mammalia,Insecta	161	35	14	0	0.1	0.84	38	53	63	19	78	12.56	212.72	0.71	1477	-65.17	-35.39
Armenia	Anthrax	Bacterium	2004	Europe, Asia, Australia, New Guinea	Europe	M	Artiodactyla	Mammalia	32	0	0	1	0.1	0.91	7	14	7	8	29	107.48	233.92	0.71	93	44.94	40.29
Armenia	Anthrax	Bacterium	2013	Europe, Asia, Australia, New Guinea	Europe	M	Artiodactyla	Mammalia	32	0	0	1	0.1	0.91	7	14	7	8	29	107.48	233.92	0.71	93	44.94	40.29
Armenia	Anthrax	Bacterium	2019	Europe, Asia, Australia, New Guinea	Europe	M	Artiodactyla	Mammalia	32	0	0	1	0.1	0.91	7	14	7	8	29	107.48	233.92	0.71	93	44.94	40.29
Armenia	Botulism	Bacterium	1967	Europe, Asia, Australia, New Guinea	Europe	M,B	Perissodactyla,Carnivora,Rodentia,Artiodactyla,Primates,Galliformes	Mammalia,Aves	32	0	0	1	0.1	0.91	7	14	7	8	29	107.48	233.92	0.71	93	44.94	40.29
Armenia	Botulism	Bacterium	2006	Europe, Asia, Australia, New Guinea	Europe	M,B	Perissodactyla,Carnivora,Rodentia,Artiodactyla,Primates,Galliformes	Mammalia,Aves	32	0	0	1	0.1	0.91	7	14	7	8	29	107.48	233.92	0.71	93	44.94	40.29
Armenia	Botulism	Bacterium	2011	Europe, Asia, Australia, New Guinea	Europe	M,B	Perissodactyla,Carnivora,Rodentia,Artiodactyla,Primates,Galliformes	Mammalia,Aves	32	0	0	1	0.1	0.91	7	14	7	8	29	107.48	233.92	0.71	93	44.94	40.29
Armenia	Botulism	Bacterium	2013	Europe, Asia, Australia, New Guinea	Europe	M,B	Perissodactyla,Carnivora,Rodentia,Artiodactyla,Primates,Galliformes	Mammalia,Aves	32	0	0	1	0.1	0.91	7	14	7	8	29	107.48	233.92	0.71	93	44.94	40.29
Armenia	Botulism	Bacterium	2016	Europe, Asia, Australia, New Guinea	Europe	M,B	Perissodactyla,Carnivora,Rodentia,Artiodactyla,Primates,Galliformes	Mammalia,Aves	32	0	0	1	0.1	0.91	7	14	7	8	29	107.48	233.92	0.71	93	44.94	40.29
Armenia	Botulism	Bacterium	2017	Europe, Asia, Australia, New Guinea	Europe	M,B	Perissodactyla,Carnivora,Rodentia,Artiodactyla,Primates,Galliformes	Mammalia,Aves	32	0	0	1	0.1	0.91	7	14	7	8	29	107.48	233.92	0.71	93	44.94	40.29
Armenia	Brucellosis	Bacterium	2015	Europe, Asia, Australia, New Guinea	Europe	M	Artiodactyla,Carnivora	Mammalia	32	0	0	1	0.1	0.91	7	14	7	8	29	107.48	233.92	0.71	93	44.94	40.29
Armenia	Hepatitis A	Virus	1996	Europe, Asia, Australia, New Guinea	Europe	M	Primates	Mammalia	32	0	0	1	0.1	0.91	7	14	7	8	29	107.48	233.92	0.71	93	44.94	40.29
Armenia	Hepatitis A	Virus	1997	Europe, Asia, Australia, New Guinea	Europe	M	Primates	Mammalia	32	0	0	1	0.1	0.91	7	14	7	8	29	107.48	233.92	0.71	93	44.94	40.29
Armenia	Hepatitis A	Virus	1998	Europe, Asia, Australia, New Guinea	Europe	M	Primates	Mammalia	32	0	0	1	0.1	0.91	7	14	7	8	29	107.48	233.92	0.71	93	44.94	40.29
Armenia	Hepatitis A	Virus	1999	Europe, Asia, Australia, New Guinea	Europe	M	Primates	Mammalia	32	0	0	1	0.1	0.91	7	14	7	8	29	107.48	233.92	0.71	93	44.94	40.29
Armenia	Hepatitis A	Virus	2000	Europe, Asia, Australia, New Guinea	Europe	M	Primates	Mammalia	32	0	0	1	0.1	0.91	7	14	7	8	29	107.48	233.92	0.71	93	44.94	40.29
Armenia	Influenza	Virus	2009	Europe, Asia, Australia, New Guinea	Europe	M,B	Carnivora,Artiodactyla,Columbiformes,Galliformes,Passeriformes,Psittaciformes,Anseriformes,Gruiformes,Pelecaniformes,Phoenicopteriformes,Suliformes	Mammalia,Aves	32	0	0	1	0.1	0.91	7	14	7	8	29	107.48	233.92	0.71	93	44.94	40.29
Armenia	Salmonellosis	Bacterium	1994	Europe, Asia, Australia, New Guinea	Europe	M,B,R	Artiodactyla,Rodentia,Lagomorpha,Galliformes,Squamata,Charadriiformes,Columbiformes,Falconiformes,Passeriformes,Psittaciformes,Anseriformes,Gruiformes,Pelecaniformes,Phoenicopteriformes,Suliformes,Testudoformes	Mammalia,Aves,Reptilia	32	0	0	1	0.1	0.91	7	14	7	8	29	107.48	233.92	0.71	93	44.94	40.29
Armenia	Salmonellosis	Bacterium	1996	Europe, Asia, Australia, New Guinea	Europe	M,B,R	Artiodactyla,Rodentia,Lagomorpha,Galliformes,Squamata,Charadriiformes,Columbiformes,Falconiformes,Passeriformes,Psittaciformes,Anseriformes,Gruiformes,Pelecaniformes,Phoenicopteriformes,Suliformes,Testudoformes	Mammalia,Aves,Reptilia	32	0	0	1	0.1	0.91	7	14	7	8	29	107.48	233.92	0.71	93	44.94	40.29
Armenia	Salmonellosis	Bacterium	2018	Europe, Asia, Australia, New Guinea	Europe	M,B,R	Artiodactyla,Rodentia,Lagomorpha,Galliformes,Squamata,Charadriiformes,Columbiformes,Falconiformes,Passeriformes,Psittaciformes,Anseriformes,Gruiformes,Pelecaniformes,Phoenicopteriformes,Suliformes,Testudoformes	Mammalia,Aves,Reptilia	32	0	0	1	0.1	0.91	7	14	7	8	29	107.48	233.92	0.71	93	44.94	40.29
Armenia	Shigellosis	Bacterium	2003	Europe, Asia, Australia, New Guinea	Europe	M	Primates	Mammalia	32	0	0	1	0.1	0.91	7	14	7	8	29	107.48	233.92	0.71	93	44.94	40.29
Armenia	Tularemia	Bacterium	2003	Europe, Asia, Australia, New Guinea	Europe	M,B,I	Lagomorpha,Rodentia,Ixodida,Carnivora,Galliformes,Anseriformes,Gruiformes,Pelecaniformes,Phoenicopteriformes,Suliformes,Acarina,Diptera	Mammalia,Aves,Arachnida,Insecta	32	0	0	1	0.1	0.91	7	14	7	8	29	107.48	233.92	0.71	93	44.94	40.29
Armenia	Tularemia	Bacterium	2007	Europe, Asia, Australia, New Guinea	Europe	M,B,I	Lagomorpha,Rodentia,Ixodida,Carnivora,Galliformes,Anseriformes,Gruiformes,Pelecaniformes,Phoenicopteriformes,Suliformes,Acarina,Diptera	Mammalia,Aves,Arachnida,Insecta	32	0	0	1	0.1	0.91	7	14	7	8	29	107.48	233.92	0.71	93	44.94	40.29
Armenia	Tularemia	Bacterium	2017	Europe, Asia, Australia, New Guinea	Europe	M,B,I	Lagomorpha,Rodentia,Ixodida,Carnivora,Galliformes,Anseriformes,Gruiformes,Pelecaniformes,Phoenicopteriformes,Suliformes,Acarina,Diptera	Mammalia,Aves,Arachnida,Insecta	32	0	0	1	0.1	0.91	7	14	7	8	29	107.48	233.92	0.71	93	44.94	40.29
Armenia	Malaria	Parasite	1997	Europe, Asia, Australia, New Guinea	Europe	I	Diptera	Insecta	32	0	0	1	0.1	0.91	7	14	7	8	29	107.48	233.92	0.71	93	44.94	40.29
Aruba	Chikungunya	Virus	2014	Island	South America	M,I	Primates,Diptera	Mammalia,Insecta	11	8	7	1.1	0.4	1	2	2	2	2	123	445.14	46	0.55	4	-69.97	12.51
Aruba	Chikungunya	Virus	2015	Island	South America	M,I	Primates,Diptera	Mammalia,Insecta	11	8	7	1.1	0.4	1	2	2	2	2	123	445.14	46	0.55	4	-69.97	12.51
Aruba	Dengue	Virus	2005	Island	South America	M,I	Diptera,Primates	Mammalia,Insecta	11	8	7	1.1	0.4	1	2	2	2	2	123	445.14	46	0.55	4	-69.97	12.51
Aruba	Dengue	Virus	2006	Island	South America	M,I	Diptera,Primates	Mammalia,Insecta	11	8	7	1.1	0.4	1	2	2	2	2	123	445.14	46	0.55	4	-69.97	12.51
Aruba	Dengue	Virus	2015	Island	South America	M,I	Diptera,Primates	Mammalia,Insecta	11	8	7	1.1	0.4	1	2	2	2	2	123	445.14	46	0.55	4	-69.97	12.51
Aruba	Dengue	Virus	2016	Island	South America	M,I	Diptera,Primates	Mammalia,Insecta	11	8	7	1.1	0.4	1	2	2	2	2	123	445.14	46	0.55	4	-69.97	12.51
Aruba	Dengue	Virus	2017	Island	South America	M,I	Diptera,Primates	Mammalia,Insecta	11	8	7	1.1	0.4	1	2	2	2	2	123	445.14	46	0.55	4	-69.97	12.51
Aruba	Dengue	Virus	2019	Island	South America	M,I	Diptera,Primates	Mammalia,Insecta	11	8	7	1.1	0.4	1	2	2	2	2	123	445.14	46	0.55	4	-69.97	12.51
Aruba	Influenza	Virus	2009	Island	South America	M,B	Carnivora,Artiodactyla,Columbiformes,Galliformes,Passeriformes,Psittaciformes,Anseriformes,Gruiformes,Pelecaniformes,Phoenicopteriformes,Suliformes	Mammalia,Aves	11	8	7	1.1	0.4	1	2	2	2	2	123	445.14	46	0.55	4	-69.97	12.51
Aruba	Salmonellosis	Bacterium	2004	Island	South America	M,B,R	Artiodactyla,Rodentia,Lagomorpha,Galliformes,Squamata,Charadriiformes,Columbiformes,Falconiformes,Passeriformes,Psittaciformes,Anseriformes,Gruiformes,Pelecaniformes,Phoenicopteriformes,Suliformes,Testudoformes	Mammalia,Aves,Reptilia	11	8	7	1.1	0.4	1	2	2	2	2	123	445.14	46	0.55	4	-69.97	12.51
Aruba	Zika	Virus	2016	Island	South America	M,I	Diptera,Primates	Mammalia,Insecta	11	8	7	1.1	0.4	1	2	2	2	2	123	445.14	46	0.55	4	-69.97	12.51
Australia	Adenovirus infection	Virus	1959	Europe, Asia, Australia, New Guinea	Oceania	M	Primates	Mammalia	494	71	72	1.2	0.2	0.98	69	53	123	556	99	2.38	204.77	0.91	6033	134.49	-25.73
Australia	Adenovirus infection	Virus	1969	Europe, Asia, Australia, New Guinea	Oceania	M	Primates	Mammalia	494	71	72	1.2	0.2	0.98	69	53	123	556	99	2.38	204.77	0.91	6033	134.49	-25.73
Australia	Adenovirus infection	Virus	1976	Europe, Asia, Australia, New Guinea	Oceania	M	Primates	Mammalia	494	71	72	1.2	0.2	0.98	69	53	123	556	99	2.38	204.77	0.91	6033	134.49	-25.73
Australia	Adenovirus infection	Virus	1978	Europe, Asia, Australia, New Guinea	Oceania	M	Primates	Mammalia	494	71	72	1.2	0.2	0.98	69	53	123	556	99	2.38	204.77	0.91	6033	134.49	-25.73
Australia	Adenovirus infection	Virus	1989	Europe, Asia, Australia, New Guinea	Oceania	M	Primates	Mammalia	494	71	72	1.2	0.2	0.98	69	53	123	556	99	2.38	204.77	0.91	6033	134.49	-25.73
Australia	Adenovirus infection	Virus	1992	Europe, Asia, Australia, New Guinea	Oceania	M	Primates	Mammalia	494	71	72	1.2	0.2	0.98	69	53	123	556	99	2.38	204.77	0.91	6033	134.49	-25.73
Australia	Adenovirus infection	Virus	2000	Europe, Asia, Australia, New Guinea	Oceania	M	Primates	Mammalia	494	71	72	1.2	0.2	0.98	69	53	123	556	99	2.38	204.77	0.91	6033	134.49	-25.73
Australia	Anthrax	Bacterium	1997	Europe, Asia, Australia, New Guinea	Oceania	M	Artiodactyla	Mammalia	494	71	72	1.2	0.2	0.98	69	53	123	556	99	2.38	204.77	0.91	6033	134.49	-25.73
Australia	Anthrax	Bacterium	2001	Europe, Asia, Australia, New Guinea	Oceania	M	Artiodactyla	Mammalia	494	71	72	1.2	0.2	0.98	69	53	123	556	99	2.38	204.77	0.91	6033	134.49	-25.73
Australia	Anthrax	Bacterium	2002	Europe, Asia, Australia, New Guinea	Oceania	M	Artiodactyla	Mammalia	494	71	72	1.2	0.2	0.98	69	53	123	556	99	2.38	204.77	0.91	6033	134.49	-25.73
Australia	Anthrax	Bacterium	2004	Europe, Asia, Australia, New Guinea	Oceania	M	Artiodactyla	Mammalia	494	71	72	1.2	0.2	0.98	69	53	123	556	99	2.38	204.77	0.91	6033	134.49	-25.73
Australia	Anthrax	Bacterium	2006	Europe, Asia, Australia, New Guinea	Oceania	M	Artiodactyla	Mammalia	494	71	72	1.2	0.2	0.98	69	53	123	556	99	2.38	204.77	0.91	6033	134.49	-25.73
Australia	Anthrax	Bacterium	2007	Europe, Asia, Australia, New Guinea	Oceania	M	Artiodactyla	Mammalia	494	71	72	1.2	0.2	0.98	69	53	123	556	99	2.38	204.77	0.91	6033	134.49	-25.73
Australia	Anthrax	Bacterium	2008	Europe, Asia, Australia, New Guinea	Oceania	M	Artiodactyla	Mammalia	494	71	72	1.2	0.2	0.98	69	53	123	556	99	2.38	204.77	0.91	6033	134.49	-25.73
Australia	Anthrax	Bacterium	2009	Europe, Asia, Australia, New Guinea	Oceania	M	Artiodactyla	Mammalia	494	71	72	1.2	0.2	0.98	69	53	123	556	99	2.38	204.77	0.91	6033	134.49	-25.73
Australia	Anthrax	Bacterium	2013	Europe, Asia, Australia, New Guinea	Oceania	M	Artiodactyla	Mammalia	494	71	72	1.2	0.2	0.98	69	53	123	556	99	2.38	204.77	0.91	6033	134.49	-25.73
Australia	Anthrax	Bacterium	2017	Europe, Asia, Australia, New Guinea	Oceania	M	Artiodactyla	Mammalia	494	71	72	1.2	0.2	0.98	69	53	123	556	99	2.38	204.77	0.91	6033	134.49	-25.73
Australia	Anthrax	Bacterium	2019	Europe, Asia, Australia, New Guinea	Oceania	M	Artiodactyla	Mammalia	494	71	72	1.2	0.2	0.98	69	53	123	556	99	2.38	204.77	0.91	6033	134.49	-25.73
Australia	Barmah Forest disease	Virus	1992	Europe, Asia, Australia, New Guinea	Oceania	M,I	Artiodactyla,Marsupialia,Diptera,Perissodactyla	Mammalia,Insecta	494	71	72	1.2	0.2	0.98	69	53	123	556	99	2.38	204.77	0.91	6033	134.49	-25.73
Australia	Barmah Forest disease	Virus	1995	Europe, Asia, Australia, New Guinea	Oceania	M,I	Artiodactyla,Marsupialia,Diptera,Perissodactyla	Mammalia,Insecta	494	71	72	1.2	0.2	0.98	69	53	123	556	99	2.38	204.77	0.91	6033	134.49	-25.73
Australia	Barmah Forest disease	Virus	2002	Europe, Asia, Australia, New Guinea	Oceania	M,I	Artiodactyla,Marsupialia,Diptera,Perissodactyla	Mammalia,Insecta	494	71	72	1.2	0.2	0.98	69	53	123	556	99	2.38	204.77	0.91	6033	134.49	-25.73
Australia	Barmah Forest disease	Virus	2005	Europe, Asia, Australia, New Guinea	Oceania	M,I	Artiodactyla,Marsupialia,Diptera,Perissodactyla	Mammalia,Insecta	494	71	72	1.2	0.2	0.98	69	53	123	556	99	2.38	204.77	0.91	6033	134.49	-25.73
Australia	Botulism	Bacterium	1983	Europe, Asia, Australia, New Guinea	Oceania	M,B	Perissodactyla,Carnivora,Rodentia,Artiodactyla,Primates,Galliformes	Mammalia,Aves	494	71	72	1.2	0.2	0.98	69	53	123	556	99	2.38	204.77	0.91	6033	134.49	-25.73
Australia	Brucellosis	Bacterium	1979	Europe, Asia, Australia, New Guinea	Oceania	M	Artiodactyla,Carnivora	Mammalia	494	71	72	1.2	0.2	0.98	69	53	123	556	99	2.38	204.77	0.91	6033	134.49	-25.73
Australia	Campylobacteriosis	Bacterium	1992	Europe, Asia, Australia, New Guinea	Oceania	M,B	Galliformes,Artiodactyla,Carnivora,Rodentia,Anseriformes,Charadriiformes,Passeriformes	Mammalia,Aves	494	71	72	1.2	0.2	0.98	69	53	123	556	99	2.38	204.77	0.91	6033	134.49	-25.73
Australia	Campylobacteriosis	Bacterium	1997	Europe, Asia, Australia, New Guinea	Oceania	M,B	Galliformes,Artiodactyla,Carnivora,Rodentia,Anseriformes,Charadriiformes,Passeriformes	Mammalia,Aves	494	71	72	1.2	0.2	0.98	69	53	123	556	99	2.38	204.77	0.91	6033	134.49	-25.73
Australia	Campylobacteriosis	Bacterium	1999	Europe, Asia, Australia, New Guinea	Oceania	M,B	Galliformes,Artiodactyla,Carnivora,Rodentia,Anseriformes,Charadriiformes,Passeriformes	Mammalia,Aves	494	71	72	1.2	0.2	0.98	69	53	123	556	99	2.38	204.77	0.91	6033	134.49	-25.73
Australia	Campylobacteriosis	Bacterium	2000	Europe, Asia, Australia, New Guinea	Oceania	M,B	Galliformes,Artiodactyla,Carnivora,Rodentia,Anseriformes,Charadriiformes,Passeriformes	Mammalia,Aves	494	71	72	1.2	0.2	0.98	69	53	123	556	99	2.38	204.77	0.91	6033	134.49	-25.73
Australia	Campylobacteriosis	Bacterium	2001	Europe, Asia, Australia, New Guinea	Oceania	M,B	Galliformes,Artiodactyla,Carnivora,Rodentia,Anseriformes,Charadriiformes,Passeriformes	Mammalia,Aves	494	71	72	1.2	0.2	0.98	69	53	123	556	99	2.38	204.77	0.91	6033	134.49	-25.73
Australia	Campylobacteriosis	Bacterium	2005	Europe, Asia, Australia, New Guinea	Oceania	M,B	Galliformes,Artiodactyla,Carnivora,Rodentia,Anseriformes,Charadriiformes,Passeriformes	Mammalia,Aves	494	71	72	1.2	0.2	0.98	69	53	123	556	99	2.38	204.77	0.91	6033	134.49	-25.73
Australia	Campylobacteriosis	Bacterium	2010	Europe, Asia, Australia, New Guinea	Oceania	M,B	Galliformes,Artiodactyla,Carnivora,Rodentia,Anseriformes,Charadriiformes,Passeriformes	Mammalia,Aves	494	71	72	1.2	0.2	0.98	69	53	123	556	99	2.38	204.77	0.91	6033	134.49	-25.73
Australia	Campylobacteriosis	Bacterium	2012	Europe, Asia, Australia, New Guinea	Oceania	M,B	Galliformes,Artiodactyla,Carnivora,Rodentia,Anseriformes,Charadriiformes,Passeriformes	Mammalia,Aves	494	71	72	1.2	0.2	0.98	69	53	123	556	99	2.38	204.77	0.91	6033	134.49	-25.73
Australia	Campylobacteriosis	Bacterium	2013	Europe, Asia, Australia, New Guinea	Oceania	M,B	Galliformes,Artiodactyla,Carnivora,Rodentia,Anseriformes,Charadriiformes,Passeriformes	Mammalia,Aves	494	71	72	1.2	0.2	0.98	69	53	123	556	99	2.38	204.77	0.91	6033	134.49	-25.73
Australia	Clonorchiasis	Parasite	1994	Europe, Asia, Australia, New Guinea	Oceania	M,I	Carnivora,Artiodactyla,Stylommatophora,Mesogastropoda	Mammalia,Gastropoda	494	71	72	1.2	0.2	0.98	69	53	123	556	99	2.38	204.77	0.91	6033	134.49	-25.73
Australia	Clonorchiasis	Parasite	1997	Europe, Asia, Australia, New Guinea	Oceania	M,I	Carnivora,Artiodactyla,Stylommatophora,Mesogastropoda	Mammalia,Gastropoda	494	71	72	1.2	0.2	0.98	69	53	123	556	99	2.38	204.77	0.91	6033	134.49	-25.73
Australia	Clonorchiasis	Parasite	2006	Europe, Asia, Australia, New Guinea	Oceania	M,I	Carnivora,Artiodactyla,Stylommatophora,Mesogastropoda	Mammalia,Gastropoda	494	71	72	1.2	0.2	0.98	69	53	123	556	99	2.38	204.77	0.91	6033	134.49	-25.73
Australia	Clonorchiasis	Parasite	2007	Europe, Asia, Australia, New Guinea	Oceania	M,I	Carnivora,Artiodactyla,Stylommatophora,Mesogastropoda	Mammalia,Gastropoda	494	71	72	1.2	0.2	0.98	69	53	123	556	99	2.38	204.77	0.91	6033	134.49	-25.73
Australia	Clonorchiasis	Parasite	2008	Europe, Asia, Australia, New Guinea	Oceania	M,I	Carnivora,Artiodactyla,Stylommatophora,Mesogastropoda	Mammalia,Gastropoda	494	71	72	1.2	0.2	0.98	69	53	123	556	99	2.38	204.77	0.91	6033	134.49	-25.73
Australia	Clonorchiasis	Parasite	2009	Europe, Asia, Australia, New Guinea	Oceania	M,I	Carnivora,Artiodactyla,Stylommatophora,Mesogastropoda	Mammalia,Gastropoda	494	71	72	1.2	0.2	0.98	69	53	123	556	99	2.38	204.77	0.91	6033	134.49	-25.73
Australia	Cryptosporidiosis	Parasite	1983	Europe, Asia, Australia, New Guinea	Oceania	M,B	Artiodactyla,Galliformes,Rodentia,Carnivora,Primates,Perissodactyla,Lagomorpha,Didelphimorphia,Anseriformes	Mammalia,Aves	494	71	72	1.2	0.2	0.98	69	53	123	556	99	2.38	204.77	0.91	6033	134.49	-25.73
Australia	Cryptosporidiosis	Parasite	1991	Europe, Asia, Australia, New Guinea	Oceania	M,B	Artiodactyla,Galliformes,Rodentia,Carnivora,Primates,Perissodactyla,Lagomorpha,Didelphimorphia,Anseriformes	Mammalia,Aves	494	71	72	1.2	0.2	0.98	69	53	123	556	99	2.38	204.77	0.91	6033	134.49	-25.73
Australia	Cryptosporidiosis	Parasite	1994	Europe, Asia, Australia, New Guinea	Oceania	M,B	Artiodactyla,Galliformes,Rodentia,Carnivora,Primates,Perissodactyla,Lagomorpha,Didelphimorphia,Anseriformes	Mammalia,Aves	494	71	72	1.2	0.2	0.98	69	53	123	556	99	2.38	204.77	0.91	6033	134.49	-25.73
Australia	Cryptosporidiosis	Parasite	1998	Europe, Asia, Australia, New Guinea	Oceania	M,B	Artiodactyla,Galliformes,Rodentia,Carnivora,Primates,Perissodactyla,Lagomorpha,Didelphimorphia,Anseriformes	Mammalia,Aves	494	71	72	1.2	0.2	0.98	69	53	123	556	99	2.38	204.77	0.91	6033	134.49	-25.73
Australia	Cryptosporidiosis	Parasite	2001	Europe, Asia, Australia, New Guinea	Oceania	M,B	Artiodactyla,Galliformes,Rodentia,Carnivora,Primates,Perissodactyla,Lagomorpha,Didelphimorphia,Anseriformes	Mammalia,Aves	494	71	72	1.2	0.2	0.98	69	53	123	556	99	2.38	204.77	0.91	6033	134.49	-25.73
Australia	Cryptosporidiosis	Parasite	2003	Europe, Asia, Australia, New Guinea	Oceania	M,B	Artiodactyla,Galliformes,Rodentia,Carnivora,Primates,Perissodactyla,Lagomorpha,Didelphimorphia,Anseriformes	Mammalia,Aves	494	71	72	1.2	0.2	0.98	69	53	123	556	99	2.38	204.77	0.91	6033	134.49	-25.73
Australia	Cryptosporidiosis	Parasite	2005	Europe, Asia, Australia, New Guinea	Oceania	M,B	Artiodactyla,Galliformes,Rodentia,Carnivora,Primates,Perissodactyla,Lagomorpha,Didelphimorphia,Anseriformes	Mammalia,Aves	494	71	72	1.2	0.2	0.98	69	53	123	556	99	2.38	204.77	0.91	6033	134.49	-25.73
Australia	Cryptosporidiosis	Parasite	2007	Europe, Asia, Australia, New Guinea	Oceania	M,B	Artiodactyla,Galliformes,Rodentia,Carnivora,Primates,Perissodactyla,Lagomorpha,Didelphimorphia,Anseriformes	Mammalia,Aves	494	71	72	1.2	0.2	0.98	69	53	123	556	99	2.38	204.77	0.91	6033	134.49	-25.73
Australia	Cryptosporidiosis	Parasite	2008	Europe, Asia, Australia, New Guinea	Oceania	M,B	Artiodactyla,Galliformes,Rodentia,Carnivora,Primates,Perissodactyla,Lagomorpha,Didelphimorphia,Anseriformes	Mammalia,Aves	494	71	72	1.2	0.2	0.98	69	53	123	556	99	2.38	204.77	0.91	6033	134.49	-25.73
Australia	Cryptosporidiosis	Parasite	2009	Europe, Asia, Australia, New Guinea	Oceania	M,B	Artiodactyla,Galliformes,Rodentia,Carnivora,Primates,Perissodactyla,Lagomorpha,Didelphimorphia,Anseriformes	Mammalia,Aves	494	71	72	1.2	0.2	0.98	69	53	123	556	99	2.38	204.77	0.91	6033	134.49	-25.73
Australia	Cryptosporidiosis	Parasite	2011	Europe, Asia, Australia, New Guinea	Oceania	M,B	Artiodactyla,Galliformes,Rodentia,Carnivora,Primates,Perissodactyla,Lagomorpha,Didelphimorphia,Anseriformes	Mammalia,Aves	494	71	72	1.2	0.2	0.98	69	53	123	556	99	2.38	204.77	0.91	6033	134.49	-25.73
Australia	Cryptosporidiosis	Parasite	2012	Europe, Asia, Australia, New Guinea	Oceania	M,B	Artiodactyla,Galliformes,Rodentia,Carnivora,Primates,Perissodactyla,Lagomorpha,Didelphimorphia,Anseriformes	Mammalia,Aves	494	71	72	1.2	0.2	0.98	69	53	123	556	99	2.38	204.77	0.91	6033	134.49	-25.73
Australia	Cryptosporidiosis	Parasite	2013	Europe, Asia, Australia, New Guinea	Oceania	M,B	Artiodactyla,Galliformes,Rodentia,Carnivora,Primates,Perissodactyla,Lagomorpha,Didelphimorphia,Anseriformes	Mammalia,Aves	494	71	72	1.2	0.2	0.98	69	53	123	556	99	2.38	204.77	0.91	6033	134.49	-25.73
Australia	Cryptosporidiosis	Parasite	2017	Europe, Asia, Australia, New Guinea	Oceania	M,B	Artiodactyla,Galliformes,Rodentia,Carnivora,Primates,Perissodactyla,Lagomorpha,Didelphimorphia,Anseriformes	Mammalia,Aves	494	71	72	1.2	0.2	0.98	69	53	123	556	99	2.38	204.77	0.91	6033	134.49	-25.73
Australia	Cyclosporiasis	Parasite	2007	Europe, Asia, Australia, New Guinea	Oceania	M	Primates	Mammalia	494	71	72	1.2	0.2	0.98	69	53	123	556	99	2.38	204.77	0.91	6033	134.49	-25.73
Australia	Cyclosporiasis	Parasite	2010	Europe, Asia, Australia, New Guinea	Oceania	M	Primates	Mammalia	494	71	72	1.2	0.2	0.98	69	53	123	556	99	2.38	204.77	0.91	6033	134.49	-25.73
Australia	Dengue	Virus	1897	Europe, Asia, Australia, New Guinea	Oceania	M,I	Diptera,Primates	Mammalia,Insecta	494	71	72	1.2	0.2	0.98	69	53	123	556	99	2.38	204.77	0.91	6033	134.49	-25.73
Australia	Dengue	Virus	1921	Europe, Asia, Australia, New Guinea	Oceania	M,I	Diptera,Primates	Mammalia,Insecta	494	71	72	1.2	0.2	0.98	69	53	123	556	99	2.38	204.77	0.91	6033	134.49	-25.73
Australia	Dengue	Virus	1942	Europe, Asia, Australia, New Guinea	Oceania	M,I	Diptera,Primates	Mammalia,Insecta	494	71	72	1.2	0.2	0.98	69	53	123	556	99	2.38	204.77	0.91	6033	134.49	-25.73
Australia	Dengue	Virus	1954	Europe, Asia, Australia, New Guinea	Oceania	M,I	Diptera,Primates	Mammalia,Insecta	494	71	72	1.2	0.2	0.98	69	53	123	556	99	2.38	204.77	0.91	6033	134.49	-25.73
Australia	Dengue	Virus	1964	Europe, Asia, Australia, New Guinea	Oceania	M,I	Diptera,Primates	Mammalia,Insecta	494	71	72	1.2	0.2	0.98	69	53	123	556	99	2.38	204.77	0.91	6033	134.49	-25.73
Australia	Dengue	Virus	1981	Europe, Asia, Australia, New Guinea	Oceania	M,I	Diptera,Primates	Mammalia,Insecta	494	71	72	1.2	0.2	0.98	69	53	123	556	99	2.38	204.77	0.91	6033	134.49	-25.73
Australia	Dengue	Virus	1990	Europe, Asia, Australia, New Guinea	Oceania	M,I	Diptera,Primates	Mammalia,Insecta	494	71	72	1.2	0.2	0.98	69	53	123	556	99	2.38	204.77	0.91	6033	134.49	-25.73
Australia	Dengue	Virus	1992	Europe, Asia, Australia, New Guinea	Oceania	M,I	Diptera,Primates	Mammalia,Insecta	494	71	72	1.2	0.2	0.98	69	53	123	556	99	2.38	204.77	0.91	6033	134.49	-25.73
Australia	Dengue	Virus	1996	Europe, Asia, Australia, New Guinea	Oceania	M,I	Diptera,Primates	Mammalia,Insecta	494	71	72	1.2	0.2	0.98	69	53	123	556	99	2.38	204.77	0.91	6033	134.49	-25.73
Australia	Dengue	Virus	1997	Europe, Asia, Australia, New Guinea	Oceania	M,I	Diptera,Primates	Mammalia,Insecta	494	71	72	1.2	0.2	0.98	69	53	123	556	99	2.38	204.77	0.91	6033	134.49	-25.73
Australia	Dengue	Virus	2000	Europe, Asia, Australia, New Guinea	Oceania	M,I	Diptera,Primates	Mammalia,Insecta	494	71	72	1.2	0.2	0.98	69	53	123	556	99	2.38	204.77	0.91	6033	134.49	-25.73
Australia	Dengue	Virus	2001	Europe, Asia, Australia, New Guinea	Oceania	M,I	Diptera,Primates	Mammalia,Insecta	494	71	72	1.2	0.2	0.98	69	53	123	556	99	2.38	204.77	0.91	6033	134.49	-25.73
Australia	Dengue	Virus	2002	Europe, Asia, Australia, New Guinea	Oceania	M,I	Diptera,Primates	Mammalia,Insecta	494	71	72	1.2	0.2	0.98	69	53	123	556	99	2.38	204.77	0.91	6033	134.49	-25.73
Australia	Dengue	Virus	2003	Europe, Asia, Australia, New Guinea	Oceania	M,I	Diptera,Primates	Mammalia,Insecta	494	71	72	1.2	0.2	0.98	69	53	123	556	99	2.38	204.77	0.91	6033	134.49	-25.73
Australia	Dengue	Virus	2008	Europe, Asia, Australia, New Guinea	Oceania	M,I	Diptera,Primates	Mammalia,Insecta	494	71	72	1.2	0.2	0.98	69	53	123	556	99	2.38	204.77	0.91	6033	134.49	-25.73
Australia	Dengue	Virus	2009	Europe, Asia, Australia, New Guinea	Oceania	M,I	Diptera,Primates	Mammalia,Insecta	494	71	72	1.2	0.2	0.98	69	53	123	556	99	2.38	204.77	0.91	6033	134.49	-25.73
Australia	Dengue	Virus	2010	Europe, Asia, Australia, New Guinea	Oceania	M,I	Diptera,Primates	Mammalia,Insecta	494	71	72	1.2	0.2	0.98	69	53	123	556	99	2.38	204.77	0.91	6033	134.49	-25.73
Australia	Dengue	Virus	2011	Europe, Asia, Australia, New Guinea	Oceania	M,I	Diptera,Primates	Mammalia,Insecta	494	71	72	1.2	0.2	0.98	69	53	123	556	99	2.38	204.77	0.91	6033	134.49	-25.73
Australia	Dengue	Virus	2012	Europe, Asia, Australia, New Guinea	Oceania	M,I	Diptera,Primates	Mammalia,Insecta	494	71	72	1.2	0.2	0.98	69	53	123	556	99	2.38	204.77	0.91	6033	134.49	-25.73
Australia	Dengue	Virus	2013	Europe, Asia, Australia, New Guinea	Oceania	M,I	Diptera,Primates	Mammalia,Insecta	494	71	72	1.2	0.2	0.98	69	53	123	556	99	2.38	204.77	0.91	6033	134.49	-25.73
Australia	Dengue	Virus	2014	Europe, Asia, Australia, New Guinea	Oceania	M,I	Diptera,Primates	Mammalia,Insecta	494	71	72	1.2	0.2	0.98	69	53	123	556	99	2.38	204.77	0.91	6033	134.49	-25.73
Australia	Dengue	Virus	2015	Europe, Asia, Australia, New Guinea	Oceania	M,I	Diptera,Primates	Mammalia,Insecta	494	71	72	1.2	0.2	0.98	69	53	123	556	99	2.38	204.77	0.91	6033	134.49	-25.73
Australia	Dengue	Virus	2016	Europe, Asia, Australia, New Guinea	Oceania	M,I	Diptera,Primates	Mammalia,Insecta	494	71	72	1.2	0.2	0.98	69	53	123	556	99	2.38	204.77	0.91	6033	134.49	-25.73
Australia	Dermatophytosis	Fungus	1956	Europe, Asia, Australia, New Guinea	Oceania	M	Marsupialia,Lagomorpha,Artiodactyla,Perissodactyla,Carnivora,Erinaceomorpha,Rodentia	Mammalia	494	71	72	1.2	0.2	0.98	69	53	123	556	99	2.38	204.77	0.91	6033	134.49	-25.73
Australia	Echinococcosis - unilocular	Parasite	1987	Europe, Asia, Australia, New Guinea	Oceania	M	Artiodactyla,Carnivora,Perissodactyla	Mammalia	494	71	72	1.2	0.2	0.98	69	53	123	556	99	2.38	204.77	0.91	6033	134.49	-25.73
Australia	Escherichia coli diarrhea	Bacterium	1974	Europe, Asia, Australia, New Guinea	Oceania	M,B	Artiodactyla,Anseriformes,Gruiformes,Pelecaniformes,Phoenicopteriformes,Suliformes,Passeriformes,Galliformes,Falconiformes,Lagomorpha	Mammalia,Aves	494	71	72	1.2	0.2	0.98	69	53	123	556	99	2.38	204.77	0.91	6033	134.49	-25.73
Australia	Escherichia coli diarrhea	Bacterium	1978	Europe, Asia, Australia, New Guinea	Oceania	M,B	Artiodactyla,Anseriformes,Gruiformes,Pelecaniformes,Phoenicopteriformes,Suliformes,Passeriformes,Galliformes,Falconiformes,Lagomorpha	Mammalia,Aves	494	71	72	1.2	0.2	0.98	69	53	123	556	99	2.38	204.77	0.91	6033	134.49	-25.73
Australia	Escherichia coli diarrhea	Bacterium	1995	Europe, Asia, Australia, New Guinea	Oceania	M,B	Artiodactyla,Anseriformes,Gruiformes,Pelecaniformes,Phoenicopteriformes,Suliformes,Passeriformes,Galliformes,Falconiformes,Lagomorpha	Mammalia,Aves	494	71	72	1.2	0.2	0.98	69	53	123	556	99	2.38	204.77	0.91	6033	134.49	-25.73
Australia	Escherichia coli diarrhea	Bacterium	1996	Europe, Asia, Australia, New Guinea	Oceania	M,B	Artiodactyla,Anseriformes,Gruiformes,Pelecaniformes,Phoenicopteriformes,Suliformes,Passeriformes,Galliformes,Falconiformes,Lagomorpha	Mammalia,Aves	494	71	72	1.2	0.2	0.98	69	53	123	556	99	2.38	204.77	0.91	6033	134.49	-25.73
Australia	Escherichia coli diarrhea	Bacterium	1999	Europe, Asia, Australia, New Guinea	Oceania	M,B	Artiodactyla,Anseriformes,Gruiformes,Pelecaniformes,Phoenicopteriformes,Suliformes,Passeriformes,Galliformes,Falconiformes,Lagomorpha	Mammalia,Aves	494	71	72	1.2	0.2	0.98	69	53	123	556	99	2.38	204.77	0.91	6033	134.49	-25.73
Australia	Escherichia coli diarrhea	Bacterium	2003	Europe, Asia, Australia, New Guinea	Oceania	M,B	Artiodactyla,Anseriformes,Gruiformes,Pelecaniformes,Phoenicopteriformes,Suliformes,Passeriformes,Galliformes,Falconiformes,Lagomorpha	Mammalia,Aves	494	71	72	1.2	0.2	0.98	69	53	123	556	99	2.38	204.77	0.91	6033	134.49	-25.73
Australia	Escherichia coli diarrhea	Bacterium	2007	Europe, Asia, Australia, New Guinea	Oceania	M,B	Artiodactyla,Anseriformes,Gruiformes,Pelecaniformes,Phoenicopteriformes,Suliformes,Passeriformes,Galliformes,Falconiformes,Lagomorpha	Mammalia,Aves	494	71	72	1.2	0.2	0.98	69	53	123	556	99	2.38	204.77	0.91	6033	134.49	-25.73
Australia	Escherichia coli diarrhea	Bacterium	2008	Europe, Asia, Australia, New Guinea	Oceania	M,B	Artiodactyla,Anseriformes,Gruiformes,Pelecaniformes,Phoenicopteriformes,Suliformes,Passeriformes,Galliformes,Falconiformes,Lagomorpha	Mammalia,Aves	494	71	72	1.2	0.2	0.98	69	53	123	556	99	2.38	204.77	0.91	6033	134.49	-25.73
Australia	Escherichia coli diarrhea	Bacterium	2013	Europe, Asia, Australia, New Guinea	Oceania	M,B	Artiodactyla,Anseriformes,Gruiformes,Pelecaniformes,Phoenicopteriformes,Suliformes,Passeriformes,Galliformes,Falconiformes,Lagomorpha	Mammalia,Aves	494	71	72	1.2	0.2	0.98	69	53	123	556	99	2.38	204.77	0.91	6033	134.49	-25.73
Australia	Escherichia coli diarrhea	Bacterium	2014	Europe, Asia, Australia, New Guinea	Oceania	M,B	Artiodactyla,Anseriformes,Gruiformes,Pelecaniformes,Phoenicopteriformes,Suliformes,Passeriformes,Galliformes,Falconiformes,Lagomorpha	Mammalia,Aves	494	71	72	1.2	0.2	0.98	69	53	123	556	99	2.38	204.77	0.91	6033	134.49	-25.73
Australia	Giardiasis	Parasite	2019	Europe, Asia, Australia, New Guinea	Oceania	M	Rodentia,Carnivora,Artiodactyla,Perissodactyla	Mammalia	494	71	72	1.2	0.2	0.98	69	53	123	556	99	2.38	204.77	0.91	6033	134.49	-25.73
Australia	Hendra virus disease	Virus	1994	Europe, Asia, Australia, New Guinea	Oceania	M	Carnivora,Chiroptera,Perissodactyla,Rodentia	Mammalia	494	71	72	1.2	0.2	0.98	69	53	123	556	99	2.38	204.77	0.91	6033	134.49	-25.73
Australia	Hendra virus disease	Virus	1997	Europe, Asia, Australia, New Guinea	Oceania	M	Carnivora,Chiroptera,Perissodactyla,Rodentia	Mammalia	494	71	72	1.2	0.2	0.98	69	53	123	556	99	2.38	204.77	0.91	6033	134.49	-25.73
Australia	Hepatitis A	Virus	1970	Europe, Asia, Australia, New Guinea	Oceania	M	Primates	Mammalia	494	71	72	1.2	0.2	0.98	69	53	123	556	99	2.38	204.77	0.91	6033	134.49	-25.73
Australia	Hepatitis A	Virus	1980	Europe, Asia, Australia, New Guinea	Oceania	M	Primates	Mammalia	494	71	72	1.2	0.2	0.98	69	53	123	556	99	2.38	204.77	0.91	6033	134.49	-25.73
Australia	Hepatitis A	Virus	1991	Europe, Asia, Australia, New Guinea	Oceania	M	Primates	Mammalia	494	71	72	1.2	0.2	0.98	69	53	123	556	99	2.38	204.77	0.91	6033	134.49	-25.73
Australia	Hepatitis A	Virus	1993	Europe, Asia, Australia, New Guinea	Oceania	M	Primates	Mammalia	494	71	72	1.2	0.2	0.98	69	53	123	556	99	2.38	204.77	0.91	6033	134.49	-25.73
Australia	Hepatitis A	Virus	1994	Europe, Asia, Australia, New Guinea	Oceania	M	Primates	Mammalia	494	71	72	1.2	0.2	0.98	69	53	123	556	99	2.38	204.77	0.91	6033	134.49	-25.73
Australia	Hepatitis A	Virus	1996	Europe, Asia, Australia, New Guinea	Oceania	M	Primates	Mammalia	494	71	72	1.2	0.2	0.98	69	53	123	556	99	2.38	204.77	0.91	6033	134.49	-25.73
Australia	Hepatitis A	Virus	1997	Europe, Asia, Australia, New Guinea	Oceania	M	Primates	Mammalia	494	71	72	1.2	0.2	0.98	69	53	123	556	99	2.38	204.77	0.91	6033	134.49	-25.73
Australia	Hepatitis A	Virus	1998	Europe, Asia, Australia, New Guinea	Oceania	M	Primates	Mammalia	494	71	72	1.2	0.2	0.98	69	53	123	556	99	2.38	204.77	0.91	6033	134.49	-25.73
Australia	Hepatitis A	Virus	2003	Europe, Asia, Australia, New Guinea	Oceania	M	Primates	Mammalia	494	71	72	1.2	0.2	0.98	69	53	123	556	99	2.38	204.77	0.91	6033	134.49	-25.73
Australia	Hepatitis A	Virus	2008	Europe, Asia, Australia, New Guinea	Oceania	M	Primates	Mammalia	494	71	72	1.2	0.2	0.98	69	53	123	556	99	2.38	204.77	0.91	6033	134.49	-25.73
Australia	Hepatitis A	Virus	2009	Europe, Asia, Australia, New Guinea	Oceania	M	Primates	Mammalia	494	71	72	1.2	0.2	0.98	69	53	123	556	99	2.38	204.77	0.91	6033	134.49	-25.73
Australia	Hepatitis A	Virus	2013	Europe, Asia, Australia, New Guinea	Oceania	M	Primates	Mammalia	494	71	72	1.2	0.2	0.98	69	53	123	556	99	2.38	204.77	0.91	6033	134.49	-25.73
Australia	Hepatitis A	Virus	2015	Europe, Asia, Australia, New Guinea	Oceania	M	Primates	Mammalia	494	71	72	1.2	0.2	0.98	69	53	123	556	99	2.38	204.77	0.91	6033	134.49	-25.73
Australia	Hepatitis A	Virus	2017	Europe, Asia, Australia, New Guinea	Oceania	M	Primates	Mammalia	494	71	72	1.2	0.2	0.98	69	53	123	556	99	2.38	204.77	0.91	6033	134.49	-25.73
Australia	Hepatitis A	Virus	2018	Europe, Asia, Australia, New Guinea	Oceania	M	Primates	Mammalia	494	71	72	1.2	0.2	0.98	69	53	123	556	99	2.38	204.77	0.91	6033	134.49	-25.73
Australia	Hepatitis B	Virus	1983	Europe, Asia, Australia, New Guinea	Oceania	M	Primates	Mammalia	494	71	72	1.2	0.2	0.98	69	53	123	556	99	2.38	204.77	0.91	6033	134.49	-25.73
Australia	Hepatitis B	Virus	2009	Europe, Asia, Australia, New Guinea	Oceania	M	Primates	Mammalia	494	71	72	1.2	0.2	0.98	69	53	123	556	99	2.38	204.77	0.91	6033	134.49	-25.73
Australia	Hepatitis E	Virus	2014	Europe, Asia, Australia, New Guinea	Oceania	M	Artiodactyla,Lagomorpha,Rodentia	Mammalia	494	71	72	1.2	0.2	0.98	69	53	123	556	99	2.38	204.77	0.91	6033	134.49	-25.73
Australia	Histoplasmosis	Fungus	1976	Europe, Asia, Australia, New Guinea	Oceania	M,B	Chiroptera,Galliformes	Mammalia,Aves	494	71	72	1.2	0.2	0.98	69	53	123	556	99	2.38	204.77	0.91	6033	134.49	-25.73
Australia	Histoplasmosis	Fungus	2018	Europe, Asia, Australia, New Guinea	Oceania	M,B	Chiroptera,Galliformes	Mammalia,Aves	494	71	72	1.2	0.2	0.98	69	53	123	556	99	2.38	204.77	0.91	6033	134.49	-25.73
Australia	Hookworm	Parasite	1990	Europe, Asia, Australia, New Guinea	Oceania	M	Primates	Mammalia	494	71	72	1.2	0.2	0.98	69	53	123	556	99	2.38	204.77	0.91	6033	134.49	-25.73
Australia	Influenza	Virus	1918	Europe, Asia, Australia, New Guinea	Oceania	M,B	Carnivora,Artiodactyla,Columbiformes,Galliformes,Passeriformes,Psittaciformes,Anseriformes,Gruiformes,Pelecaniformes,Phoenicopteriformes,Suliformes	Mammalia,Aves	494	71	72	1.2	0.2	0.98	69	53	123	556	99	2.38	204.77	0.91	6033	134.49	-25.73
Australia	Influenza	Virus	2009	Europe, Asia, Australia, New Guinea	Oceania	M,B	Carnivora,Artiodactyla,Columbiformes,Galliformes,Passeriformes,Psittaciformes,Anseriformes,Gruiformes,Pelecaniformes,Phoenicopteriformes,Suliformes	Mammalia,Aves	494	71	72	1.2	0.2	0.98	69	53	123	556	99	2.38	204.77	0.91	6033	134.49	-25.73
Australia	Leptospirosis	Bacterium	1956	Europe, Asia, Australia, New Guinea	Oceania	M,A	Artiodactyla,Carnivora,Perissodactyla,Rodentia,Marsupialia,Anura	Mammalia,Amphibia	494	71	72	1.2	0.2	0.98	69	53	123	556	99	2.38	204.77	0.91	6033	134.49	-25.73
Australia	Leptospirosis	Bacterium	1970	Europe, Asia, Australia, New Guinea	Oceania	M,A	Artiodactyla,Carnivora,Perissodactyla,Rodentia,Marsupialia,Anura	Mammalia,Amphibia	494	71	72	1.2	0.2	0.98	69	53	123	556	99	2.38	204.77	0.91	6033	134.49	-25.73
Australia	Leptospirosis	Bacterium	1971	Europe, Asia, Australia, New Guinea	Oceania	M,A	Artiodactyla,Carnivora,Perissodactyla,Rodentia,Marsupialia,Anura	Mammalia,Amphibia	494	71	72	1.2	0.2	0.98	69	53	123	556	99	2.38	204.77	0.91	6033	134.49	-25.73
Australia	Leptospirosis	Bacterium	1977	Europe, Asia, Australia, New Guinea	Oceania	M,A	Artiodactyla,Carnivora,Perissodactyla,Rodentia,Marsupialia,Anura	Mammalia,Amphibia	494	71	72	1.2	0.2	0.98	69	53	123	556	99	2.38	204.77	0.91	6033	134.49	-25.73
Australia	Leptospirosis	Bacterium	1998	Europe, Asia, Australia, New Guinea	Oceania	M,A	Artiodactyla,Carnivora,Perissodactyla,Rodentia,Marsupialia,Anura	Mammalia,Amphibia	494	71	72	1.2	0.2	0.98	69	53	123	556	99	2.38	204.77	0.91	6033	134.49	-25.73
Australia	Leptospirosis	Bacterium	2010	Europe, Asia, Australia, New Guinea	Oceania	M,A	Artiodactyla,Carnivora,Perissodactyla,Rodentia,Marsupialia,Anura	Mammalia,Amphibia	494	71	72	1.2	0.2	0.98	69	53	123	556	99	2.38	204.77	0.91	6033	134.49	-25.73
Australia	Leptospirosis	Bacterium	2018	Europe, Asia, Australia, New Guinea	Oceania	M,A	Artiodactyla,Carnivora,Perissodactyla,Rodentia,Marsupialia,Anura	Mammalia,Amphibia	494	71	72	1.2	0.2	0.98	69	53	123	556	99	2.38	204.77	0.91	6033	134.49	-25.73
Australia	Leptospirosis	Bacterium	2019	Europe, Asia, Australia, New Guinea	Oceania	M,A	Artiodactyla,Carnivora,Perissodactyla,Rodentia,Marsupialia,Anura	Mammalia,Amphibia	494	71	72	1.2	0.2	0.98	69	53	123	556	99	2.38	204.77	0.91	6033	134.49	-25.73
Australia	Listeriosis	Bacterium	1967	Europe, Asia, Australia, New Guinea	Oceania	M,B,R	Artiodactyla,Anseriformes,Rodentia,Carnivora,Galliformes,Columbiformes,Erinaceomorpha,Serpentiformes,Lagomorpha,Passeriformes,Psittaciformes,Gruiformes,Pelecaniformes,Phoenicopteriformes,Suliformes,Tesudines	Mammalia,Aves,Reptilia	494	71	72	1.2	0.2	0.98	69	53	123	556	99	2.38	204.77	0.91	6033	134.49	-25.73
Australia	Listeriosis	Bacterium	1978	Europe, Asia, Australia, New Guinea	Oceania	M,B,R	Artiodactyla,Anseriformes,Rodentia,Carnivora,Galliformes,Columbiformes,Erinaceomorpha,Serpentiformes,Lagomorpha,Passeriformes,Psittaciformes,Gruiformes,Pelecaniformes,Phoenicopteriformes,Suliformes,Tesudines	Mammalia,Aves,Reptilia	494	71	72	1.2	0.2	0.98	69	53	123	556	99	2.38	204.77	0.91	6033	134.49	-25.73
Australia	Listeriosis	Bacterium	2003	Europe, Asia, Australia, New Guinea	Oceania	M,B,R	Artiodactyla,Anseriformes,Rodentia,Carnivora,Galliformes,Columbiformes,Erinaceomorpha,Serpentiformes,Lagomorpha,Passeriformes,Psittaciformes,Gruiformes,Pelecaniformes,Phoenicopteriformes,Suliformes,Tesudines	Mammalia,Aves,Reptilia	494	71	72	1.2	0.2	0.98	69	53	123	556	99	2.38	204.77	0.91	6033	134.49	-25.73
Australia	Listeriosis	Bacterium	2005	Europe, Asia, Australia, New Guinea	Oceania	M,B,R	Artiodactyla,Anseriformes,Rodentia,Carnivora,Galliformes,Columbiformes,Erinaceomorpha,Serpentiformes,Lagomorpha,Passeriformes,Psittaciformes,Gruiformes,Pelecaniformes,Phoenicopteriformes,Suliformes,Tesudines	Mammalia,Aves,Reptilia	494	71	72	1.2	0.2	0.98	69	53	123	556	99	2.38	204.77	0.91	6033	134.49	-25.73
Australia	Listeriosis	Bacterium	2009	Europe, Asia, Australia, New Guinea	Oceania	M,B,R	Artiodactyla,Anseriformes,Rodentia,Carnivora,Galliformes,Columbiformes,Erinaceomorpha,Serpentiformes,Lagomorpha,Passeriformes,Psittaciformes,Gruiformes,Pelecaniformes,Phoenicopteriformes,Suliformes,Tesudines	Mammalia,Aves,Reptilia	494	71	72	1.2	0.2	0.98	69	53	123	556	99	2.38	204.77	0.91	6033	134.49	-25.73
Australia	Listeriosis	Bacterium	2012	Europe, Asia, Australia, New Guinea	Oceania	M,B,R	Artiodactyla,Anseriformes,Rodentia,Carnivora,Galliformes,Columbiformes,Erinaceomorpha,Serpentiformes,Lagomorpha,Passeriformes,Psittaciformes,Gruiformes,Pelecaniformes,Phoenicopteriformes,Suliformes,Tesudines	Mammalia,Aves,Reptilia	494	71	72	1.2	0.2	0.98	69	53	123	556	99	2.38	204.77	0.91	6033	134.49	-25.73
Australia	Listeriosis	Bacterium	2013	Europe, Asia, Australia, New Guinea	Oceania	M,B,R	Artiodactyla,Anseriformes,Rodentia,Carnivora,Galliformes,Columbiformes,Erinaceomorpha,Serpentiformes,Lagomorpha,Passeriformes,Psittaciformes,Gruiformes,Pelecaniformes,Phoenicopteriformes,Suliformes,Tesudines	Mammalia,Aves,Reptilia	494	71	72	1.2	0.2	0.98	69	53	123	556	99	2.38	204.77	0.91	6033	134.49	-25.73
Australia	Listeriosis	Bacterium	2018	Europe, Asia, Australia, New Guinea	Oceania	M,B,R	Artiodactyla,Anseriformes,Rodentia,Carnivora,Galliformes,Columbiformes,Erinaceomorpha,Serpentiformes,Lagomorpha,Passeriformes,Psittaciformes,Gruiformes,Pelecaniformes,Phoenicopteriformes,Suliformes,Tesudines	Mammalia,Aves,Reptilia	494	71	72	1.2	0.2	0.98	69	53	123	556	99	2.38	204.77	0.91	6033	134.49	-25.73
Australia	Listeriosis	Bacterium	2019	Europe, Asia, Australia, New Guinea	Oceania	M,B,R	Artiodactyla,Anseriformes,Rodentia,Carnivora,Galliformes,Columbiformes,Erinaceomorpha,Serpentiformes,Lagomorpha,Passeriformes,Psittaciformes,Gruiformes,Pelecaniformes,Phoenicopteriformes,Suliformes,Tesudines	Mammalia,Aves,Reptilia	494	71	72	1.2	0.2	0.98	69	53	123	556	99	2.38	204.77	0.91	6033	134.49	-25.73
Australia	Lymphocytic choriomeningitis	Virus	2007	Europe, Asia, Australia, New Guinea	Oceania	M	Rodentia,Primates	Mammalia	494	71	72	1.2	0.2	0.98	69	53	123	556	99	2.38	204.77	0.91	6033	134.49	-25.73
Australia	Melioidosis	Bacterium	1986	Europe, Asia, Australia, New Guinea	Oceania	M	Artiodactyla,Perissodactyla,Rodentia	Mammalia	494	71	72	1.2	0.2	0.98	69	53	123	556	99	2.38	204.77	0.91	6033	134.49	-25.73
Australia	Melioidosis	Bacterium	1990	Europe, Asia, Australia, New Guinea	Oceania	M	Artiodactyla,Perissodactyla,Rodentia	Mammalia	494	71	72	1.2	0.2	0.98	69	53	123	556	99	2.38	204.77	0.91	6033	134.49	-25.73
Australia	Melioidosis	Bacterium	1994	Europe, Asia, Australia, New Guinea	Oceania	M	Artiodactyla,Perissodactyla,Rodentia	Mammalia	494	71	72	1.2	0.2	0.98	69	53	123	556	99	2.38	204.77	0.91	6033	134.49	-25.73
Australia	Melioidosis	Bacterium	1998	Europe, Asia, Australia, New Guinea	Oceania	M	Artiodactyla,Perissodactyla,Rodentia	Mammalia	494	71	72	1.2	0.2	0.98	69	53	123	556	99	2.38	204.77	0.91	6033	134.49	-25.73
Australia	Melioidosis	Bacterium	2000	Europe, Asia, Australia, New Guinea	Oceania	M	Artiodactyla,Perissodactyla,Rodentia	Mammalia	494	71	72	1.2	0.2	0.98	69	53	123	556	99	2.38	204.77	0.91	6033	134.49	-25.73
Australia	Melioidosis	Bacterium	2001	Europe, Asia, Australia, New Guinea	Oceania	M	Artiodactyla,Perissodactyla,Rodentia	Mammalia	494	71	72	1.2	0.2	0.98	69	53	123	556	99	2.38	204.77	0.91	6033	134.49	-25.73
Australia	Melioidosis	Bacterium	2008	Europe, Asia, Australia, New Guinea	Oceania	M	Artiodactyla,Perissodactyla,Rodentia	Mammalia	494	71	72	1.2	0.2	0.98	69	53	123	556	99	2.38	204.77	0.91	6033	134.49	-25.73
Australia	Melioidosis	Bacterium	2011	Europe, Asia, Australia, New Guinea	Oceania	M	Artiodactyla,Perissodactyla,Rodentia	Mammalia	494	71	72	1.2	0.2	0.98	69	53	123	556	99	2.38	204.77	0.91	6033	134.49	-25.73
Australia	Melioidosis	Bacterium	2012	Europe, Asia, Australia, New Guinea	Oceania	M	Artiodactyla,Perissodactyla,Rodentia	Mammalia	494	71	72	1.2	0.2	0.98	69	53	123	556	99	2.38	204.77	0.91	6033	134.49	-25.73
Australia	Melioidosis	Bacterium	2015	Europe, Asia, Australia, New Guinea	Oceania	M	Artiodactyla,Perissodactyla,Rodentia	Mammalia	494	71	72	1.2	0.2	0.98	69	53	123	556	99	2.38	204.77	0.91	6033	134.49	-25.73
Australia	Murray Valley and Kunjin	Virus	1974	Europe, Asia, Australia, New Guinea	Oceania	M,I	Artiodactyla,Perissodactyla,Diptera	Mammalia,Insecta	494	71	72	1.2	0.2	0.98	69	53	123	556	99	2.38	204.77	0.91	6033	134.49	-25.73
Australia	Murray Valley and Kunjin	Virus	2011	Europe, Asia, Australia, New Guinea	Oceania	M,I	Artiodactyla,Perissodactyla,Diptera	Mammalia,Insecta	494	71	72	1.2	0.2	0.98	69	53	123	556	99	2.38	204.77	0.91	6033	134.49	-25.73
Australia	Mycobacteriosis - miscellaneous nontuberculous	Bacterium	2005	Europe, Asia, Australia, New Guinea	Oceania	M,B	Artiodactyla,Galliformes,Psittaciformes	Mammalia,Aves	494	71	72	1.2	0.2	0.98	69	53	123	556	99	2.38	204.77	0.91	6033	134.49	-25.73
Australia	Mycobacteriosis - miscellaneous nontuberculous	Bacterium	2008	Europe, Asia, Australia, New Guinea	Oceania	M,B	Artiodactyla,Galliformes,Psittaciformes	Mammalia,Aves	494	71	72	1.2	0.2	0.98	69	53	123	556	99	2.38	204.77	0.91	6033	134.49	-25.73
Australia	Mycobacteriosis - miscellaneous nontuberculous	Bacterium	2015	Europe, Asia, Australia, New Guinea	Oceania	M,B	Artiodactyla,Galliformes,Psittaciformes	Mammalia,Aves	494	71	72	1.2	0.2	0.98	69	53	123	556	99	2.38	204.77	0.91	6033	134.49	-25.73
Australia	Orf	Virus	1967	Europe, Asia, Australia, New Guinea	Oceania	M	Artiodactyla	Mammalia	494	71	72	1.2	0.2	0.98	69	53	123	556	99	2.38	204.77	0.91	6033	134.49	-25.73
Australia	Orf	Virus	1991	Europe, Asia, Australia, New Guinea	Oceania	M	Artiodactyla	Mammalia	494	71	72	1.2	0.2	0.98	69	53	123	556	99	2.38	204.77	0.91	6033	134.49	-25.73
Australia	Ornithosis	Bacterium	1989	Europe, Asia, Australia, New Guinea	Oceania	M,B	Psittaciformes,Columbiformes,Galliformes,Anseriformes,Carnivora,Artiodactyla	Mammalia,Aves	494	71	72	1.2	0.2	0.98	69	53	123	556	99	2.38	204.77	0.91	6033	134.49	-25.73
Australia	Ornithosis	Bacterium	1998	Europe, Asia, Australia, New Guinea	Oceania	M,B	Psittaciformes,Columbiformes,Galliformes,Anseriformes,Carnivora,Artiodactyla	Mammalia,Aves	494	71	72	1.2	0.2	0.98	69	53	123	556	99	2.38	204.77	0.91	6033	134.49	-25.73
Australia	Ornithosis	Bacterium	2003	Europe, Asia, Australia, New Guinea	Oceania	M,B	Psittaciformes,Columbiformes,Galliformes,Anseriformes,Carnivora,Artiodactyla	Mammalia,Aves	494	71	72	1.2	0.2	0.98	69	53	123	556	99	2.38	204.77	0.91	6033	134.49	-25.73
Australia	Ornithosis	Bacterium	2008	Europe, Asia, Australia, New Guinea	Oceania	M,B	Psittaciformes,Columbiformes,Galliformes,Anseriformes,Carnivora,Artiodactyla	Mammalia,Aves	494	71	72	1.2	0.2	0.98	69	53	123	556	99	2.38	204.77	0.91	6033	134.49	-25.73
Australia	Ornithosis	Bacterium	2014	Europe, Asia, Australia, New Guinea	Oceania	M,B	Psittaciformes,Columbiformes,Galliformes,Anseriformes,Carnivora,Artiodactyla	Mammalia,Aves	494	71	72	1.2	0.2	0.98	69	53	123	556	99	2.38	204.77	0.91	6033	134.49	-25.73
Australia	Ornithosis	Bacterium	2016	Europe, Asia, Australia, New Guinea	Oceania	M,B	Psittaciformes,Columbiformes,Galliformes,Anseriformes,Carnivora,Artiodactyla	Mammalia,Aves	494	71	72	1.2	0.2	0.98	69	53	123	556	99	2.38	204.77	0.91	6033	134.49	-25.73
Australia	Plague	Bacterium	1900	Europe, Asia, Australia, New Guinea	Oceania	M,I	Rodentia,Lagomorpha,Carnivora,Artiodactyla,Siphonaptera	Mammalia,Insecta	494	71	72	1.2	0.2	0.98	69	53	123	556	99	2.38	204.77	0.91	6033	134.49	-25.73
Australia	Q-fever	Bacterium	1957	Europe, Asia, Australia, New Guinea	Oceania	M,B,I	Artiodactyla,Rodentia,Lagomorpha,Ixodida,Diprotodonta,Marsupialia,Carnivora,Perissodactyla,Columbiformes,Galliformes,Psittaciformes,Anseriformes,Gruiformes,Pelecaniformes,Phoenicopteriformes,Suliformes	Mammalia,Aves,Arachnida	494	71	72	1.2	0.2	0.98	69	53	123	556	99	2.38	204.77	0.91	6033	134.49	-25.73
Australia	Q-fever	Bacterium	1959	Europe, Asia, Australia, New Guinea	Oceania	M,B,I	Artiodactyla,Rodentia,Lagomorpha,Ixodida,Diprotodonta,Marsupialia,Carnivora,Perissodactyla,Columbiformes,Galliformes,Psittaciformes,Anseriformes,Gruiformes,Pelecaniformes,Phoenicopteriformes,Suliformes	Mammalia,Aves,Arachnida	494	71	72	1.2	0.2	0.98	69	53	123	556	99	2.38	204.77	0.91	6033	134.49	-25.73
Australia	Q-fever	Bacterium	1969	Europe, Asia, Australia, New Guinea	Oceania	M,B,I	Artiodactyla,Rodentia,Lagomorpha,Ixodida,Diprotodonta,Marsupialia,Carnivora,Perissodactyla,Columbiformes,Galliformes,Psittaciformes,Anseriformes,Gruiformes,Pelecaniformes,Phoenicopteriformes,Suliformes	Mammalia,Aves,Arachnida	494	71	72	1.2	0.2	0.98	69	53	123	556	99	2.38	204.77	0.91	6033	134.49	-25.73
Australia	Q-fever	Bacterium	1979	Europe, Asia, Australia, New Guinea	Oceania	M,B,I	Artiodactyla,Rodentia,Lagomorpha,Ixodida,Diprotodonta,Marsupialia,Carnivora,Perissodactyla,Columbiformes,Galliformes,Psittaciformes,Anseriformes,Gruiformes,Pelecaniformes,Phoenicopteriformes,Suliformes	Mammalia,Aves,Arachnida	494	71	72	1.2	0.2	0.98	69	53	123	556	99	2.38	204.77	0.91	6033	134.49	-25.73
Australia	Q-fever	Bacterium	1998	Europe, Asia, Australia, New Guinea	Oceania	M,B,I	Artiodactyla,Rodentia,Lagomorpha,Ixodida,Diprotodonta,Marsupialia,Carnivora,Perissodactyla,Columbiformes,Galliformes,Psittaciformes,Anseriformes,Gruiformes,Pelecaniformes,Phoenicopteriformes,Suliformes	Mammalia,Aves,Arachnida	494	71	72	1.2	0.2	0.98	69	53	123	556	99	2.38	204.77	0.91	6033	134.49	-25.73
Australia	Q-fever	Bacterium	2004	Europe, Asia, Australia, New Guinea	Oceania	M,B,I	Artiodactyla,Rodentia,Lagomorpha,Ixodida,Diprotodonta,Marsupialia,Carnivora,Perissodactyla,Columbiformes,Galliformes,Psittaciformes,Anseriformes,Gruiformes,Pelecaniformes,Phoenicopteriformes,Suliformes	Mammalia,Aves,Arachnida	494	71	72	1.2	0.2	0.98	69	53	123	556	99	2.38	204.77	0.91	6033	134.49	-25.73
Australia	Q-fever	Bacterium	2005	Europe, Asia, Australia, New Guinea	Oceania	M,B,I	Artiodactyla,Rodentia,Lagomorpha,Ixodida,Diprotodonta,Marsupialia,Carnivora,Perissodactyla,Columbiformes,Galliformes,Psittaciformes,Anseriformes,Gruiformes,Pelecaniformes,Phoenicopteriformes,Suliformes	Mammalia,Aves,Arachnida	494	71	72	1.2	0.2	0.98	69	53	123	556	99	2.38	204.77	0.91	6033	134.49	-25.73
Australia	Q-fever	Bacterium	2006	Europe, Asia, Australia, New Guinea	Oceania	M,B,I	Artiodactyla,Rodentia,Lagomorpha,Ixodida,Diprotodonta,Marsupialia,Carnivora,Perissodactyla,Columbiformes,Galliformes,Psittaciformes,Anseriformes,Gruiformes,Pelecaniformes,Phoenicopteriformes,Suliformes	Mammalia,Aves,Arachnida	494	71	72	1.2	0.2	0.98	69	53	123	556	99	2.38	204.77	0.91	6033	134.49	-25.73
Australia	Q-fever	Bacterium	2007	Europe, Asia, Australia, New Guinea	Oceania	M,B,I	Artiodactyla,Rodentia,Lagomorpha,Ixodida,Diprotodonta,Marsupialia,Carnivora,Perissodactyla,Columbiformes,Galliformes,Psittaciformes,Anseriformes,Gruiformes,Pelecaniformes,Phoenicopteriformes,Suliformes	Mammalia,Aves,Arachnida	494	71	72	1.2	0.2	0.98	69	53	123	556	99	2.38	204.77	0.91	6033	134.49	-25.73
Australia	Q-fever	Bacterium	2012	Europe, Asia, Australia, New Guinea	Oceania	M,B,I	Artiodactyla,Rodentia,Lagomorpha,Ixodida,Diprotodonta,Marsupialia,Carnivora,Perissodactyla,Columbiformes,Galliformes,Psittaciformes,Anseriformes,Gruiformes,Pelecaniformes,Phoenicopteriformes,Suliformes	Mammalia,Aves,Arachnida	494	71	72	1.2	0.2	0.98	69	53	123	556	99	2.38	204.77	0.91	6033	134.49	-25.73
Australia	Q-fever	Bacterium	2013	Europe, Asia, Australia, New Guinea	Oceania	M,B,I	Artiodactyla,Rodentia,Lagomorpha,Ixodida,Diprotodonta,Marsupialia,Carnivora,Perissodactyla,Columbiformes,Galliformes,Psittaciformes,Anseriformes,Gruiformes,Pelecaniformes,Phoenicopteriformes,Suliformes	Mammalia,Aves,Arachnida	494	71	72	1.2	0.2	0.98	69	53	123	556	99	2.38	204.77	0.91	6033	134.49	-25.73
Australia	Q-fever	Bacterium	2015	Europe, Asia, Australia, New Guinea	Oceania	M,B,I	Artiodactyla,Rodentia,Lagomorpha,Ixodida,Diprotodonta,Marsupialia,Carnivora,Perissodactyla,Columbiformes,Galliformes,Psittaciformes,Anseriformes,Gruiformes,Pelecaniformes,Phoenicopteriformes,Suliformes	Mammalia,Aves,Arachnida	494	71	72	1.2	0.2	0.98	69	53	123	556	99	2.38	204.77	0.91	6033	134.49	-25.73
Australia	Q-fever	Bacterium	2016	Europe, Asia, Australia, New Guinea	Oceania	M,B,I	Artiodactyla,Rodentia,Lagomorpha,Ixodida,Diprotodonta,Marsupialia,Carnivora,Perissodactyla,Columbiformes,Galliformes,Psittaciformes,Anseriformes,Gruiformes,Pelecaniformes,Phoenicopteriformes,Suliformes	Mammalia,Aves,Arachnida	494	71	72	1.2	0.2	0.98	69	53	123	556	99	2.38	204.77	0.91	6033	134.49	-25.73
Australia	Q-fever	Bacterium	2017	Europe, Asia, Australia, New Guinea	Oceania	M,B,I	Artiodactyla,Rodentia,Lagomorpha,Ixodida,Diprotodonta,Marsupialia,Carnivora,Perissodactyla,Columbiformes,Galliformes,Psittaciformes,Anseriformes,Gruiformes,Pelecaniformes,Phoenicopteriformes,Suliformes	Mammalia,Aves,Arachnida	494	71	72	1.2	0.2	0.98	69	53	123	556	99	2.38	204.77	0.91	6033	134.49	-25.73
Australia	Respiratory viruses - miscellaneous	Virus	2002	Europe, Asia, Australia, New Guinea	Oceania	M	Primates	Mammalia	494	71	72	1.2	0.2	0.98	69	53	123	556	99	2.38	204.77	0.91	6033	134.49	-25.73
Australia	Respiratory viruses - miscellaneous	Virus	2007	Europe, Asia, Australia, New Guinea	Oceania	M	Primates	Mammalia	494	71	72	1.2	0.2	0.98	69	53	123	556	99	2.38	204.77	0.91	6033	134.49	-25.73
Australia	Respiratory viruses - miscellaneous	Virus	2011	Europe, Asia, Australia, New Guinea	Oceania	M	Primates	Mammalia	494	71	72	1.2	0.2	0.98	69	53	123	556	99	2.38	204.77	0.91	6033	134.49	-25.73
Australia	Respiratory viruses - miscellaneous	Virus	2016	Europe, Asia, Australia, New Guinea	Oceania	M	Primates	Mammalia	494	71	72	1.2	0.2	0.98	69	53	123	556	99	2.38	204.77	0.91	6033	134.49	-25.73
Australia	Rickettsia felis infection	Bacterium	2011	Europe, Asia, Australia, New Guinea	Oceania	M,I	Didelphimorphia,Rodentia,Carnivora,Siphonaptera	Mammalia,Insecta	494	71	72	1.2	0.2	0.98	69	53	123	556	99	2.38	204.77	0.91	6033	134.49	-25.73
Australia	Ross River disease	Virus	1928	Europe, Asia, Australia, New Guinea	Oceania	M,I	Rodentia,Marsupialia,Perissodactyla,Diptera	Mammalia,Insecta	494	71	72	1.2	0.2	0.98	69	53	123	556	99	2.38	204.77	0.91	6033	134.49	-25.73
Australia	Ross River disease	Virus	1956	Europe, Asia, Australia, New Guinea	Oceania	M,I	Rodentia,Marsupialia,Perissodactyla,Diptera	Mammalia,Insecta	494	71	72	1.2	0.2	0.98	69	53	123	556	99	2.38	204.77	0.91	6033	134.49	-25.73
Australia	Ross River disease	Virus	1971	Europe, Asia, Australia, New Guinea	Oceania	M,I	Rodentia,Marsupialia,Perissodactyla,Diptera	Mammalia,Insecta	494	71	72	1.2	0.2	0.98	69	53	123	556	99	2.38	204.77	0.91	6033	134.49	-25.73
Australia	Ross River disease	Virus	1979	Europe, Asia, Australia, New Guinea	Oceania	M,I	Rodentia,Marsupialia,Perissodactyla,Diptera	Mammalia,Insecta	494	71	72	1.2	0.2	0.98	69	53	123	556	99	2.38	204.77	0.91	6033	134.49	-25.73
Australia	Ross River disease	Virus	1983	Europe, Asia, Australia, New Guinea	Oceania	M,I	Rodentia,Marsupialia,Perissodactyla,Diptera	Mammalia,Insecta	494	71	72	1.2	0.2	0.98	69	53	123	556	99	2.38	204.77	0.91	6033	134.49	-25.73
Australia	Ross River disease	Virus	1990	Europe, Asia, Australia, New Guinea	Oceania	M,I	Rodentia,Marsupialia,Perissodactyla,Diptera	Mammalia,Insecta	494	71	72	1.2	0.2	0.98	69	53	123	556	99	2.38	204.77	0.91	6033	134.49	-25.73
Australia	Ross River disease	Virus	1994	Europe, Asia, Australia, New Guinea	Oceania	M,I	Rodentia,Marsupialia,Perissodactyla,Diptera	Mammalia,Insecta	494	71	72	1.2	0.2	0.98	69	53	123	556	99	2.38	204.77	0.91	6033	134.49	-25.73
Australia	Ross River disease	Virus	1995	Europe, Asia, Australia, New Guinea	Oceania	M,I	Rodentia,Marsupialia,Perissodactyla,Diptera	Mammalia,Insecta	494	71	72	1.2	0.2	0.98	69	53	123	556	99	2.38	204.77	0.91	6033	134.49	-25.73
Australia	Ross River disease	Virus	1997	Europe, Asia, Australia, New Guinea	Oceania	M,I	Rodentia,Marsupialia,Perissodactyla,Diptera	Mammalia,Insecta	494	71	72	1.2	0.2	0.98	69	53	123	556	99	2.38	204.77	0.91	6033	134.49	-25.73
Australia	Ross River disease	Virus	2009	Europe, Asia, Australia, New Guinea	Oceania	M,I	Rodentia,Marsupialia,Perissodactyla,Diptera	Mammalia,Insecta	494	71	72	1.2	0.2	0.98	69	53	123	556	99	2.38	204.77	0.91	6033	134.49	-25.73
Australia	Ross River disease	Virus	2011	Europe, Asia, Australia, New Guinea	Oceania	M,I	Rodentia,Marsupialia,Perissodactyla,Diptera	Mammalia,Insecta	494	71	72	1.2	0.2	0.98	69	53	123	556	99	2.38	204.77	0.91	6033	134.49	-25.73
Australia	Ross River disease	Virus	2012	Europe, Asia, Australia, New Guinea	Oceania	M,I	Rodentia,Marsupialia,Perissodactyla,Diptera	Mammalia,Insecta	494	71	72	1.2	0.2	0.98	69	53	123	556	99	2.38	204.77	0.91	6033	134.49	-25.73
Australia	Ross River disease	Virus	2014	Europe, Asia, Australia, New Guinea	Oceania	M,I	Rodentia,Marsupialia,Perissodactyla,Diptera	Mammalia,Insecta	494	71	72	1.2	0.2	0.98	69	53	123	556	99	2.38	204.77	0.91	6033	134.49	-25.73
Australia	Ross River disease	Virus	2015	Europe, Asia, Australia, New Guinea	Oceania	M,I	Rodentia,Marsupialia,Perissodactyla,Diptera	Mammalia,Insecta	494	71	72	1.2	0.2	0.98	69	53	123	556	99	2.38	204.77	0.91	6033	134.49	-25.73
Australia	Ross River disease	Virus	2016	Europe, Asia, Australia, New Guinea	Oceania	M,I	Rodentia,Marsupialia,Perissodactyla,Diptera	Mammalia,Insecta	494	71	72	1.2	0.2	0.98	69	53	123	556	99	2.38	204.77	0.91	6033	134.49	-25.73
Australia	Ross River disease	Virus	2017	Europe, Asia, Australia, New Guinea	Oceania	M,I	Rodentia,Marsupialia,Perissodactyla,Diptera	Mammalia,Insecta	494	71	72	1.2	0.2	0.98	69	53	123	556	99	2.38	204.77	0.91	6033	134.49	-25.73
Australia	Rotavirus infection	Virus	1974	Europe, Asia, Australia, New Guinea	Oceania	M	Artiodactyla	Mammalia	494	71	72	1.2	0.2	0.98	69	53	123	556	99	2.38	204.77	0.91	6033	134.49	-25.73
Australia	Rotavirus infection	Virus	1976	Europe, Asia, Australia, New Guinea	Oceania	M	Artiodactyla	Mammalia	494	71	72	1.2	0.2	0.98	69	53	123	556	99	2.38	204.77	0.91	6033	134.49	-25.73
Australia	Rotavirus infection	Virus	1977	Europe, Asia, Australia, New Guinea	Oceania	M	Artiodactyla	Mammalia	494	71	72	1.2	0.2	0.98	69	53	123	556	99	2.38	204.77	0.91	6033	134.49	-25.73
Australia	Rotavirus infection	Virus	1979	Europe, Asia, Australia, New Guinea	Oceania	M	Artiodactyla	Mammalia	494	71	72	1.2	0.2	0.98	69	53	123	556	99	2.38	204.77	0.91	6033	134.49	-25.73
Australia	Rotavirus infection	Virus	1993	Europe, Asia, Australia, New Guinea	Oceania	M	Artiodactyla	Mammalia	494	71	72	1.2	0.2	0.98	69	53	123	556	99	2.38	204.77	0.91	6033	134.49	-25.73
Australia	Rotavirus infection	Virus	1999	Europe, Asia, Australia, New Guinea	Oceania	M	Artiodactyla	Mammalia	494	71	72	1.2	0.2	0.98	69	53	123	556	99	2.38	204.77	0.91	6033	134.49	-25.73
Australia	Rotavirus infection	Virus	2001	Europe, Asia, Australia, New Guinea	Oceania	M	Artiodactyla	Mammalia	494	71	72	1.2	0.2	0.98	69	53	123	556	99	2.38	204.77	0.91	6033	134.49	-25.73
Australia	Rotavirus infection	Virus	2004	Europe, Asia, Australia, New Guinea	Oceania	M	Artiodactyla	Mammalia	494	71	72	1.2	0.2	0.98	69	53	123	556	99	2.38	204.77	0.91	6033	134.49	-25.73
Australia	Rotavirus infection	Virus	2005	Europe, Asia, Australia, New Guinea	Oceania	M	Artiodactyla	Mammalia	494	71	72	1.2	0.2	0.98	69	53	123	556	99	2.38	204.77	0.91	6033	134.49	-25.73
Australia	Rotavirus infection	Virus	2007	Europe, Asia, Australia, New Guinea	Oceania	M	Artiodactyla	Mammalia	494	71	72	1.2	0.2	0.98	69	53	123	556	99	2.38	204.77	0.91	6033	134.49	-25.73
Australia	Rotavirus infection	Virus	2009	Europe, Asia, Australia, New Guinea	Oceania	M	Artiodactyla	Mammalia	494	71	72	1.2	0.2	0.98	69	53	123	556	99	2.38	204.77	0.91	6033	134.49	-25.73
Australia	Rotavirus infection	Virus	2010	Europe, Asia, Australia, New Guinea	Oceania	M	Artiodactyla	Mammalia	494	71	72	1.2	0.2	0.98	69	53	123	556	99	2.38	204.77	0.91	6033	134.49	-25.73
Australia	Salmonellosis	Bacterium	1947	Europe, Asia, Australia, New Guinea	Oceania	M,B,R	Artiodactyla,Rodentia,Lagomorpha,Galliformes,Squamata,Charadriiformes,Columbiformes,Falconiformes,Passeriformes,Psittaciformes,Anseriformes,Gruiformes,Pelecaniformes,Phoenicopteriformes,Suliformes,Testudoformes	Mammalia,Aves,Reptilia	494	71	72	1.2	0.2	0.98	69	53	123	556	99	2.38	204.77	0.91	6033	134.49	-25.73
Australia	Salmonellosis	Bacterium	1966	Europe, Asia, Australia, New Guinea	Oceania	M,B,R	Artiodactyla,Rodentia,Lagomorpha,Galliformes,Squamata,Charadriiformes,Columbiformes,Falconiformes,Passeriformes,Psittaciformes,Anseriformes,Gruiformes,Pelecaniformes,Phoenicopteriformes,Suliformes,Testudoformes	Mammalia,Aves,Reptilia	494	71	72	1.2	0.2	0.98	69	53	123	556	99	2.38	204.77	0.91	6033	134.49	-25.73
Australia	Salmonellosis	Bacterium	1977	Europe, Asia, Australia, New Guinea	Oceania	M,B,R	Artiodactyla,Rodentia,Lagomorpha,Galliformes,Squamata,Charadriiformes,Columbiformes,Falconiformes,Passeriformes,Psittaciformes,Anseriformes,Gruiformes,Pelecaniformes,Phoenicopteriformes,Suliformes,Testudoformes	Mammalia,Aves,Reptilia	494	71	72	1.2	0.2	0.98	69	53	123	556	99	2.38	204.77	0.91	6033	134.49	-25.73
Australia	Salmonellosis	Bacterium	1983	Europe, Asia, Australia, New Guinea	Oceania	M,B,R	Artiodactyla,Rodentia,Lagomorpha,Galliformes,Squamata,Charadriiformes,Columbiformes,Falconiformes,Passeriformes,Psittaciformes,Anseriformes,Gruiformes,Pelecaniformes,Phoenicopteriformes,Suliformes,Testudoformes	Mammalia,Aves,Reptilia	494	71	72	1.2	0.2	0.98	69	53	123	556	99	2.38	204.77	0.91	6033	134.49	-25.73
Australia	Salmonellosis	Bacterium	1985	Europe, Asia, Australia, New Guinea	Oceania	M,B,R	Artiodactyla,Rodentia,Lagomorpha,Galliformes,Squamata,Charadriiformes,Columbiformes,Falconiformes,Passeriformes,Psittaciformes,Anseriformes,Gruiformes,Pelecaniformes,Phoenicopteriformes,Suliformes,Testudoformes	Mammalia,Aves,Reptilia	494	71	72	1.2	0.2	0.98	69	53	123	556	99	2.38	204.77	0.91	6033	134.49	-25.73
Australia	Salmonellosis	Bacterium	1995	Europe, Asia, Australia, New Guinea	Oceania	M,B,R	Artiodactyla,Rodentia,Lagomorpha,Galliformes,Squamata,Charadriiformes,Columbiformes,Falconiformes,Passeriformes,Psittaciformes,Anseriformes,Gruiformes,Pelecaniformes,Phoenicopteriformes,Suliformes,Testudoformes	Mammalia,Aves,Reptilia	494	71	72	1.2	0.2	0.98	69	53	123	556	99	2.38	204.77	0.91	6033	134.49	-25.73
Australia	Salmonellosis	Bacterium	1996	Europe, Asia, Australia, New Guinea	Oceania	M,B,R	Artiodactyla,Rodentia,Lagomorpha,Galliformes,Squamata,Charadriiformes,Columbiformes,Falconiformes,Passeriformes,Psittaciformes,Anseriformes,Gruiformes,Pelecaniformes,Phoenicopteriformes,Suliformes,Testudoformes	Mammalia,Aves,Reptilia	494	71	72	1.2	0.2	0.98	69	53	123	556	99	2.38	204.77	0.91	6033	134.49	-25.73
Australia	Salmonellosis	Bacterium	1997	Europe, Asia, Australia, New Guinea	Oceania	M,B,R	Artiodactyla,Rodentia,Lagomorpha,Galliformes,Squamata,Charadriiformes,Columbiformes,Falconiformes,Passeriformes,Psittaciformes,Anseriformes,Gruiformes,Pelecaniformes,Phoenicopteriformes,Suliformes,Testudoformes	Mammalia,Aves,Reptilia	494	71	72	1.2	0.2	0.98	69	53	123	556	99	2.38	204.77	0.91	6033	134.49	-25.73
Australia	Salmonellosis	Bacterium	1998	Europe, Asia, Australia, New Guinea	Oceania	M,B,R	Artiodactyla,Rodentia,Lagomorpha,Galliformes,Squamata,Charadriiformes,Columbiformes,Falconiformes,Passeriformes,Psittaciformes,Anseriformes,Gruiformes,Pelecaniformes,Phoenicopteriformes,Suliformes,Testudoformes	Mammalia,Aves,Reptilia	494	71	72	1.2	0.2	0.98	69	53	123	556	99	2.38	204.77	0.91	6033	134.49	-25.73
Australia	Salmonellosis	Bacterium	1999	Europe, Asia, Australia, New Guinea	Oceania	M,B,R	Artiodactyla,Rodentia,Lagomorpha,Galliformes,Squamata,Charadriiformes,Columbiformes,Falconiformes,Passeriformes,Psittaciformes,Anseriformes,Gruiformes,Pelecaniformes,Phoenicopteriformes,Suliformes,Testudoformes	Mammalia,Aves,Reptilia	494	71	72	1.2	0.2	0.98	69	53	123	556	99	2.38	204.77	0.91	6033	134.49	-25.73
Australia	Salmonellosis	Bacterium	2000	Europe, Asia, Australia, New Guinea	Oceania	M,B,R	Artiodactyla,Rodentia,Lagomorpha,Galliformes,Squamata,Charadriiformes,Columbiformes,Falconiformes,Passeriformes,Psittaciformes,Anseriformes,Gruiformes,Pelecaniformes,Phoenicopteriformes,Suliformes,Testudoformes	Mammalia,Aves,Reptilia	494	71	72	1.2	0.2	0.98	69	53	123	556	99	2.38	204.77	0.91	6033	134.49	-25.73
Australia	Salmonellosis	Bacterium	2001	Europe, Asia, Australia, New Guinea	Oceania	M,B,R	Artiodactyla,Rodentia,Lagomorpha,Galliformes,Squamata,Charadriiformes,Columbiformes,Falconiformes,Passeriformes,Psittaciformes,Anseriformes,Gruiformes,Pelecaniformes,Phoenicopteriformes,Suliformes,Testudoformes	Mammalia,Aves,Reptilia	494	71	72	1.2	0.2	0.98	69	53	123	556	99	2.38	204.77	0.91	6033	134.49	-25.73
Australia	Salmonellosis	Bacterium	2002	Europe, Asia, Australia, New Guinea	Oceania	M,B,R	Artiodactyla,Rodentia,Lagomorpha,Galliformes,Squamata,Charadriiformes,Columbiformes,Falconiformes,Passeriformes,Psittaciformes,Anseriformes,Gruiformes,Pelecaniformes,Phoenicopteriformes,Suliformes,Testudoformes	Mammalia,Aves,Reptilia	494	71	72	1.2	0.2	0.98	69	53	123	556	99	2.38	204.77	0.91	6033	134.49	-25.73
Australia	Salmonellosis	Bacterium	2003	Europe, Asia, Australia, New Guinea	Oceania	M,B,R	Artiodactyla,Rodentia,Lagomorpha,Galliformes,Squamata,Charadriiformes,Columbiformes,Falconiformes,Passeriformes,Psittaciformes,Anseriformes,Gruiformes,Pelecaniformes,Phoenicopteriformes,Suliformes,Testudoformes	Mammalia,Aves,Reptilia	494	71	72	1.2	0.2	0.98	69	53	123	556	99	2.38	204.77	0.91	6033	134.49	-25.73
Australia	Salmonellosis	Bacterium	2004	Europe, Asia, Australia, New Guinea	Oceania	M,B,R	Artiodactyla,Rodentia,Lagomorpha,Galliformes,Squamata,Charadriiformes,Columbiformes,Falconiformes,Passeriformes,Psittaciformes,Anseriformes,Gruiformes,Pelecaniformes,Phoenicopteriformes,Suliformes,Testudoformes	Mammalia,Aves,Reptilia	494	71	72	1.2	0.2	0.98	69	53	123	556	99	2.38	204.77	0.91	6033	134.49	-25.73
Australia	Salmonellosis	Bacterium	2005	Europe, Asia, Australia, New Guinea	Oceania	M,B,R	Artiodactyla,Rodentia,Lagomorpha,Galliformes,Squamata,Charadriiformes,Columbiformes,Falconiformes,Passeriformes,Psittaciformes,Anseriformes,Gruiformes,Pelecaniformes,Phoenicopteriformes,Suliformes,Testudoformes	Mammalia,Aves,Reptilia	494	71	72	1.2	0.2	0.98	69	53	123	556	99	2.38	204.77	0.91	6033	134.49	-25.73
Australia	Salmonellosis	Bacterium	2006	Europe, Asia, Australia, New Guinea	Oceania	M,B,R	Artiodactyla,Rodentia,Lagomorpha,Galliformes,Squamata,Charadriiformes,Columbiformes,Falconiformes,Passeriformes,Psittaciformes,Anseriformes,Gruiformes,Pelecaniformes,Phoenicopteriformes,Suliformes,Testudoformes	Mammalia,Aves,Reptilia	494	71	72	1.2	0.2	0.98	69	53	123	556	99	2.38	204.77	0.91	6033	134.49	-25.73
Australia	Salmonellosis	Bacterium	2007	Europe, Asia, Australia, New Guinea	Oceania	M,B,R	Artiodactyla,Rodentia,Lagomorpha,Galliformes,Squamata,Charadriiformes,Columbiformes,Falconiformes,Passeriformes,Psittaciformes,Anseriformes,Gruiformes,Pelecaniformes,Phoenicopteriformes,Suliformes,Testudoformes	Mammalia,Aves,Reptilia	494	71	72	1.2	0.2	0.98	69	53	123	556	99	2.38	204.77	0.91	6033	134.49	-25.73
Australia	Salmonellosis	Bacterium	2008	Europe, Asia, Australia, New Guinea	Oceania	M,B,R	Artiodactyla,Rodentia,Lagomorpha,Galliformes,Squamata,Charadriiformes,Columbiformes,Falconiformes,Passeriformes,Psittaciformes,Anseriformes,Gruiformes,Pelecaniformes,Phoenicopteriformes,Suliformes,Testudoformes	Mammalia,Aves,Reptilia	494	71	72	1.2	0.2	0.98	69	53	123	556	99	2.38	204.77	0.91	6033	134.49	-25.73
Australia	Salmonellosis	Bacterium	2009	Europe, Asia, Australia, New Guinea	Oceania	M,B,R	Artiodactyla,Rodentia,Lagomorpha,Galliformes,Squamata,Charadriiformes,Columbiformes,Falconiformes,Passeriformes,Psittaciformes,Anseriformes,Gruiformes,Pelecaniformes,Phoenicopteriformes,Suliformes,Testudoformes	Mammalia,Aves,Reptilia	494	71	72	1.2	0.2	0.98	69	53	123	556	99	2.38	204.77	0.91	6033	134.49	-25.73
Australia	Salmonellosis	Bacterium	2010	Europe, Asia, Australia, New Guinea	Oceania	M,B,R	Artiodactyla,Rodentia,Lagomorpha,Galliformes,Squamata,Charadriiformes,Columbiformes,Falconiformes,Passeriformes,Psittaciformes,Anseriformes,Gruiformes,Pelecaniformes,Phoenicopteriformes,Suliformes,Testudoformes	Mammalia,Aves,Reptilia	494	71	72	1.2	0.2	0.98	69	53	123	556	99	2.38	204.77	0.91	6033	134.49	-25.73
Australia	Salmonellosis	Bacterium	2011	Europe, Asia, Australia, New Guinea	Oceania	M,B,R	Artiodactyla,Rodentia,Lagomorpha,Galliformes,Squamata,Charadriiformes,Columbiformes,Falconiformes,Passeriformes,Psittaciformes,Anseriformes,Gruiformes,Pelecaniformes,Phoenicopteriformes,Suliformes,Testudoformes	Mammalia,Aves,Reptilia	494	71	72	1.2	0.2	0.98	69	53	123	556	99	2.38	204.77	0.91	6033	134.49	-25.73
Australia	Salmonellosis	Bacterium	2012	Europe, Asia, Australia, New Guinea	Oceania	M,B,R	Artiodactyla,Rodentia,Lagomorpha,Galliformes,Squamata,Charadriiformes,Columbiformes,Falconiformes,Passeriformes,Psittaciformes,Anseriformes,Gruiformes,Pelecaniformes,Phoenicopteriformes,Suliformes,Testudoformes	Mammalia,Aves,Reptilia	494	71	72	1.2	0.2	0.98	69	53	123	556	99	2.38	204.77	0.91	6033	134.49	-25.73
Australia	Salmonellosis	Bacterium	2013	Europe, Asia, Australia, New Guinea	Oceania	M,B,R	Artiodactyla,Rodentia,Lagomorpha,Galliformes,Squamata,Charadriiformes,Columbiformes,Falconiformes,Passeriformes,Psittaciformes,Anseriformes,Gruiformes,Pelecaniformes,Phoenicopteriformes,Suliformes,Testudoformes	Mammalia,Aves,Reptilia	494	71	72	1.2	0.2	0.98	69	53	123	556	99	2.38	204.77	0.91	6033	134.49	-25.73
Australia	Salmonellosis	Bacterium	2014	Europe, Asia, Australia, New Guinea	Oceania	M,B,R	Artiodactyla,Rodentia,Lagomorpha,Galliformes,Squamata,Charadriiformes,Columbiformes,Falconiformes,Passeriformes,Psittaciformes,Anseriformes,Gruiformes,Pelecaniformes,Phoenicopteriformes,Suliformes,Testudoformes	Mammalia,Aves,Reptilia	494	71	72	1.2	0.2	0.98	69	53	123	556	99	2.38	204.77	0.91	6033	134.49	-25.73
Australia	Salmonellosis	Bacterium	2015	Europe, Asia, Australia, New Guinea	Oceania	M,B,R	Artiodactyla,Rodentia,Lagomorpha,Galliformes,Squamata,Charadriiformes,Columbiformes,Falconiformes,Passeriformes,Psittaciformes,Anseriformes,Gruiformes,Pelecaniformes,Phoenicopteriformes,Suliformes,Testudoformes	Mammalia,Aves,Reptilia	494	71	72	1.2	0.2	0.98	69	53	123	556	99	2.38	204.77	0.91	6033	134.49	-25.73
Australia	Salmonellosis	Bacterium	2016	Europe, Asia, Australia, New Guinea	Oceania	M,B,R	Artiodactyla,Rodentia,Lagomorpha,Galliformes,Squamata,Charadriiformes,Columbiformes,Falconiformes,Passeriformes,Psittaciformes,Anseriformes,Gruiformes,Pelecaniformes,Phoenicopteriformes,Suliformes,Testudoformes	Mammalia,Aves,Reptilia	494	71	72	1.2	0.2	0.98	69	53	123	556	99	2.38	204.77	0.91	6033	134.49	-25.73
Australia	Salmonellosis	Bacterium	2017	Europe, Asia, Australia, New Guinea	Oceania	M,B,R	Artiodactyla,Rodentia,Lagomorpha,Galliformes,Squamata,Charadriiformes,Columbiformes,Falconiformes,Passeriformes,Psittaciformes,Anseriformes,Gruiformes,Pelecaniformes,Phoenicopteriformes,Suliformes,Testudoformes	Mammalia,Aves,Reptilia	494	71	72	1.2	0.2	0.98	69	53	123	556	99	2.38	204.77	0.91	6033	134.49	-25.73
Australia	Salmonellosis	Bacterium	2018	Europe, Asia, Australia, New Guinea	Oceania	M,B,R	Artiodactyla,Rodentia,Lagomorpha,Galliformes,Squamata,Charadriiformes,Columbiformes,Falconiformes,Passeriformes,Psittaciformes,Anseriformes,Gruiformes,Pelecaniformes,Phoenicopteriformes,Suliformes,Testudoformes	Mammalia,Aves,Reptilia	494	71	72	1.2	0.2	0.98	69	53	123	556	99	2.38	204.77	0.91	6033	134.49	-25.73
Australia	Salmonellosis	Bacterium	2019	Europe, Asia, Australia, New Guinea	Oceania	M,B,R	Artiodactyla,Rodentia,Lagomorpha,Galliformes,Squamata,Charadriiformes,Columbiformes,Falconiformes,Passeriformes,Psittaciformes,Anseriformes,Gruiformes,Pelecaniformes,Phoenicopteriformes,Suliformes,Testudoformes	Mammalia,Aves,Reptilia	494	71	72	1.2	0.2	0.98	69	53	123	556	99	2.38	204.77	0.91	6033	134.49	-25.73
Australia	Salmonellosis	Bacterium	2020	Europe, Asia, Australia, New Guinea	Oceania	M,B,R	Artiodactyla,Rodentia,Lagomorpha,Galliformes,Squamata,Charadriiformes,Columbiformes,Falconiformes,Passeriformes,Psittaciformes,Anseriformes,Gruiformes,Pelecaniformes,Phoenicopteriformes,Suliformes,Testudoformes	Mammalia,Aves,Reptilia	494	71	72	1.2	0.2	0.98	69	53	123	556	99	2.38	204.77	0.91	6033	134.49	-25.73
Australia	Schistosomiasis - japonicum	Parasite	1944	Europe, Asia, Australia, New Guinea	Oceania	M,I	Stylommatophora,Artiodactyla,Carnivora,Rodentia,Perissodactyla	Mammalia,Gastropoda	494	71	72	1.2	0.2	0.98	69	53	123	556	99	2.38	204.77	0.91	6033	134.49	-25.73
Australia	Shigellosis	Bacterium	1964	Europe, Asia, Australia, New Guinea	Oceania	M	Primates	Mammalia	494	71	72	1.2	0.2	0.98	69	53	123	556	99	2.38	204.77	0.91	6033	134.49	-25.73
Australia	Shigellosis	Bacterium	1969	Europe, Asia, Australia, New Guinea	Oceania	M	Primates	Mammalia	494	71	72	1.2	0.2	0.98	69	53	123	556	99	2.38	204.77	0.91	6033	134.49	-25.73
Australia	Shigellosis	Bacterium	1998	Europe, Asia, Australia, New Guinea	Oceania	M	Primates	Mammalia	494	71	72	1.2	0.2	0.98	69	53	123	556	99	2.38	204.77	0.91	6033	134.49	-25.73
Australia	Shigellosis	Bacterium	1999	Europe, Asia, Australia, New Guinea	Oceania	M	Primates	Mammalia	494	71	72	1.2	0.2	0.98	69	53	123	556	99	2.38	204.77	0.91	6033	134.49	-25.73
Australia	Shigellosis	Bacterium	2000	Europe, Asia, Australia, New Guinea	Oceania	M	Primates	Mammalia	494	71	72	1.2	0.2	0.98	69	53	123	556	99	2.38	204.77	0.91	6033	134.49	-25.73
Australia	Shigellosis	Bacterium	2004	Europe, Asia, Australia, New Guinea	Oceania	M	Primates	Mammalia	494	71	72	1.2	0.2	0.98	69	53	123	556	99	2.38	204.77	0.91	6033	134.49	-25.73
Australia	Shigellosis	Bacterium	2007	Europe, Asia, Australia, New Guinea	Oceania	M	Primates	Mammalia	494	71	72	1.2	0.2	0.98	69	53	123	556	99	2.38	204.77	0.91	6033	134.49	-25.73
Australia	Shigellosis	Bacterium	2014	Europe, Asia, Australia, New Guinea	Oceania	M	Primates	Mammalia	494	71	72	1.2	0.2	0.98	69	53	123	556	99	2.38	204.77	0.91	6033	134.49	-25.73
Australia	Shigellosis	Bacterium	2017	Europe, Asia, Australia, New Guinea	Oceania	M	Primates	Mammalia	494	71	72	1.2	0.2	0.98	69	53	123	556	99	2.38	204.77	0.91	6033	134.49	-25.73
Australia	Shigellosis	Bacterium	2019	Europe, Asia, Australia, New Guinea	Oceania	M	Primates	Mammalia	494	71	72	1.2	0.2	0.98	69	53	123	556	99	2.38	204.77	0.91	6033	134.49	-25.73
Australia	Staphylococcal food poisoning	Bacterium	1965	Europe, Asia, Australia, New Guinea	Oceania	M	Artiodactyla,Carnivora	Mammalia	494	71	72	1.2	0.2	0.98	69	53	123	556	99	2.38	204.77	0.91	6033	134.49	-25.73
Australia	Staphylococcal food poisoning	Bacterium	1997	Europe, Asia, Australia, New Guinea	Oceania	M	Artiodactyla,Carnivora	Mammalia	494	71	72	1.2	0.2	0.98	69	53	123	556	99	2.38	204.77	0.91	6033	134.49	-25.73
Australia	Staphylococcal food poisoning	Bacterium	2000	Europe, Asia, Australia, New Guinea	Oceania	M	Artiodactyla,Carnivora	Mammalia	494	71	72	1.2	0.2	0.98	69	53	123	556	99	2.38	204.77	0.91	6033	134.49	-25.73
Australia	Staphylococcal food poisoning	Bacterium	2002	Europe, Asia, Australia, New Guinea	Oceania	M	Artiodactyla,Carnivora	Mammalia	494	71	72	1.2	0.2	0.98	69	53	123	556	99	2.38	204.77	0.91	6033	134.49	-25.73
Australia	Staphylococcal food poisoning	Bacterium	2012	Europe, Asia, Australia, New Guinea	Oceania	M	Artiodactyla,Carnivora	Mammalia	494	71	72	1.2	0.2	0.98	69	53	123	556	99	2.38	204.77	0.91	6033	134.49	-25.73
Australia	Staphylococcal food poisoning	Bacterium	2015	Europe, Asia, Australia, New Guinea	Oceania	M	Artiodactyla,Carnivora	Mammalia	494	71	72	1.2	0.2	0.98	69	53	123	556	99	2.38	204.77	0.91	6033	134.49	-25.73
Australia	Taeniasis	Parasite	2010	Europe, Asia, Australia, New Guinea	Oceania	M	Artiodactyla	Mammalia	494	71	72	1.2	0.2	0.98	69	53	123	556	99	2.38	204.77	0.91	6033	134.49	-25.73
Australia	Toxoplasmosis	Parasite	1984	Europe, Asia, Australia, New Guinea	Oceania	M,B	Rodentia,Artiodactyla,Galliformes,Carnivora,Marsupialia	Mammalia,Aves	494	71	72	1.2	0.2	0.98	69	53	123	556	99	2.38	204.77	0.91	6033	134.49	-25.73
Australia	Tuberculosis	Bacterium	1979	Europe, Asia, Australia, New Guinea	Oceania	M	Artiodactyla	Mammalia	494	71	72	1.2	0.2	0.98	69	53	123	556	99	2.38	204.77	0.91	6033	134.49	-25.73
Australia	Tuberculosis	Bacterium	1989	Europe, Asia, Australia, New Guinea	Oceania	M	Artiodactyla	Mammalia	494	71	72	1.2	0.2	0.98	69	53	123	556	99	2.38	204.77	0.91	6033	134.49	-25.73
Australia	Tuberculosis	Bacterium	1994	Europe, Asia, Australia, New Guinea	Oceania	M	Artiodactyla	Mammalia	494	71	72	1.2	0.2	0.98	69	53	123	556	99	2.38	204.77	0.91	6033	134.49	-25.73
Australia	Tuberculosis	Bacterium	1995	Europe, Asia, Australia, New Guinea	Oceania	M	Artiodactyla	Mammalia	494	71	72	1.2	0.2	0.98	69	53	123	556	99	2.38	204.77	0.91	6033	134.49	-25.73
Australia	Tuberculosis	Bacterium	1996	Europe, Asia, Australia, New Guinea	Oceania	M	Artiodactyla	Mammalia	494	71	72	1.2	0.2	0.98	69	53	123	556	99	2.38	204.77	0.91	6033	134.49	-25.73
Australia	Tuberculosis	Bacterium	1999	Europe, Asia, Australia, New Guinea	Oceania	M	Artiodactyla	Mammalia	494	71	72	1.2	0.2	0.98	69	53	123	556	99	2.38	204.77	0.91	6033	134.49	-25.73
Australia	Tuberculosis	Bacterium	2003	Europe, Asia, Australia, New Guinea	Oceania	M	Artiodactyla	Mammalia	494	71	72	1.2	0.2	0.98	69	53	123	556	99	2.38	204.77	0.91	6033	134.49	-25.73
Australia	Tuberculosis	Bacterium	2006	Europe, Asia, Australia, New Guinea	Oceania	M	Artiodactyla	Mammalia	494	71	72	1.2	0.2	0.98	69	53	123	556	99	2.38	204.77	0.91	6033	134.49	-25.73
Australia	Tuberculosis	Bacterium	2012	Europe, Asia, Australia, New Guinea	Oceania	M	Artiodactyla	Mammalia	494	71	72	1.2	0.2	0.98	69	53	123	556	99	2.38	204.77	0.91	6033	134.49	-25.73
Australia	Tuberculosis	Bacterium	2020	Europe, Asia, Australia, New Guinea	Oceania	M	Artiodactyla	Mammalia	494	71	72	1.2	0.2	0.98	69	53	123	556	99	2.38	204.77	0.91	6033	134.49	-25.73
Australia	Typhus - scrub	Bacterium	1996	Europe, Asia, Australia, New Guinea	Oceania	M,I	Rodentia,Acariforms,Acarina	Mammalia,Arachnida	494	71	72	1.2	0.2	0.98	69	53	123	556	99	2.38	204.77	0.91	6033	134.49	-25.73
Australia	Typhus - scrub	Bacterium	2005	Europe, Asia, Australia, New Guinea	Oceania	M,I	Rodentia,Acariforms,Acarina	Mammalia,Arachnida	494	71	72	1.2	0.2	0.98	69	53	123	556	99	2.38	204.77	0.91	6033	134.49	-25.73
Australia	Typhus - scrub	Bacterium	2016	Europe, Asia, Australia, New Guinea	Oceania	M,I	Rodentia,Acariforms,Acarina	Mammalia,Arachnida	494	71	72	1.2	0.2	0.98	69	53	123	556	99	2.38	204.77	0.91	6033	134.49	-25.73
Australia	Amoebiasis	Parasite	1970	Europe, Asia, Australia, New Guinea	Oceania	I	Diptera	Insecta	494	71	72	1.2	0.2	0.98	69	53	123	556	99	2.38	204.77	0.91	6033	134.49	-25.73
Australia	Amoebiasis	Parasite	2006	Europe, Asia, Australia, New Guinea	Oceania	I	Diptera	Insecta	494	71	72	1.2	0.2	0.98	69	53	123	556	99	2.38	204.77	0.91	6033	134.49	-25.73
Australia	Malaria	Parasite	1987	Europe, Asia, Australia, New Guinea	Oceania	I	Diptera	Insecta	494	71	72	1.2	0.2	0.98	69	53	123	556	99	2.38	204.77	0.91	6033	134.49	-25.73
Australia	Malaria	Parasite	1999	Europe, Asia, Australia, New Guinea	Oceania	I	Diptera	Insecta	494	71	72	1.2	0.2	0.98	69	53	123	556	99	2.38	204.77	0.91	6033	134.49	-25.73
Australia	Malaria	Parasite	2011	Europe, Asia, Australia, New Guinea	Oceania	I	Diptera	Insecta	494	71	72	1.2	0.2	0.98	69	53	123	556	99	2.38	204.77	0.91	6033	134.49	-25.73
Austria	Adenovirus infection	Virus	1961	Europe, Asia, Australia, New Guinea	Europe	M	Primates	Mammalia	106	12	8	2.9	0.3	0.38	5	13	1	74	26	96.51	200.14	0.87	1269	14.14	47.59
Austria	Anthrax	Bacterium	1988	Europe, Asia, Australia, New Guinea	Europe	M	Artiodactyla	Mammalia	106	12	8	2.9	0.3	0.38	5	13	1	74	26	96.51	200.14	0.87	1269	14.14	47.59
Austria	Botulism	Bacterium	2006	Europe, Asia, Australia, New Guinea	Europe	M,B	Perissodactyla,Carnivora,Rodentia,Artiodactyla,Primates,Galliformes	Mammalia,Aves	106	12	8	2.9	0.3	0.38	5	13	1	74	26	96.51	200.14	0.87	1269	14.14	47.59
Austria	Botulism	Bacterium	2012	Europe, Asia, Australia, New Guinea	Europe	M,B	Perissodactyla,Carnivora,Rodentia,Artiodactyla,Primates,Galliformes	Mammalia,Aves	106	12	8	2.9	0.3	0.38	5	13	1	74	26	96.51	200.14	0.87	1269	14.14	47.59
Austria	Botulism	Bacterium	2018	Europe, Asia, Australia, New Guinea	Europe	M,B	Perissodactyla,Carnivora,Rodentia,Artiodactyla,Primates,Galliformes	Mammalia,Aves	106	12	8	2.9	0.3	0.38	5	13	1	74	26	96.51	200.14	0.87	1269	14.14	47.59
Austria	Brucellosis	Bacterium	2018	Europe, Asia, Australia, New Guinea	Europe	M	Artiodactyla,Carnivora	Mammalia	106	12	8	2.9	0.3	0.38	5	13	1	74	26	96.51	200.14	0.87	1269	14.14	47.59
Austria	Campylobacteriosis	Bacterium	2000	Europe, Asia, Australia, New Guinea	Europe	M,B	Galliformes,Artiodactyla,Carnivora,Rodentia,Anseriformes,Charadriiformes,Passeriformes	Mammalia,Aves	106	12	8	2.9	0.3	0.38	5	13	1	74	26	96.51	200.14	0.87	1269	14.14	47.59
Austria	Campylobacteriosis	Bacterium	2003	Europe, Asia, Australia, New Guinea	Europe	M,B	Galliformes,Artiodactyla,Carnivora,Rodentia,Anseriformes,Charadriiformes,Passeriformes	Mammalia,Aves	106	12	8	2.9	0.3	0.38	5	13	1	74	26	96.51	200.14	0.87	1269	14.14	47.59
Austria	Campylobacteriosis	Bacterium	2006	Europe, Asia, Australia, New Guinea	Europe	M,B	Galliformes,Artiodactyla,Carnivora,Rodentia,Anseriformes,Charadriiformes,Passeriformes	Mammalia,Aves	106	12	8	2.9	0.3	0.38	5	13	1	74	26	96.51	200.14	0.87	1269	14.14	47.59
Austria	Escherichia coli diarrhea	Bacterium	2000	Europe, Asia, Australia, New Guinea	Europe	M,B	Artiodactyla,Anseriformes,Gruiformes,Pelecaniformes,Phoenicopteriformes,Suliformes,Passeriformes,Galliformes,Falconiformes,Lagomorpha	Mammalia,Aves	106	12	8	2.9	0.3	0.38	5	13	1	74	26	96.51	200.14	0.87	1269	14.14	47.59
Austria	Escherichia coli diarrhea	Bacterium	2005	Europe, Asia, Australia, New Guinea	Europe	M,B	Artiodactyla,Anseriformes,Gruiformes,Pelecaniformes,Phoenicopteriformes,Suliformes,Passeriformes,Galliformes,Falconiformes,Lagomorpha	Mammalia,Aves	106	12	8	2.9	0.3	0.38	5	13	1	74	26	96.51	200.14	0.87	1269	14.14	47.59
Austria	Escherichia coli diarrhea	Bacterium	2011	Europe, Asia, Australia, New Guinea	Europe	M,B	Artiodactyla,Anseriformes,Gruiformes,Pelecaniformes,Phoenicopteriformes,Suliformes,Passeriformes,Galliformes,Falconiformes,Lagomorpha	Mammalia,Aves	106	12	8	2.9	0.3	0.38	5	13	1	74	26	96.51	200.14	0.87	1269	14.14	47.59
Austria	Escherichia coli diarrhea	Bacterium	2016	Europe, Asia, Australia, New Guinea	Europe	M,B	Artiodactyla,Anseriformes,Gruiformes,Pelecaniformes,Phoenicopteriformes,Suliformes,Passeriformes,Galliformes,Falconiformes,Lagomorpha	Mammalia,Aves	106	12	8	2.9	0.3	0.38	5	13	1	74	26	96.51	200.14	0.87	1269	14.14	47.59
Austria	Escherichia coli diarrhea	Bacterium	2017	Europe, Asia, Australia, New Guinea	Europe	M,B	Artiodactyla,Anseriformes,Gruiformes,Pelecaniformes,Phoenicopteriformes,Suliformes,Passeriformes,Galliformes,Falconiformes,Lagomorpha	Mammalia,Aves	106	12	8	2.9	0.3	0.38	5	13	1	74	26	96.51	200.14	0.87	1269	14.14	47.59
Austria	Hantaviruses - Old World	Virus	2019	Europe, Asia, Australia, New Guinea	Europe	M	Rodentia,Chiroptera	Mammalia	106	12	8	2.9	0.3	0.38	5	13	1	74	26	96.51	200.14	0.87	1269	14.14	47.59
Austria	Hepatitis A	Virus	1984	Europe, Asia, Australia, New Guinea	Europe	M	Primates	Mammalia	106	12	8	2.9	0.3	0.38	5	13	1	74	26	96.51	200.14	0.87	1269	14.14	47.59
Austria	Hepatitis A	Virus	2004	Europe, Asia, Australia, New Guinea	Europe	M	Primates	Mammalia	106	12	8	2.9	0.3	0.38	5	13	1	74	26	96.51	200.14	0.87	1269	14.14	47.59
Austria	Hepatitis A	Virus	2007	Europe, Asia, Australia, New Guinea	Europe	M	Primates	Mammalia	106	12	8	2.9	0.3	0.38	5	13	1	74	26	96.51	200.14	0.87	1269	14.14	47.59
Austria	Hepatitis A	Virus	2013	Europe, Asia, Australia, New Guinea	Europe	M	Primates	Mammalia	106	12	8	2.9	0.3	0.38	5	13	1	74	26	96.51	200.14	0.87	1269	14.14	47.59
Austria	Hepatitis A	Virus	2016	Europe, Asia, Australia, New Guinea	Europe	M	Primates	Mammalia	106	12	8	2.9	0.3	0.38	5	13	1	74	26	96.51	200.14	0.87	1269	14.14	47.59
Austria	Hepatitis A	Virus	2018	Europe, Asia, Australia, New Guinea	Europe	M	Primates	Mammalia	106	12	8	2.9	0.3	0.38	5	13	1	74	26	96.51	200.14	0.87	1269	14.14	47.59
Austria	Histoplasmosis	Fungus	2007	Europe, Asia, Australia, New Guinea	Europe	M,B	Chiroptera,Galliformes	Mammalia,Aves	106	12	8	2.9	0.3	0.38	5	13	1	74	26	96.51	200.14	0.87	1269	14.14	47.59
Austria	Histoplasmosis - African	Fungus	2011	Europe, Asia, Australia, New Guinea	Europe	M,B	Chiroptera,Galliformes,Primates,Anseriformes,Gruiformes,Pelecaniformes,Phoenicopteriformes,Suliformes	Mammalia,Aves	106	12	8	2.9	0.3	0.38	5	13	1	74	26	96.51	200.14	0.87	1269	14.14	47.59
Austria	Influenza	Virus	2009	Europe, Asia, Australia, New Guinea	Europe	M,B	Carnivora,Artiodactyla,Columbiformes,Galliformes,Passeriformes,Psittaciformes,Anseriformes,Gruiformes,Pelecaniformes,Phoenicopteriformes,Suliformes	Mammalia,Aves	106	12	8	2.9	0.3	0.38	5	13	1	74	26	96.51	200.14	0.87	1269	14.14	47.59
Austria	Leishmaniasis - cutaneous	Parasite	2007	Europe, Asia, Australia, New Guinea	Europe	M,I	Carnivora,Edentata,Hyracoidea,Marsupialia,Pilosa,Chiroptera,Rodentia,Diptera	Mammalia,Insecta	106	12	8	2.9	0.3	0.38	5	13	1	74	26	96.51	200.14	0.87	1269	14.14	47.59
Austria	Leptospirosis	Bacterium	2010	Europe, Asia, Australia, New Guinea	Europe	M,A	Artiodactyla,Carnivora,Perissodactyla,Rodentia,Marsupialia,Anura	Mammalia,Amphibia	106	12	8	2.9	0.3	0.38	5	13	1	74	26	96.51	200.14	0.87	1269	14.14	47.59
Austria	Listeriosis	Bacterium	1986	Europe, Asia, Australia, New Guinea	Europe	M,B,R	Artiodactyla,Anseriformes,Rodentia,Carnivora,Galliformes,Columbiformes,Erinaceomorpha,Serpentiformes,Lagomorpha,Passeriformes,Psittaciformes,Gruiformes,Pelecaniformes,Phoenicopteriformes,Suliformes,Tesudines	Mammalia,Aves,Reptilia	106	12	8	2.9	0.3	0.38	5	13	1	74	26	96.51	200.14	0.87	1269	14.14	47.59
Austria	Listeriosis	Bacterium	2008	Europe, Asia, Australia, New Guinea	Europe	M,B,R	Artiodactyla,Anseriformes,Rodentia,Carnivora,Galliformes,Columbiformes,Erinaceomorpha,Serpentiformes,Lagomorpha,Passeriformes,Psittaciformes,Gruiformes,Pelecaniformes,Phoenicopteriformes,Suliformes,Tesudines	Mammalia,Aves,Reptilia	106	12	8	2.9	0.3	0.38	5	13	1	74	26	96.51	200.14	0.87	1269	14.14	47.59
Austria	Listeriosis	Bacterium	2009	Europe, Asia, Australia, New Guinea	Europe	M,B,R	Artiodactyla,Anseriformes,Rodentia,Carnivora,Galliformes,Columbiformes,Erinaceomorpha,Serpentiformes,Lagomorpha,Passeriformes,Psittaciformes,Gruiformes,Pelecaniformes,Phoenicopteriformes,Suliformes,Tesudines	Mammalia,Aves,Reptilia	106	12	8	2.9	0.3	0.38	5	13	1	74	26	96.51	200.14	0.87	1269	14.14	47.59
Austria	Listeriosis	Bacterium	2015	Europe, Asia, Australia, New Guinea	Europe	M,B,R	Artiodactyla,Anseriformes,Rodentia,Carnivora,Galliformes,Columbiformes,Erinaceomorpha,Serpentiformes,Lagomorpha,Passeriformes,Psittaciformes,Gruiformes,Pelecaniformes,Phoenicopteriformes,Suliformes,Tesudines	Mammalia,Aves,Reptilia	106	12	8	2.9	0.3	0.38	5	13	1	74	26	96.51	200.14	0.87	1269	14.14	47.59
Austria	Listeriosis	Bacterium	2018	Europe, Asia, Australia, New Guinea	Europe	M,B,R	Artiodactyla,Anseriformes,Rodentia,Carnivora,Galliformes,Columbiformes,Erinaceomorpha,Serpentiformes,Lagomorpha,Passeriformes,Psittaciformes,Gruiformes,Pelecaniformes,Phoenicopteriformes,Suliformes,Tesudines	Mammalia,Aves,Reptilia	106	12	8	2.9	0.3	0.38	5	13	1	74	26	96.51	200.14	0.87	1269	14.14	47.59
Austria	Plague	Bacterium	1898	Europe, Asia, Australia, New Guinea	Europe	M,I	Rodentia,Lagomorpha,Carnivora,Artiodactyla,Siphonaptera	Mammalia,Insecta	106	12	8	2.9	0.3	0.38	5	13	1	74	26	96.51	200.14	0.87	1269	14.14	47.59
Austria	Rabies	Virus	1971	Europe, Asia, Australia, New Guinea	Europe	M	Carnivora,Chiroptera,Rodentia,Lagomorpha	Mammalia	106	12	8	2.9	0.3	0.38	5	13	1	74	26	96.51	200.14	0.87	1269	14.14	47.59
Austria	Rotavirus infection	Virus	2005	Europe, Asia, Australia, New Guinea	Europe	M	Artiodactyla	Mammalia	106	12	8	2.9	0.3	0.38	5	13	1	74	26	96.51	200.14	0.87	1269	14.14	47.59
Austria	Salmonellosis	Bacterium	1967	Europe, Asia, Australia, New Guinea	Europe	M,B,R	Artiodactyla,Rodentia,Lagomorpha,Galliformes,Squamata,Charadriiformes,Columbiformes,Falconiformes,Passeriformes,Psittaciformes,Anseriformes,Gruiformes,Pelecaniformes,Phoenicopteriformes,Suliformes,Testudoformes	Mammalia,Aves,Reptilia	106	12	8	2.9	0.3	0.38	5	13	1	74	26	96.51	200.14	0.87	1269	14.14	47.59
Austria	Salmonellosis	Bacterium	1969	Europe, Asia, Australia, New Guinea	Europe	M,B,R	Artiodactyla,Rodentia,Lagomorpha,Galliformes,Squamata,Charadriiformes,Columbiformes,Falconiformes,Passeriformes,Psittaciformes,Anseriformes,Gruiformes,Pelecaniformes,Phoenicopteriformes,Suliformes,Testudoformes	Mammalia,Aves,Reptilia	106	12	8	2.9	0.3	0.38	5	13	1	74	26	96.51	200.14	0.87	1269	14.14	47.59
Austria	Salmonellosis	Bacterium	1993	Europe, Asia, Australia, New Guinea	Europe	M,B,R	Artiodactyla,Rodentia,Lagomorpha,Galliformes,Squamata,Charadriiformes,Columbiformes,Falconiformes,Passeriformes,Psittaciformes,Anseriformes,Gruiformes,Pelecaniformes,Phoenicopteriformes,Suliformes,Testudoformes	Mammalia,Aves,Reptilia	106	12	8	2.9	0.3	0.38	5	13	1	74	26	96.51	200.14	0.87	1269	14.14	47.59
Austria	Salmonellosis	Bacterium	1994	Europe, Asia, Australia, New Guinea	Europe	M,B,R	Artiodactyla,Rodentia,Lagomorpha,Galliformes,Squamata,Charadriiformes,Columbiformes,Falconiformes,Passeriformes,Psittaciformes,Anseriformes,Gruiformes,Pelecaniformes,Phoenicopteriformes,Suliformes,Testudoformes	Mammalia,Aves,Reptilia	106	12	8	2.9	0.3	0.38	5	13	1	74	26	96.51	200.14	0.87	1269	14.14	47.59
Austria	Salmonellosis	Bacterium	1995	Europe, Asia, Australia, New Guinea	Europe	M,B,R	Artiodactyla,Rodentia,Lagomorpha,Galliformes,Squamata,Charadriiformes,Columbiformes,Falconiformes,Passeriformes,Psittaciformes,Anseriformes,Gruiformes,Pelecaniformes,Phoenicopteriformes,Suliformes,Testudoformes	Mammalia,Aves,Reptilia	106	12	8	2.9	0.3	0.38	5	13	1	74	26	96.51	200.14	0.87	1269	14.14	47.59
Austria	Salmonellosis	Bacterium	1996	Europe, Asia, Australia, New Guinea	Europe	M,B,R	Artiodactyla,Rodentia,Lagomorpha,Galliformes,Squamata,Charadriiformes,Columbiformes,Falconiformes,Passeriformes,Psittaciformes,Anseriformes,Gruiformes,Pelecaniformes,Phoenicopteriformes,Suliformes,Testudoformes	Mammalia,Aves,Reptilia	106	12	8	2.9	0.3	0.38	5	13	1	74	26	96.51	200.14	0.87	1269	14.14	47.59
Austria	Salmonellosis	Bacterium	1997	Europe, Asia, Australia, New Guinea	Europe	M,B,R	Artiodactyla,Rodentia,Lagomorpha,Galliformes,Squamata,Charadriiformes,Columbiformes,Falconiformes,Passeriformes,Psittaciformes,Anseriformes,Gruiformes,Pelecaniformes,Phoenicopteriformes,Suliformes,Testudoformes	Mammalia,Aves,Reptilia	106	12	8	2.9	0.3	0.38	5	13	1	74	26	96.51	200.14	0.87	1269	14.14	47.59
Austria	Salmonellosis	Bacterium	1998	Europe, Asia, Australia, New Guinea	Europe	M,B,R	Artiodactyla,Rodentia,Lagomorpha,Galliformes,Squamata,Charadriiformes,Columbiformes,Falconiformes,Passeriformes,Psittaciformes,Anseriformes,Gruiformes,Pelecaniformes,Phoenicopteriformes,Suliformes,Testudoformes	Mammalia,Aves,Reptilia	106	12	8	2.9	0.3	0.38	5	13	1	74	26	96.51	200.14	0.87	1269	14.14	47.59
Austria	Salmonellosis	Bacterium	1999	Europe, Asia, Australia, New Guinea	Europe	M,B,R	Artiodactyla,Rodentia,Lagomorpha,Galliformes,Squamata,Charadriiformes,Columbiformes,Falconiformes,Passeriformes,Psittaciformes,Anseriformes,Gruiformes,Pelecaniformes,Phoenicopteriformes,Suliformes,Testudoformes	Mammalia,Aves,Reptilia	106	12	8	2.9	0.3	0.38	5	13	1	74	26	96.51	200.14	0.87	1269	14.14	47.59
Austria	Salmonellosis	Bacterium	2002	Europe, Asia, Australia, New Guinea	Europe	M,B,R	Artiodactyla,Rodentia,Lagomorpha,Galliformes,Squamata,Charadriiformes,Columbiformes,Falconiformes,Passeriformes,Psittaciformes,Anseriformes,Gruiformes,Pelecaniformes,Phoenicopteriformes,Suliformes,Testudoformes	Mammalia,Aves,Reptilia	106	12	8	2.9	0.3	0.38	5	13	1	74	26	96.51	200.14	0.87	1269	14.14	47.59
Austria	Salmonellosis	Bacterium	2004	Europe, Asia, Australia, New Guinea	Europe	M,B,R	Artiodactyla,Rodentia,Lagomorpha,Galliformes,Squamata,Charadriiformes,Columbiformes,Falconiformes,Passeriformes,Psittaciformes,Anseriformes,Gruiformes,Pelecaniformes,Phoenicopteriformes,Suliformes,Testudoformes	Mammalia,Aves,Reptilia	106	12	8	2.9	0.3	0.38	5	13	1	74	26	96.51	200.14	0.87	1269	14.14	47.59
Austria	Salmonellosis	Bacterium	2005	Europe, Asia, Australia, New Guinea	Europe	M,B,R	Artiodactyla,Rodentia,Lagomorpha,Galliformes,Squamata,Charadriiformes,Columbiformes,Falconiformes,Passeriformes,Psittaciformes,Anseriformes,Gruiformes,Pelecaniformes,Phoenicopteriformes,Suliformes,Testudoformes	Mammalia,Aves,Reptilia	106	12	8	2.9	0.3	0.38	5	13	1	74	26	96.51	200.14	0.87	1269	14.14	47.59
Austria	Salmonellosis	Bacterium	2007	Europe, Asia, Australia, New Guinea	Europe	M,B,R	Artiodactyla,Rodentia,Lagomorpha,Galliformes,Squamata,Charadriiformes,Columbiformes,Falconiformes,Passeriformes,Psittaciformes,Anseriformes,Gruiformes,Pelecaniformes,Phoenicopteriformes,Suliformes,Testudoformes	Mammalia,Aves,Reptilia	106	12	8	2.9	0.3	0.38	5	13	1	74	26	96.51	200.14	0.87	1269	14.14	47.59
Austria	Salmonellosis	Bacterium	2008	Europe, Asia, Australia, New Guinea	Europe	M,B,R	Artiodactyla,Rodentia,Lagomorpha,Galliformes,Squamata,Charadriiformes,Columbiformes,Falconiformes,Passeriformes,Psittaciformes,Anseriformes,Gruiformes,Pelecaniformes,Phoenicopteriformes,Suliformes,Testudoformes	Mammalia,Aves,Reptilia	106	12	8	2.9	0.3	0.38	5	13	1	74	26	96.51	200.14	0.87	1269	14.14	47.59
Austria	Salmonellosis	Bacterium	2010	Europe, Asia, Australia, New Guinea	Europe	M,B,R	Artiodactyla,Rodentia,Lagomorpha,Galliformes,Squamata,Charadriiformes,Columbiformes,Falconiformes,Passeriformes,Psittaciformes,Anseriformes,Gruiformes,Pelecaniformes,Phoenicopteriformes,Suliformes,Testudoformes	Mammalia,Aves,Reptilia	106	12	8	2.9	0.3	0.38	5	13	1	74	26	96.51	200.14	0.87	1269	14.14	47.59
Austria	Salmonellosis	Bacterium	2011	Europe, Asia, Australia, New Guinea	Europe	M,B,R	Artiodactyla,Rodentia,Lagomorpha,Galliformes,Squamata,Charadriiformes,Columbiformes,Falconiformes,Passeriformes,Psittaciformes,Anseriformes,Gruiformes,Pelecaniformes,Phoenicopteriformes,Suliformes,Testudoformes	Mammalia,Aves,Reptilia	106	12	8	2.9	0.3	0.38	5	13	1	74	26	96.51	200.14	0.87	1269	14.14	47.59
Austria	Salmonellosis	Bacterium	2014	Europe, Asia, Australia, New Guinea	Europe	M,B,R	Artiodactyla,Rodentia,Lagomorpha,Galliformes,Squamata,Charadriiformes,Columbiformes,Falconiformes,Passeriformes,Psittaciformes,Anseriformes,Gruiformes,Pelecaniformes,Phoenicopteriformes,Suliformes,Testudoformes	Mammalia,Aves,Reptilia	106	12	8	2.9	0.3	0.38	5	13	1	74	26	96.51	200.14	0.87	1269	14.14	47.59
Austria	Salmonellosis	Bacterium	2018	Europe, Asia, Australia, New Guinea	Europe	M,B,R	Artiodactyla,Rodentia,Lagomorpha,Galliformes,Squamata,Charadriiformes,Columbiformes,Falconiformes,Passeriformes,Psittaciformes,Anseriformes,Gruiformes,Pelecaniformes,Phoenicopteriformes,Suliformes,Testudoformes	Mammalia,Aves,Reptilia	106	12	8	2.9	0.3	0.38	5	13	1	74	26	96.51	200.14	0.87	1269	14.14	47.59
Austria	Shigellosis	Bacterium	2005	Europe, Asia, Australia, New Guinea	Europe	M	Primates	Mammalia	106	12	8	2.9	0.3	0.38	5	13	1	74	26	96.51	200.14	0.87	1269	14.14	47.59
Austria	Shigellosis	Bacterium	2008	Europe, Asia, Australia, New Guinea	Europe	M	Primates	Mammalia	106	12	8	2.9	0.3	0.38	5	13	1	74	26	96.51	200.14	0.87	1269	14.14	47.59
Austria	Shigellosis	Bacterium	2015	Europe, Asia, Australia, New Guinea	Europe	M	Primates	Mammalia	106	12	8	2.9	0.3	0.38	5	13	1	74	26	96.51	200.14	0.87	1269	14.14	47.59
Austria	Staphylococcal food poisoning	Bacterium	2006	Europe, Asia, Australia, New Guinea	Europe	M	Artiodactyla,Carnivora	Mammalia	106	12	8	2.9	0.3	0.38	5	13	1	74	26	96.51	200.14	0.87	1269	14.14	47.59
Austria	Staphylococcal food poisoning	Bacterium	2007	Europe, Asia, Australia, New Guinea	Europe	M	Artiodactyla,Carnivora	Mammalia	106	12	8	2.9	0.3	0.38	5	13	1	74	26	96.51	200.14	0.87	1269	14.14	47.59
Austria	Tick-borne encephalitis	Virus	2008	Europe, Asia, Australia, New Guinea	Europe	M,B,I	Artiodactyla,Galliformes,Ixodida,Passeriformes,Rodentia,Anseriformes,Gruiformes,Pelecaniformes,Phoenicopteriformes,Suliformes,Acarina	Mammalia,Aves,Arachnida	106	12	8	2.9	0.3	0.38	5	13	1	74	26	96.51	200.14	0.87	1269	14.14	47.59
Austria	Tuberculosis	Bacterium	1990	Europe, Asia, Australia, New Guinea	Europe	M	Artiodactyla	Mammalia	106	12	8	2.9	0.3	0.38	5	13	1	74	26	96.51	200.14	0.87	1269	14.14	47.59
Austria	Tuberculosis	Bacterium	2001	Europe, Asia, Australia, New Guinea	Europe	M	Artiodactyla	Mammalia	106	12	8	2.9	0.3	0.38	5	13	1	74	26	96.51	200.14	0.87	1269	14.14	47.59
Austria	Tuberculosis	Bacterium	2005	Europe, Asia, Australia, New Guinea	Europe	M	Artiodactyla	Mammalia	106	12	8	2.9	0.3	0.38	5	13	1	74	26	96.51	200.14	0.87	1269	14.14	47.59
Austria	Tuberculosis	Bacterium	2016	Europe, Asia, Australia, New Guinea	Europe	M	Artiodactyla	Mammalia	106	12	8	2.9	0.3	0.38	5	13	1	74	26	96.51	200.14	0.87	1269	14.14	47.59
Austria	Typhus - epidemic	Bacterium	1611	Europe, Asia, Australia, New Guinea	Europe	M,I	Rodentia,Anoplura,Siphonaptera	Mammalia,Insecta	106	12	8	2.9	0.3	0.38	5	13	1	74	26	96.51	200.14	0.87	1269	14.14	47.59
Austria	Yersiniosis	Bacterium	2005	Europe, Asia, Australia, New Guinea	Europe	M	Artiodactyla,Rodentia,Lagomorpha,Perissodactyla,Carnivora,Chiroptera	Mammalia	106	12	8	2.9	0.3	0.38	5	13	1	74	26	96.51	200.14	0.87	1269	14.14	47.59
Azerbaijan	Anthrax	Bacterium	2005	Europe, Asia, Australia, New Guinea	Europe	M	Artiodactyla	Mammalia	20	1	0	1.1	0.1	0.9	6	17	10	7	74	91.52	256.88	0.55	123	47.53	40.29
Azerbaijan	Anthrax	Bacterium	2007	Europe, Asia, Australia, New Guinea	Europe	M	Artiodactyla	Mammalia	20	1	0	1.1	0.1	0.9	6	17	10	7	74	91.52	256.88	0.55	123	47.53	40.29
Azerbaijan	Anthrax	Bacterium	2008	Europe, Asia, Australia, New Guinea	Europe	M	Artiodactyla	Mammalia	20	1	0	1.1	0.1	0.9	6	17	10	7	74	91.52	256.88	0.55	123	47.53	40.29
Azerbaijan	Anthrax	Bacterium	2013	Europe, Asia, Australia, New Guinea	Europe	M	Artiodactyla	Mammalia	20	1	0	1.1	0.1	0.9	6	17	10	7	74	91.52	256.88	0.55	123	47.53	40.29
Azerbaijan	Anthrax	Bacterium	2019	Europe, Asia, Australia, New Guinea	Europe	M	Artiodactyla	Mammalia	20	1	0	1.1	0.1	0.9	6	17	10	7	74	91.52	256.88	0.55	123	47.53	40.29
Azerbaijan	Botulism	Bacterium	1999	Europe, Asia, Australia, New Guinea	Europe	M,B	Perissodactyla,Carnivora,Rodentia,Artiodactyla,Primates,Galliformes	Mammalia,Aves	20	1	0	1.1	0.1	0.9	6	17	10	7	74	91.52	256.88	0.55	123	47.53	40.29
Azerbaijan	Botulism	Bacterium	2007	Europe, Asia, Australia, New Guinea	Europe	M,B	Perissodactyla,Carnivora,Rodentia,Artiodactyla,Primates,Galliformes	Mammalia,Aves	20	1	0	1.1	0.1	0.9	6	17	10	7	74	91.52	256.88	0.55	123	47.53	40.29
Azerbaijan	Botulism	Bacterium	2015	Europe, Asia, Australia, New Guinea	Europe	M,B	Perissodactyla,Carnivora,Rodentia,Artiodactyla,Primates,Galliformes	Mammalia,Aves	20	1	0	1.1	0.1	0.9	6	17	10	7	74	91.52	256.88	0.55	123	47.53	40.29
Azerbaijan	Brucellosis	Bacterium	2001	Europe, Asia, Australia, New Guinea	Europe	M	Artiodactyla,Carnivora	Mammalia	20	1	0	1.1	0.1	0.9	6	17	10	7	74	91.52	256.88	0.55	123	47.53	40.29
Azerbaijan	Brucellosis	Bacterium	2008	Europe, Asia, Australia, New Guinea	Europe	M	Artiodactyla,Carnivora	Mammalia	20	1	0	1.1	0.1	0.9	6	17	10	7	74	91.52	256.88	0.55	123	47.53	40.29
Azerbaijan	Influenza	Virus	2009	Europe, Asia, Australia, New Guinea	Europe	M,B	Carnivora,Artiodactyla,Columbiformes,Galliformes,Passeriformes,Psittaciformes,Anseriformes,Gruiformes,Pelecaniformes,Phoenicopteriformes,Suliformes	Mammalia,Aves	20	1	0	1.1	0.1	0.9	6	17	10	7	74	91.52	256.88	0.55	123	47.53	40.29
Azerbaijan	Leishmaniasis - cutaneous	Parasite	1987	Europe, Asia, Australia, New Guinea	Europe	M,I	Carnivora,Edentata,Hyracoidea,Marsupialia,Pilosa,Chiroptera,Rodentia,Diptera	Mammalia,Insecta	20	1	0	1.1	0.1	0.9	6	17	10	7	74	91.52	256.88	0.55	123	47.53	40.29
Azerbaijan	Leishmaniasis - visceral	Parasite	1987	Europe, Asia, Australia, New Guinea	Europe	M,I	Carnivora,Lagomorpha,Rodentia,Diptera	Mammalia,Insecta	20	1	0	1.1	0.1	0.9	6	17	10	7	74	91.52	256.88	0.55	123	47.53	40.29
Azerbaijan	Leptospirosis	Bacterium	1978	Europe, Asia, Australia, New Guinea	Europe	M,A	Artiodactyla,Carnivora,Perissodactyla,Rodentia,Marsupialia,Anura	Mammalia,Amphibia	20	1	0	1.1	0.1	0.9	6	17	10	7	74	91.52	256.88	0.55	123	47.53	40.29
Azerbaijan	Leptospirosis	Bacterium	2010	Europe, Asia, Australia, New Guinea	Europe	M,A	Artiodactyla,Carnivora,Perissodactyla,Rodentia,Marsupialia,Anura	Mammalia,Amphibia	20	1	0	1.1	0.1	0.9	6	17	10	7	74	91.52	256.88	0.55	123	47.53	40.29
Azerbaijan	Tularemia	Bacterium	1965	Europe, Asia, Australia, New Guinea	Europe	M,B,I	Lagomorpha,Rodentia,Ixodida,Carnivora,Galliformes,Anseriformes,Gruiformes,Pelecaniformes,Phoenicopteriformes,Suliformes,Acarina,Diptera	Mammalia,Aves,Arachnida,Insecta	20	1	0	1.1	0.1	0.9	6	17	10	7	74	91.52	256.88	0.55	123	47.53	40.29
Bahamas	Chikungunya	Virus	2014	Island	North America	M,I	Primates,Diptera	Mammalia,Insecta	20	19	21	2.4	0.3	0.34	5	9	12	13	113	27.79	74.25	0.65	10	-76.65	24.26
Bahamas	Chikungunya	Virus	2015	Island	North America	M,I	Primates,Diptera	Mammalia,Insecta	20	19	21	2.4	0.3	0.34	5	9	12	13	113	27.79	74.25	0.65	10	-76.65	24.26
Bahamas	Dengue	Virus	1882	Island	North America	M,I	Diptera,Primates	Mammalia,Insecta	20	19	21	2.4	0.3	0.34	5	9	12	13	113	27.79	74.25	0.65	10	-76.65	24.26
Bahamas	Dengue	Virus	1998	Island	North America	M,I	Diptera,Primates	Mammalia,Insecta	20	19	21	2.4	0.3	0.34	5	9	12	13	113	27.79	74.25	0.65	10	-76.65	24.26
Bahamas	Dengue	Virus	2011	Island	North America	M,I	Diptera,Primates	Mammalia,Insecta	20	19	21	2.4	0.3	0.34	5	9	12	13	113	27.79	74.25	0.65	10	-76.65	24.26
Bahamas	Hepatitis A	Virus	1997	Island	North America	M	Primates	Mammalia	20	19	21	2.4	0.3	0.34	5	9	12	13	113	27.79	74.25	0.65	10	-76.65	24.26
Bahamas	Hepatitis A	Virus	2001	Island	North America	M	Primates	Mammalia	20	19	21	2.4	0.3	0.34	5	9	12	13	113	27.79	74.25	0.65	10	-76.65	24.26
Bahamas	Influenza	Virus	2009	Island	North America	M,B	Carnivora,Artiodactyla,Columbiformes,Galliformes,Passeriformes,Psittaciformes,Anseriformes,Gruiformes,Pelecaniformes,Phoenicopteriformes,Suliformes	Mammalia,Aves	20	19	21	2.4	0.3	0.34	5	9	12	13	113	27.79	74.25	0.65	10	-76.65	24.26
Bahamas	Zika	Virus	2016	Island	North America	M,I	Diptera,Primates	Mammalia,Insecta	20	19	21	2.4	0.3	0.34	5	9	12	13	113	27.79	74.25	0.65	10	-76.65	24.26
Bahamas	Malaria	Parasite	1998	Island	North America	I	Diptera	Insecta	20	19	21	2.4	0.3	0.34	5	9	12	13	113	27.79	74.25	0.65	10	-76.65	24.26
Bahamas	Malaria	Parasite	2006	Island	North America	I	Diptera	Insecta	20	19	21	2.4	0.3	0.34	5	9	12	13	113	27.79	74.25	0.65	10	-76.65	24.26
Bahrain	Glanders	Bacterium	2010	Island	Asia	M	Perissodactyla	Mammalia	13	7	6	1.2	0.2	0.5	3	7	4	13	116	907.68	51.6	0.66	94	50.56	26.04
Bahrain	Influenza	Virus	2009	Island	Asia	M,B	Carnivora,Artiodactyla,Columbiformes,Galliformes,Passeriformes,Psittaciformes,Anseriformes,Gruiformes,Pelecaniformes,Phoenicopteriformes,Suliformes	Mammalia,Aves	13	7	6	1.2	0.2	0.5	3	7	4	13	116	907.68	51.6	0.66	94	50.56	26.04
Bahrain	MERS Coronavirus infection	Virus	2015	Island	Asia	M	Chiroptera,Rodentia	Mammalia	13	7	6	1.2	0.2	0.5	3	7	4	13	116	907.68	51.6	0.66	94	50.56	26.04
Bangladesh	Anthrax	Bacterium	2009	Europe, Asia, Australia, New Guinea	Asia	M	Artiodactyla	Mammalia	78	3	2	0.4	-0.1	0.42	39	38	28	7	114	870.91	268.81	0.42	876	90.28	23.84
Bangladesh	Anthrax	Bacterium	2011	Europe, Asia, Australia, New Guinea	Asia	M	Artiodactyla	Mammalia	78	3	2	0.4	-0.1	0.42	39	38	28	7	114	870.91	268.81	0.42	876	90.28	23.84
Bangladesh	Anthrax	Bacterium	2013	Europe, Asia, Australia, New Guinea	Asia	M	Artiodactyla	Mammalia	78	3	2	0.4	-0.1	0.42	39	38	28	7	114	870.91	268.81	0.42	876	90.28	23.84
Bangladesh	Anthrax	Bacterium	2017	Europe, Asia, Australia, New Guinea	Asia	M	Artiodactyla	Mammalia	78	3	2	0.4	-0.1	0.42	39	38	28	7	114	870.91	268.81	0.42	876	90.28	23.84
Bangladesh	Anthrax	Bacterium	2019	Europe, Asia, Australia, New Guinea	Asia	M	Artiodactyla	Mammalia	78	3	2	0.4	-0.1	0.42	39	38	28	7	114	870.91	268.81	0.42	876	90.28	23.84
Bangladesh	Chikungunya	Virus	2008	Europe, Asia, Australia, New Guinea	Asia	M,I	Primates,Diptera	Mammalia,Insecta	78	3	2	0.4	-0.1	0.42	39	38	28	7	114	870.91	268.81	0.42	876	90.28	23.84
Bangladesh	Chikungunya	Virus	2011	Europe, Asia, Australia, New Guinea	Asia	M,I	Primates,Diptera	Mammalia,Insecta	78	3	2	0.4	-0.1	0.42	39	38	28	7	114	870.91	268.81	0.42	876	90.28	23.84
Bangladesh	Chikungunya	Virus	2014	Europe, Asia, Australia, New Guinea	Asia	M,I	Primates,Diptera	Mammalia,Insecta	78	3	2	0.4	-0.1	0.42	39	38	28	7	114	870.91	268.81	0.42	876	90.28	23.84
Bangladesh	Chikungunya	Virus	2017	Europe, Asia, Australia, New Guinea	Asia	M,I	Primates,Diptera	Mammalia,Insecta	78	3	2	0.4	-0.1	0.42	39	38	28	7	114	870.91	268.81	0.42	876	90.28	23.84
Bangladesh	Dengue	Virus	1872	Europe, Asia, Australia, New Guinea	Asia	M,I	Diptera,Primates	Mammalia,Insecta	78	3	2	0.4	-0.1	0.42	39	38	28	7	114	870.91	268.81	0.42	876	90.28	23.84
Bangladesh	Dengue	Virus	2000	Europe, Asia, Australia, New Guinea	Asia	M,I	Diptera,Primates	Mammalia,Insecta	78	3	2	0.4	-0.1	0.42	39	38	28	7	114	870.91	268.81	0.42	876	90.28	23.84
Bangladesh	Dengue	Virus	2001	Europe, Asia, Australia, New Guinea	Asia	M,I	Diptera,Primates	Mammalia,Insecta	78	3	2	0.4	-0.1	0.42	39	38	28	7	114	870.91	268.81	0.42	876	90.28	23.84
Bangladesh	Dengue	Virus	2002	Europe, Asia, Australia, New Guinea	Asia	M,I	Diptera,Primates	Mammalia,Insecta	78	3	2	0.4	-0.1	0.42	39	38	28	7	114	870.91	268.81	0.42	876	90.28	23.84
Bangladesh	Dengue	Virus	2004	Europe, Asia, Australia, New Guinea	Asia	M,I	Diptera,Primates	Mammalia,Insecta	78	3	2	0.4	-0.1	0.42	39	38	28	7	114	870.91	268.81	0.42	876	90.28	23.84
Bangladesh	Dengue	Virus	2008	Europe, Asia, Australia, New Guinea	Asia	M,I	Diptera,Primates	Mammalia,Insecta	78	3	2	0.4	-0.1	0.42	39	38	28	7	114	870.91	268.81	0.42	876	90.28	23.84
Bangladesh	Dengue	Virus	2011	Europe, Asia, Australia, New Guinea	Asia	M,I	Diptera,Primates	Mammalia,Insecta	78	3	2	0.4	-0.1	0.42	39	38	28	7	114	870.91	268.81	0.42	876	90.28	23.84
Bangladesh	Dengue	Virus	2013	Europe, Asia, Australia, New Guinea	Asia	M,I	Diptera,Primates	Mammalia,Insecta	78	3	2	0.4	-0.1	0.42	39	38	28	7	114	870.91	268.81	0.42	876	90.28	23.84
Bangladesh	Dengue	Virus	2015	Europe, Asia, Australia, New Guinea	Asia	M,I	Diptera,Primates	Mammalia,Insecta	78	3	2	0.4	-0.1	0.42	39	38	28	7	114	870.91	268.81	0.42	876	90.28	23.84
Bangladesh	Dengue	Virus	2016	Europe, Asia, Australia, New Guinea	Asia	M,I	Diptera,Primates	Mammalia,Insecta	78	3	2	0.4	-0.1	0.42	39	38	28	7	114	870.91	268.81	0.42	876	90.28	23.84
Bangladesh	Dengue	Virus	2017	Europe, Asia, Australia, New Guinea	Asia	M,I	Diptera,Primates	Mammalia,Insecta	78	3	2	0.4	-0.1	0.42	39	38	28	7	114	870.91	268.81	0.42	876	90.28	23.84
Bangladesh	Dengue	Virus	2018	Europe, Asia, Australia, New Guinea	Asia	M,I	Diptera,Primates	Mammalia,Insecta	78	3	2	0.4	-0.1	0.42	39	38	28	7	114	870.91	268.81	0.42	876	90.28	23.84
Bangladesh	Dengue	Virus	2019	Europe, Asia, Australia, New Guinea	Asia	M,I	Diptera,Primates	Mammalia,Insecta	78	3	2	0.4	-0.1	0.42	39	38	28	7	114	870.91	268.81	0.42	876	90.28	23.84
Bangladesh	Hepatitis E	Virus	1990	Europe, Asia, Australia, New Guinea	Asia	M	Artiodactyla,Lagomorpha,Rodentia	Mammalia	78	3	2	0.4	-0.1	0.42	39	38	28	7	114	870.91	268.81	0.42	876	90.28	23.84
Bangladesh	Hepatitis E	Virus	1995	Europe, Asia, Australia, New Guinea	Asia	M	Artiodactyla,Lagomorpha,Rodentia	Mammalia	78	3	2	0.4	-0.1	0.42	39	38	28	7	114	870.91	268.81	0.42	876	90.28	23.84
Bangladesh	Hepatitis E	Virus	2008	Europe, Asia, Australia, New Guinea	Asia	M	Artiodactyla,Lagomorpha,Rodentia	Mammalia	78	3	2	0.4	-0.1	0.42	39	38	28	7	114	870.91	268.81	0.42	876	90.28	23.84
Bangladesh	Hepatitis E	Virus	2010	Europe, Asia, Australia, New Guinea	Asia	M	Artiodactyla,Lagomorpha,Rodentia	Mammalia	78	3	2	0.4	-0.1	0.42	39	38	28	7	114	870.91	268.81	0.42	876	90.28	23.84
Bangladesh	Hepatitis E	Virus	2018	Europe, Asia, Australia, New Guinea	Asia	M	Artiodactyla,Lagomorpha,Rodentia	Mammalia	78	3	2	0.4	-0.1	0.42	39	38	28	7	114	870.91	268.81	0.42	876	90.28	23.84
Bangladesh	Influenza	Virus	2009	Europe, Asia, Australia, New Guinea	Asia	M,B	Carnivora,Artiodactyla,Columbiformes,Galliformes,Passeriformes,Psittaciformes,Anseriformes,Gruiformes,Pelecaniformes,Phoenicopteriformes,Suliformes	Mammalia,Aves	78	3	2	0.4	-0.1	0.42	39	38	28	7	114	870.91	268.81	0.42	876	90.28	23.84
Bangladesh	Leishmaniasis - visceral	Parasite	1824	Europe, Asia, Australia, New Guinea	Asia	M,I	Carnivora,Lagomorpha,Rodentia,Diptera	Mammalia,Insecta	78	3	2	0.4	-0.1	0.42	39	38	28	7	114	870.91	268.81	0.42	876	90.28	23.84
Bangladesh	Leptospirosis	Bacterium	2001	Europe, Asia, Australia, New Guinea	Asia	M,A	Artiodactyla,Carnivora,Perissodactyla,Rodentia,Marsupialia,Anura	Mammalia,Amphibia	78	3	2	0.4	-0.1	0.42	39	38	28	7	114	870.91	268.81	0.42	876	90.28	23.84
Bangladesh	Nipah virus infection	Virus	2001	Europe, Asia, Australia, New Guinea	Asia	M	Artiodactyla,Chiroptera	Mammalia	78	3	2	0.4	-0.1	0.42	39	38	28	7	114	870.91	268.81	0.42	876	90.28	23.84
Bangladesh	Nipah virus infection	Virus	2003	Europe, Asia, Australia, New Guinea	Asia	M	Artiodactyla,Chiroptera	Mammalia	78	3	2	0.4	-0.1	0.42	39	38	28	7	114	870.91	268.81	0.42	876	90.28	23.84
Bangladesh	Nipah virus infection	Virus	2004	Europe, Asia, Australia, New Guinea	Asia	M	Artiodactyla,Chiroptera	Mammalia	78	3	2	0.4	-0.1	0.42	39	38	28	7	114	870.91	268.81	0.42	876	90.28	23.84
Bangladesh	Nipah virus infection	Virus	2007	Europe, Asia, Australia, New Guinea	Asia	M	Artiodactyla,Chiroptera	Mammalia	78	3	2	0.4	-0.1	0.42	39	38	28	7	114	870.91	268.81	0.42	876	90.28	23.84
Bangladesh	Nipah virus infection	Virus	2008	Europe, Asia, Australia, New Guinea	Asia	M	Artiodactyla,Chiroptera	Mammalia	78	3	2	0.4	-0.1	0.42	39	38	28	7	114	870.91	268.81	0.42	876	90.28	23.84
Bangladesh	Nipah virus infection	Virus	2010	Europe, Asia, Australia, New Guinea	Asia	M	Artiodactyla,Chiroptera	Mammalia	78	3	2	0.4	-0.1	0.42	39	38	28	7	114	870.91	268.81	0.42	876	90.28	23.84
Bangladesh	Nipah virus infection	Virus	2011	Europe, Asia, Australia, New Guinea	Asia	M	Artiodactyla,Chiroptera	Mammalia	78	3	2	0.4	-0.1	0.42	39	38	28	7	114	870.91	268.81	0.42	876	90.28	23.84
Bangladesh	Nipah virus infection	Virus	2012	Europe, Asia, Australia, New Guinea	Asia	M	Artiodactyla,Chiroptera	Mammalia	78	3	2	0.4	-0.1	0.42	39	38	28	7	114	870.91	268.81	0.42	876	90.28	23.84
Bangladesh	Nipah virus infection	Virus	2013	Europe, Asia, Australia, New Guinea	Asia	M	Artiodactyla,Chiroptera	Mammalia	78	3	2	0.4	-0.1	0.42	39	38	28	7	114	870.91	268.81	0.42	876	90.28	23.84
Bangladesh	Nipah virus infection	Virus	2014	Europe, Asia, Australia, New Guinea	Asia	M	Artiodactyla,Chiroptera	Mammalia	78	3	2	0.4	-0.1	0.42	39	38	28	7	114	870.91	268.81	0.42	876	90.28	23.84
Bangladesh	Nipah virus infection	Virus	2015	Europe, Asia, Australia, New Guinea	Asia	M	Artiodactyla,Chiroptera	Mammalia	78	3	2	0.4	-0.1	0.42	39	38	28	7	114	870.91	268.81	0.42	876	90.28	23.84
Bangladesh	Nipah virus infection	Virus	2019	Europe, Asia, Australia, New Guinea	Asia	M	Artiodactyla,Chiroptera	Mammalia	78	3	2	0.4	-0.1	0.42	39	38	28	7	114	870.91	268.81	0.42	876	90.28	23.84
Bangladesh	Rabies	Virus	2010	Europe, Asia, Australia, New Guinea	Asia	M	Carnivora,Chiroptera,Rodentia,Lagomorpha	Mammalia	78	3	2	0.4	-0.1	0.42	39	38	28	7	114	870.91	268.81	0.42	876	90.28	23.84
Bangladesh	Rotavirus infection	Virus	1993	Europe, Asia, Australia, New Guinea	Asia	M	Artiodactyla	Mammalia	78	3	2	0.4	-0.1	0.42	39	38	28	7	114	870.91	268.81	0.42	876	90.28	23.84
Bangladesh	Shigellosis	Bacterium	1975	Europe, Asia, Australia, New Guinea	Asia	M	Primates	Mammalia	78	3	2	0.4	-0.1	0.42	39	38	28	7	114	870.91	268.81	0.42	876	90.28	23.84
Bangladesh	Shigellosis	Bacterium	1985	Europe, Asia, Australia, New Guinea	Asia	M	Primates	Mammalia	78	3	2	0.4	-0.1	0.42	39	38	28	7	114	870.91	268.81	0.42	876	90.28	23.84
Bangladesh	Malaria	Parasite	1989	Europe, Asia, Australia, New Guinea	Asia	I	Diptera	Insecta	78	3	2	0.4	-0.1	0.42	39	38	28	7	114	870.91	268.81	0.42	876	90.28	23.84
Barbados	Chikungunya	Virus	2014	Island	North America	M,I	Primates,Diptera	Mammalia,Insecta	27	5	8	0.9	0.3	0	3	3	7	11	112	617.57	47	0.68	28	-59.56	13.17
Barbados	Chikungunya	Virus	2015	Island	North America	M,I	Primates,Diptera	Mammalia,Insecta	27	5	8	0.9	0.3	0	3	3	7	11	112	617.57	47	0.68	28	-59.56	13.17
Barbados	Cutaneous larva migrans	Parasite	2000	Island	North America	M	Carnivora,Artiodactyla	Mammalia	27	5	8	0.9	0.3	0	3	3	7	11	112	617.57	47	0.68	28	-59.56	13.17
Barbados	Dengue	Virus	1997	Island	North America	M,I	Diptera,Primates	Mammalia,Insecta	27	5	8	0.9	0.3	0	3	3	7	11	112	617.57	47	0.68	28	-59.56	13.17
Barbados	Dengue	Virus	2010	Island	North America	M,I	Diptera,Primates	Mammalia,Insecta	27	5	8	0.9	0.3	0	3	3	7	11	112	617.57	47	0.68	28	-59.56	13.17
Barbados	Dengue	Virus	2011	Island	North America	M,I	Diptera,Primates	Mammalia,Insecta	27	5	8	0.9	0.3	0	3	3	7	11	112	617.57	47	0.68	28	-59.56	13.17
Barbados	Dengue	Virus	2012	Island	North America	M,I	Diptera,Primates	Mammalia,Insecta	27	5	8	0.9	0.3	0	3	3	7	11	112	617.57	47	0.68	28	-59.56	13.17
Barbados	Dengue	Virus	2013	Island	North America	M,I	Diptera,Primates	Mammalia,Insecta	27	5	8	0.9	0.3	0	3	3	7	11	112	617.57	47	0.68	28	-59.56	13.17
Barbados	Dengue	Virus	2016	Island	North America	M,I	Diptera,Primates	Mammalia,Insecta	27	5	8	0.9	0.3	0	3	3	7	11	112	617.57	47	0.68	28	-59.56	13.17
Barbados	Influenza	Virus	2009	Island	North America	M,B	Carnivora,Artiodactyla,Columbiformes,Galliformes,Passeriformes,Psittaciformes,Anseriformes,Gruiformes,Pelecaniformes,Phoenicopteriformes,Suliformes	Mammalia,Aves	27	5	8	0.9	0.3	0	3	3	7	11	112	617.57	47	0.68	28	-59.56	13.17
Barbados	Salmonellosis	Bacterium	1991	Island	North America	M,B,R	Artiodactyla,Rodentia,Lagomorpha,Galliformes,Squamata,Charadriiformes,Columbiformes,Falconiformes,Passeriformes,Psittaciformes,Anseriformes,Gruiformes,Pelecaniformes,Phoenicopteriformes,Suliformes,Testudoformes	Mammalia,Aves,Reptilia	27	5	8	0.9	0.3	0	3	3	7	11	112	617.57	47	0.68	28	-59.56	13.17
Barbados	Salmonellosis	Bacterium	1992	Island	North America	M,B,R	Artiodactyla,Rodentia,Lagomorpha,Galliformes,Squamata,Charadriiformes,Columbiformes,Falconiformes,Passeriformes,Psittaciformes,Anseriformes,Gruiformes,Pelecaniformes,Phoenicopteriformes,Suliformes,Testudoformes	Mammalia,Aves,Reptilia	27	5	8	0.9	0.3	0	3	3	7	11	112	617.57	47	0.68	28	-59.56	13.17
Barbados	Salmonellosis	Bacterium	1998	Island	North America	M,B,R	Artiodactyla,Rodentia,Lagomorpha,Galliformes,Squamata,Charadriiformes,Columbiformes,Falconiformes,Passeriformes,Psittaciformes,Anseriformes,Gruiformes,Pelecaniformes,Phoenicopteriformes,Suliformes,Testudoformes	Mammalia,Aves,Reptilia	27	5	8	0.9	0.3	0	3	3	7	11	112	617.57	47	0.68	28	-59.56	13.17
Barbados	Salmonellosis	Bacterium	1999	Island	North America	M,B,R	Artiodactyla,Rodentia,Lagomorpha,Galliformes,Squamata,Charadriiformes,Columbiformes,Falconiformes,Passeriformes,Psittaciformes,Anseriformes,Gruiformes,Pelecaniformes,Phoenicopteriformes,Suliformes,Testudoformes	Mammalia,Aves,Reptilia	27	5	8	0.9	0.3	0	3	3	7	11	112	617.57	47	0.68	28	-59.56	13.17
Barbados	Salmonellosis	Bacterium	2000	Island	North America	M,B,R	Artiodactyla,Rodentia,Lagomorpha,Galliformes,Squamata,Charadriiformes,Columbiformes,Falconiformes,Passeriformes,Psittaciformes,Anseriformes,Gruiformes,Pelecaniformes,Phoenicopteriformes,Suliformes,Testudoformes	Mammalia,Aves,Reptilia	27	5	8	0.9	0.3	0	3	3	7	11	112	617.57	47	0.68	28	-59.56	13.17
Barbados	Salmonellosis	Bacterium	2001	Island	North America	M,B,R	Artiodactyla,Rodentia,Lagomorpha,Galliformes,Squamata,Charadriiformes,Columbiformes,Falconiformes,Passeriformes,Psittaciformes,Anseriformes,Gruiformes,Pelecaniformes,Phoenicopteriformes,Suliformes,Testudoformes	Mammalia,Aves,Reptilia	27	5	8	0.9	0.3	0	3	3	7	11	112	617.57	47	0.68	28	-59.56	13.17
Barbados	Salmonellosis	Bacterium	2004	Island	North America	M,B,R	Artiodactyla,Rodentia,Lagomorpha,Galliformes,Squamata,Charadriiformes,Columbiformes,Falconiformes,Passeriformes,Psittaciformes,Anseriformes,Gruiformes,Pelecaniformes,Phoenicopteriformes,Suliformes,Testudoformes	Mammalia,Aves,Reptilia	27	5	8	0.9	0.3	0	3	3	7	11	112	617.57	47	0.68	28	-59.56	13.17
Barbados	Salmonellosis	Bacterium	2005	Island	North America	M,B,R	Artiodactyla,Rodentia,Lagomorpha,Galliformes,Squamata,Charadriiformes,Columbiformes,Falconiformes,Passeriformes,Psittaciformes,Anseriformes,Gruiformes,Pelecaniformes,Phoenicopteriformes,Suliformes,Testudoformes	Mammalia,Aves,Reptilia	27	5	8	0.9	0.3	0	3	3	7	11	112	617.57	47	0.68	28	-59.56	13.17
Barbados	Staphylococcal food poisoning	Bacterium	2006	Island	North America	M	Artiodactyla,Carnivora	Mammalia	27	5	8	0.9	0.3	0	3	3	7	11	112	617.57	47	0.68	28	-59.56	13.17
Barbados	Tuberculosis	Bacterium	1977	Island	North America	M	Artiodactyla	Mammalia	27	5	8	0.9	0.3	0	3	3	7	11	112	617.57	47	0.68	28	-59.56	13.17
Barbados	Tuberculosis	Bacterium	1979	Island	North America	M	Artiodactyla	Mammalia	27	5	8	0.9	0.3	0	3	3	7	11	112	617.57	47	0.68	28	-59.56	13.17
Barbados	Zika	Virus	2015	Island	North America	M,I	Diptera,Primates	Mammalia,Insecta	27	5	8	0.9	0.3	0	3	3	7	11	112	617.57	47	0.68	28	-59.56	13.17
Barbados	Zika	Virus	2016	Island	North America	M,I	Diptera,Primates	Mammalia,Insecta	27	5	8	0.9	0.3	0	3	3	7	11	112	617.57	47	0.68	28	-59.56	13.17
Belarus	Hepatitis A	Virus	2000	Europe, Asia, Australia, New Guinea	Europe	M	Primates	Mammalia	31	0	0	2.2	0	0.77	4	9	0	11	51	47.9	254.3	0.62	44	28.06	53.55
Belarus	Influenza	Virus	2009	Europe, Asia, Australia, New Guinea	Europe	M,B	Carnivora,Artiodactyla,Columbiformes,Galliformes,Passeriformes,Psittaciformes,Anseriformes,Gruiformes,Pelecaniformes,Phoenicopteriformes,Suliformes	Mammalia,Aves	31	0	0	2.2	0	0.77	4	9	0	11	51	47.9	254.3	0.62	44	28.06	53.55
Belarus	Salmonellosis	Bacterium	2015	Europe, Asia, Australia, New Guinea	Europe	M,B,R	Artiodactyla,Rodentia,Lagomorpha,Galliformes,Squamata,Charadriiformes,Columbiformes,Falconiformes,Passeriformes,Psittaciformes,Anseriformes,Gruiformes,Pelecaniformes,Phoenicopteriformes,Suliformes,Testudoformes	Mammalia,Aves,Reptilia	31	0	0	2.2	0	0.77	4	9	0	11	51	47.9	254.3	0.62	44	28.06	53.55
Belarus	Shigellosis	Bacterium	2000	Europe, Asia, Australia, New Guinea	Europe	M	Primates	Mammalia	31	0	0	2.2	0	0.77	4	9	0	11	51	47.9	254.3	0.62	44	28.06	53.55
Belarus	Shigellosis	Bacterium	2002	Europe, Asia, Australia, New Guinea	Europe	M	Primates	Mammalia	31	0	0	2.2	0	0.77	4	9	0	11	51	47.9	254.3	0.62	44	28.06	53.55
Belarus	Tick-borne encephalitis	Virus	2012	Europe, Asia, Australia, New Guinea	Europe	M,B,I	Artiodactyla,Galliformes,Ixodida,Passeriformes,Rodentia,Anseriformes,Gruiformes,Pelecaniformes,Phoenicopteriformes,Suliformes,Acarina	Mammalia,Aves,Arachnida	31	0	0	2.2	0	0.77	4	9	0	11	51	47.9	254.3	0.62	44	28.06	53.55
Belarus	Trichinosis	Parasite	2009	Europe, Asia, Australia, New Guinea	Europe	M	Rodentia,Carnivora,Artiodactyla	Mammalia	31	0	0	2.2	0	0.77	4	9	0	11	51	47.9	254.3	0.62	44	28.06	53.55
Belgium	Botulism	Bacterium	1895	Europe, Asia, Australia, New Guinea	Europe	M,B	Perissodactyla,Carnivora,Rodentia,Artiodactyla,Primates,Galliformes	Mammalia,Aves	116	23	14	2.6	0.4	0.85	3	8	0	16	55	339.93	178.81	0.87	2737	4.66	50.64
Belgium	Botulism	Bacterium	1997	Europe, Asia, Australia, New Guinea	Europe	M,B	Perissodactyla,Carnivora,Rodentia,Artiodactyla,Primates,Galliformes	Mammalia,Aves	116	23	14	2.6	0.4	0.85	3	8	0	16	55	339.93	178.81	0.87	2737	4.66	50.64
Belgium	Brucellosis	Bacterium	2012	Europe, Asia, Australia, New Guinea	Europe	M	Artiodactyla,Carnivora	Mammalia	116	23	14	2.6	0.4	0.85	3	8	0	16	55	339.93	178.81	0.87	2737	4.66	50.64
Belgium	Campylobacteriosis	Bacterium	1986	Europe, Asia, Australia, New Guinea	Europe	M,B	Galliformes,Artiodactyla,Carnivora,Rodentia,Anseriformes,Charadriiformes,Passeriformes	Mammalia,Aves	116	23	14	2.6	0.4	0.85	3	8	0	16	55	339.93	178.81	0.87	2737	4.66	50.64
Belgium	Campylobacteriosis	Bacterium	1991	Europe, Asia, Australia, New Guinea	Europe	M,B	Galliformes,Artiodactyla,Carnivora,Rodentia,Anseriformes,Charadriiformes,Passeriformes	Mammalia,Aves	116	23	14	2.6	0.4	0.85	3	8	0	16	55	339.93	178.81	0.87	2737	4.66	50.64
Belgium	Campylobacteriosis	Bacterium	1995	Europe, Asia, Australia, New Guinea	Europe	M,B	Galliformes,Artiodactyla,Carnivora,Rodentia,Anseriformes,Charadriiformes,Passeriformes	Mammalia,Aves	116	23	14	2.6	0.4	0.85	3	8	0	16	55	339.93	178.81	0.87	2737	4.66	50.64
Belgium	Campylobacteriosis	Bacterium	2010	Europe, Asia, Australia, New Guinea	Europe	M,B	Galliformes,Artiodactyla,Carnivora,Rodentia,Anseriformes,Charadriiformes,Passeriformes	Mammalia,Aves	116	23	14	2.6	0.4	0.85	3	8	0	16	55	339.93	178.81	0.87	2737	4.66	50.64
Belgium	Cercarial dermatitis	Parasite	2012	Europe, Asia, Australia, New Guinea	Europe	B,I	Anseriformes,Gruiformes,Pelecaniformes,Phoenicopteriformes,Suliformes,Stylommatophora	Aves,Gastropoda	116	23	14	2.6	0.4	0.85	3	8	0	16	55	339.93	178.81	0.87	2737	4.66	50.64
Belgium	Cercarial dermatitis	Parasite	2015	Europe, Asia, Australia, New Guinea	Europe	B,I	Anseriformes,Gruiformes,Pelecaniformes,Phoenicopteriformes,Suliformes,Stylommatophora	Aves,Gastropoda	116	23	14	2.6	0.4	0.85	3	8	0	16	55	339.93	178.81	0.87	2737	4.66	50.64
Belgium	Cryptosporidiosis	Parasite	2011	Europe, Asia, Australia, New Guinea	Europe	M,B	Artiodactyla,Galliformes,Rodentia,Carnivora,Primates,Perissodactyla,Lagomorpha,Didelphimorphia,Anseriformes	Mammalia,Aves	116	23	14	2.6	0.4	0.85	3	8	0	16	55	339.93	178.81	0.87	2737	4.66	50.64
Belgium	Dermatophytosis	Fungus	2013	Europe, Asia, Australia, New Guinea	Europe	M	Marsupialia,Lagomorpha,Artiodactyla,Perissodactyla,Carnivora,Erinaceomorpha,Rodentia	Mammalia	116	23	14	2.6	0.4	0.85	3	8	0	16	55	339.93	178.81	0.87	2737	4.66	50.64
Belgium	Escherichia coli diarrhea	Bacterium	1956	Europe, Asia, Australia, New Guinea	Europe	M,B	Artiodactyla,Anseriformes,Gruiformes,Pelecaniformes,Phoenicopteriformes,Suliformes,Passeriformes,Galliformes,Falconiformes,Lagomorpha	Mammalia,Aves	116	23	14	2.6	0.4	0.85	3	8	0	16	55	339.93	178.81	0.87	2737	4.66	50.64
Belgium	Escherichia coli diarrhea	Bacterium	2006	Europe, Asia, Australia, New Guinea	Europe	M,B	Artiodactyla,Anseriformes,Gruiformes,Pelecaniformes,Phoenicopteriformes,Suliformes,Passeriformes,Galliformes,Falconiformes,Lagomorpha	Mammalia,Aves	116	23	14	2.6	0.4	0.85	3	8	0	16	55	339.93	178.81	0.87	2737	4.66	50.64
Belgium	Escherichia coli diarrhea	Bacterium	2007	Europe, Asia, Australia, New Guinea	Europe	M,B	Artiodactyla,Anseriformes,Gruiformes,Pelecaniformes,Phoenicopteriformes,Suliformes,Passeriformes,Galliformes,Falconiformes,Lagomorpha	Mammalia,Aves	116	23	14	2.6	0.4	0.85	3	8	0	16	55	339.93	178.81	0.87	2737	4.66	50.64
Belgium	Escherichia coli diarrhea	Bacterium	2012	Europe, Asia, Australia, New Guinea	Europe	M,B	Artiodactyla,Anseriformes,Gruiformes,Pelecaniformes,Phoenicopteriformes,Suliformes,Passeriformes,Galliformes,Falconiformes,Lagomorpha	Mammalia,Aves	116	23	14	2.6	0.4	0.85	3	8	0	16	55	339.93	178.81	0.87	2737	4.66	50.64
Belgium	Escherichia coli diarrhea	Bacterium	2013	Europe, Asia, Australia, New Guinea	Europe	M,B	Artiodactyla,Anseriformes,Gruiformes,Pelecaniformes,Phoenicopteriformes,Suliformes,Passeriformes,Galliformes,Falconiformes,Lagomorpha	Mammalia,Aves	116	23	14	2.6	0.4	0.85	3	8	0	16	55	339.93	178.81	0.87	2737	4.66	50.64
Belgium	Giardiasis	Parasite	2010	Europe, Asia, Australia, New Guinea	Europe	M	Rodentia,Carnivora,Artiodactyla,Perissodactyla	Mammalia	116	23	14	2.6	0.4	0.85	3	8	0	16	55	339.93	178.81	0.87	2737	4.66	50.64
Belgium	Hantaviruses - Old World	Virus	1983	Europe, Asia, Australia, New Guinea	Europe	M	Rodentia,Chiroptera	Mammalia	116	23	14	2.6	0.4	0.85	3	8	0	16	55	339.93	178.81	0.87	2737	4.66	50.64
Belgium	Hantaviruses - Old World	Virus	1992	Europe, Asia, Australia, New Guinea	Europe	M	Rodentia,Chiroptera	Mammalia	116	23	14	2.6	0.4	0.85	3	8	0	16	55	339.93	178.81	0.87	2737	4.66	50.64
Belgium	Hantaviruses - Old World	Virus	1995	Europe, Asia, Australia, New Guinea	Europe	M	Rodentia,Chiroptera	Mammalia	116	23	14	2.6	0.4	0.85	3	8	0	16	55	339.93	178.81	0.87	2737	4.66	50.64
Belgium	Hantaviruses - Old World	Virus	2005	Europe, Asia, Australia, New Guinea	Europe	M	Rodentia,Chiroptera	Mammalia	116	23	14	2.6	0.4	0.85	3	8	0	16	55	339.93	178.81	0.87	2737	4.66	50.64
Belgium	Hepatitis A	Virus	1994	Europe, Asia, Australia, New Guinea	Europe	M	Primates	Mammalia	116	23	14	2.6	0.4	0.85	3	8	0	16	55	339.93	178.81	0.87	2737	4.66	50.64
Belgium	Hepatitis A	Virus	2004	Europe, Asia, Australia, New Guinea	Europe	M	Primates	Mammalia	116	23	14	2.6	0.4	0.85	3	8	0	16	55	339.93	178.81	0.87	2737	4.66	50.64
Belgium	Hepatitis A	Virus	2005	Europe, Asia, Australia, New Guinea	Europe	M	Primates	Mammalia	116	23	14	2.6	0.4	0.85	3	8	0	16	55	339.93	178.81	0.87	2737	4.66	50.64
Belgium	Hepatitis A	Virus	2008	Europe, Asia, Australia, New Guinea	Europe	M	Primates	Mammalia	116	23	14	2.6	0.4	0.85	3	8	0	16	55	339.93	178.81	0.87	2737	4.66	50.64
Belgium	Hepatitis A	Virus	2011	Europe, Asia, Australia, New Guinea	Europe	M	Primates	Mammalia	116	23	14	2.6	0.4	0.85	3	8	0	16	55	339.93	178.81	0.87	2737	4.66	50.64
Belgium	Hepatitis A	Virus	2016	Europe, Asia, Australia, New Guinea	Europe	M	Primates	Mammalia	116	23	14	2.6	0.4	0.85	3	8	0	16	55	339.93	178.81	0.87	2737	4.66	50.64
Belgium	Hepatitis B	Virus	2002	Europe, Asia, Australia, New Guinea	Europe	M	Primates	Mammalia	116	23	14	2.6	0.4	0.85	3	8	0	16	55	339.93	178.81	0.87	2737	4.66	50.64
Belgium	Hepatitis B	Virus	2003	Europe, Asia, Australia, New Guinea	Europe	M	Primates	Mammalia	116	23	14	2.6	0.4	0.85	3	8	0	16	55	339.93	178.81	0.87	2737	4.66	50.64
Belgium	Influenza	Virus	2009	Europe, Asia, Australia, New Guinea	Europe	M,B	Carnivora,Artiodactyla,Columbiformes,Galliformes,Passeriformes,Psittaciformes,Anseriformes,Gruiformes,Pelecaniformes,Phoenicopteriformes,Suliformes	Mammalia,Aves	116	23	14	2.6	0.4	0.85	3	8	0	16	55	339.93	178.81	0.87	2737	4.66	50.64
Belgium	Leptospirosis	Bacterium	2012	Europe, Asia, Australia, New Guinea	Europe	M,A	Artiodactyla,Carnivora,Perissodactyla,Rodentia,Marsupialia,Anura	Mammalia,Amphibia	116	23	14	2.6	0.4	0.85	3	8	0	16	55	339.93	178.81	0.87	2737	4.66	50.64
Belgium	Listeriosis	Bacterium	2006	Europe, Asia, Australia, New Guinea	Europe	M,B,R	Artiodactyla,Anseriformes,Rodentia,Carnivora,Galliformes,Columbiformes,Erinaceomorpha,Serpentiformes,Lagomorpha,Passeriformes,Psittaciformes,Gruiformes,Pelecaniformes,Phoenicopteriformes,Suliformes,Tesudines	Mammalia,Aves,Reptilia	116	23	14	2.6	0.4	0.85	3	8	0	16	55	339.93	178.81	0.87	2737	4.66	50.64
Belgium	Listeriosis	Bacterium	2011	Europe, Asia, Australia, New Guinea	Europe	M,B,R	Artiodactyla,Anseriformes,Rodentia,Carnivora,Galliformes,Columbiformes,Erinaceomorpha,Serpentiformes,Lagomorpha,Passeriformes,Psittaciformes,Gruiformes,Pelecaniformes,Phoenicopteriformes,Suliformes,Tesudines	Mammalia,Aves,Reptilia	116	23	14	2.6	0.4	0.85	3	8	0	16	55	339.93	178.81	0.87	2737	4.66	50.64
Belgium	Listeriosis	Bacterium	2018	Europe, Asia, Australia, New Guinea	Europe	M,B,R	Artiodactyla,Anseriformes,Rodentia,Carnivora,Galliformes,Columbiformes,Erinaceomorpha,Serpentiformes,Lagomorpha,Passeriformes,Psittaciformes,Gruiformes,Pelecaniformes,Phoenicopteriformes,Suliformes,Tesudines	Mammalia,Aves,Reptilia	116	23	14	2.6	0.4	0.85	3	8	0	16	55	339.93	178.81	0.87	2737	4.66	50.64
Belgium	Ornithosis	Bacterium	1994	Europe, Asia, Australia, New Guinea	Europe	M,B	Psittaciformes,Columbiformes,Galliformes,Anseriformes,Carnivora,Artiodactyla	Mammalia,Aves	116	23	14	2.6	0.4	0.85	3	8	0	16	55	339.93	178.81	0.87	2737	4.66	50.64
Belgium	Ornithosis	Bacterium	2013	Europe, Asia, Australia, New Guinea	Europe	M,B	Psittaciformes,Columbiformes,Galliformes,Anseriformes,Carnivora,Artiodactyla	Mammalia,Aves	116	23	14	2.6	0.4	0.85	3	8	0	16	55	339.93	178.81	0.87	2737	4.66	50.64
Belgium	Plague	Bacterium	1439	Europe, Asia, Australia, New Guinea	Europe	M,I	Rodentia,Lagomorpha,Carnivora,Artiodactyla,Siphonaptera	Mammalia,Insecta	116	23	14	2.6	0.4	0.85	3	8	0	16	55	339.93	178.81	0.87	2737	4.66	50.64
Belgium	Plague	Bacterium	1523	Europe, Asia, Australia, New Guinea	Europe	M,I	Rodentia,Lagomorpha,Carnivora,Artiodactyla,Siphonaptera	Mammalia,Insecta	116	23	14	2.6	0.4	0.85	3	8	0	16	55	339.93	178.81	0.87	2737	4.66	50.64
Belgium	Plague	Bacterium	1578	Europe, Asia, Australia, New Guinea	Europe	M,I	Rodentia,Lagomorpha,Carnivora,Artiodactyla,Siphonaptera	Mammalia,Insecta	116	23	14	2.6	0.4	0.85	3	8	0	16	55	339.93	178.81	0.87	2737	4.66	50.64
Belgium	Plague	Bacterium	1664	Europe, Asia, Australia, New Guinea	Europe	M,I	Rodentia,Lagomorpha,Carnivora,Artiodactyla,Siphonaptera	Mammalia,Insecta	116	23	14	2.6	0.4	0.85	3	8	0	16	55	339.93	178.81	0.87	2737	4.66	50.64
Belgium	Plague	Bacterium	1666	Europe, Asia, Australia, New Guinea	Europe	M,I	Rodentia,Lagomorpha,Carnivora,Artiodactyla,Siphonaptera	Mammalia,Insecta	116	23	14	2.6	0.4	0.85	3	8	0	16	55	339.93	178.81	0.87	2737	4.66	50.64
Belgium	Q-fever	Bacterium	2005	Europe, Asia, Australia, New Guinea	Europe	M,B,I	Artiodactyla,Rodentia,Lagomorpha,Ixodida,Diprotodonta,Marsupialia,Carnivora,Perissodactyla,Columbiformes,Galliformes,Psittaciformes,Anseriformes,Gruiformes,Pelecaniformes,Phoenicopteriformes,Suliformes	Mammalia,Aves,Arachnida	116	23	14	2.6	0.4	0.85	3	8	0	16	55	339.93	178.81	0.87	2737	4.66	50.64
Belgium	Rotavirus infection	Virus	2010	Europe, Asia, Australia, New Guinea	Europe	M	Artiodactyla	Mammalia	116	23	14	2.6	0.4	0.85	3	8	0	16	55	339.93	178.81	0.87	2737	4.66	50.64
Belgium	Salmonellosis	Bacterium	1950	Europe, Asia, Australia, New Guinea	Europe	M,B,R	Artiodactyla,Rodentia,Lagomorpha,Galliformes,Squamata,Charadriiformes,Columbiformes,Falconiformes,Passeriformes,Psittaciformes,Anseriformes,Gruiformes,Pelecaniformes,Phoenicopteriformes,Suliformes,Testudoformes	Mammalia,Aves,Reptilia	116	23	14	2.6	0.4	0.85	3	8	0	16	55	339.93	178.81	0.87	2737	4.66	50.64
Belgium	Salmonellosis	Bacterium	1985	Europe, Asia, Australia, New Guinea	Europe	M,B,R	Artiodactyla,Rodentia,Lagomorpha,Galliformes,Squamata,Charadriiformes,Columbiformes,Falconiformes,Passeriformes,Psittaciformes,Anseriformes,Gruiformes,Pelecaniformes,Phoenicopteriformes,Suliformes,Testudoformes	Mammalia,Aves,Reptilia	116	23	14	2.6	0.4	0.85	3	8	0	16	55	339.93	178.81	0.87	2737	4.66	50.64
Belgium	Salmonellosis	Bacterium	1996	Europe, Asia, Australia, New Guinea	Europe	M,B,R	Artiodactyla,Rodentia,Lagomorpha,Galliformes,Squamata,Charadriiformes,Columbiformes,Falconiformes,Passeriformes,Psittaciformes,Anseriformes,Gruiformes,Pelecaniformes,Phoenicopteriformes,Suliformes,Testudoformes	Mammalia,Aves,Reptilia	116	23	14	2.6	0.4	0.85	3	8	0	16	55	339.93	178.81	0.87	2737	4.66	50.64
Belgium	Salmonellosis	Bacterium	1998	Europe, Asia, Australia, New Guinea	Europe	M,B,R	Artiodactyla,Rodentia,Lagomorpha,Galliformes,Squamata,Charadriiformes,Columbiformes,Falconiformes,Passeriformes,Psittaciformes,Anseriformes,Gruiformes,Pelecaniformes,Phoenicopteriformes,Suliformes,Testudoformes	Mammalia,Aves,Reptilia	116	23	14	2.6	0.4	0.85	3	8	0	16	55	339.93	178.81	0.87	2737	4.66	50.64
Belgium	Salmonellosis	Bacterium	2005	Europe, Asia, Australia, New Guinea	Europe	M,B,R	Artiodactyla,Rodentia,Lagomorpha,Galliformes,Squamata,Charadriiformes,Columbiformes,Falconiformes,Passeriformes,Psittaciformes,Anseriformes,Gruiformes,Pelecaniformes,Phoenicopteriformes,Suliformes,Testudoformes	Mammalia,Aves,Reptilia	116	23	14	2.6	0.4	0.85	3	8	0	16	55	339.93	178.81	0.87	2737	4.66	50.64
Belgium	Salmonellosis	Bacterium	2011	Europe, Asia, Australia, New Guinea	Europe	M,B,R	Artiodactyla,Rodentia,Lagomorpha,Galliformes,Squamata,Charadriiformes,Columbiformes,Falconiformes,Passeriformes,Psittaciformes,Anseriformes,Gruiformes,Pelecaniformes,Phoenicopteriformes,Suliformes,Testudoformes	Mammalia,Aves,Reptilia	116	23	14	2.6	0.4	0.85	3	8	0	16	55	339.93	178.81	0.87	2737	4.66	50.64
Belgium	Salmonellosis	Bacterium	2014	Europe, Asia, Australia, New Guinea	Europe	M,B,R	Artiodactyla,Rodentia,Lagomorpha,Galliformes,Squamata,Charadriiformes,Columbiformes,Falconiformes,Passeriformes,Psittaciformes,Anseriformes,Gruiformes,Pelecaniformes,Phoenicopteriformes,Suliformes,Testudoformes	Mammalia,Aves,Reptilia	116	23	14	2.6	0.4	0.85	3	8	0	16	55	339.93	178.81	0.87	2737	4.66	50.64
Belgium	Salmonellosis	Bacterium	2015	Europe, Asia, Australia, New Guinea	Europe	M,B,R	Artiodactyla,Rodentia,Lagomorpha,Galliformes,Squamata,Charadriiformes,Columbiformes,Falconiformes,Passeriformes,Psittaciformes,Anseriformes,Gruiformes,Pelecaniformes,Phoenicopteriformes,Suliformes,Testudoformes	Mammalia,Aves,Reptilia	116	23	14	2.6	0.4	0.85	3	8	0	16	55	339.93	178.81	0.87	2737	4.66	50.64
Belgium	Salmonellosis	Bacterium	2016	Europe, Asia, Australia, New Guinea	Europe	M,B,R	Artiodactyla,Rodentia,Lagomorpha,Galliformes,Squamata,Charadriiformes,Columbiformes,Falconiformes,Passeriformes,Psittaciformes,Anseriformes,Gruiformes,Pelecaniformes,Phoenicopteriformes,Suliformes,Testudoformes	Mammalia,Aves,Reptilia	116	23	14	2.6	0.4	0.85	3	8	0	16	55	339.93	178.81	0.87	2737	4.66	50.64
Belgium	Salmonellosis	Bacterium	2018	Europe, Asia, Australia, New Guinea	Europe	M,B,R	Artiodactyla,Rodentia,Lagomorpha,Galliformes,Squamata,Charadriiformes,Columbiformes,Falconiformes,Passeriformes,Psittaciformes,Anseriformes,Gruiformes,Pelecaniformes,Phoenicopteriformes,Suliformes,Testudoformes	Mammalia,Aves,Reptilia	116	23	14	2.6	0.4	0.85	3	8	0	16	55	339.93	178.81	0.87	2737	4.66	50.64
Belgium	Salmonellosis	Bacterium	2019	Europe, Asia, Australia, New Guinea	Europe	M,B,R	Artiodactyla,Rodentia,Lagomorpha,Galliformes,Squamata,Charadriiformes,Columbiformes,Falconiformes,Passeriformes,Psittaciformes,Anseriformes,Gruiformes,Pelecaniformes,Phoenicopteriformes,Suliformes,Testudoformes	Mammalia,Aves,Reptilia	116	23	14	2.6	0.4	0.85	3	8	0	16	55	339.93	178.81	0.87	2737	4.66	50.64
Belgium	Schistosomiasis - haematobium	Parasite	2013	Europe, Asia, Australia, New Guinea	Europe	M,I	Stylommatophora,Basommatophora,Primates	Mammalia,Gastropoda	116	23	14	2.6	0.4	0.85	3	8	0	16	55	339.93	178.81	0.87	2737	4.66	50.64
Belgium	Schistosomiasis - haematobium	Parasite	2016	Europe, Asia, Australia, New Guinea	Europe	M,I	Stylommatophora,Basommatophora,Primates	Mammalia,Gastropoda	116	23	14	2.6	0.4	0.85	3	8	0	16	55	339.93	178.81	0.87	2737	4.66	50.64
Belgium	Schistosomiasis - mansoni	Parasite	2011	Europe, Asia, Australia, New Guinea	Europe	M,I	Stylommatophora,Carnivora,Artiodactyla,Rodentia,Perissodactyla,Primates	Mammalia,Gastropoda	116	23	14	2.6	0.4	0.85	3	8	0	16	55	339.93	178.81	0.87	2737	4.66	50.64
Belgium	Shigellosis	Bacterium	2008	Europe, Asia, Australia, New Guinea	Europe	M	Primates	Mammalia	116	23	14	2.6	0.4	0.85	3	8	0	16	55	339.93	178.81	0.87	2737	4.66	50.64
Belgium	Shigellosis	Bacterium	2009	Europe, Asia, Australia, New Guinea	Europe	M	Primates	Mammalia	116	23	14	2.6	0.4	0.85	3	8	0	16	55	339.93	178.81	0.87	2737	4.66	50.64
Belgium	Staphylococcal food poisoning	Bacterium	2013	Europe, Asia, Australia, New Guinea	Europe	M	Artiodactyla,Carnivora	Mammalia	116	23	14	2.6	0.4	0.85	3	8	0	16	55	339.93	178.81	0.87	2737	4.66	50.64
Belgium	Trichinosis	Parasite	1979	Europe, Asia, Australia, New Guinea	Europe	M	Rodentia,Carnivora,Artiodactyla	Mammalia	116	23	14	2.6	0.4	0.85	3	8	0	16	55	339.93	178.81	0.87	2737	4.66	50.64
Belgium	Trichinosis	Parasite	2014	Europe, Asia, Australia, New Guinea	Europe	M	Rodentia,Carnivora,Artiodactyla	Mammalia	116	23	14	2.6	0.4	0.85	3	8	0	16	55	339.93	178.81	0.87	2737	4.66	50.64
Belgium	Tuberculosis	Bacterium	1950	Europe, Asia, Australia, New Guinea	Europe	M	Artiodactyla	Mammalia	116	23	14	2.6	0.4	0.85	3	8	0	16	55	339.93	178.81	0.87	2737	4.66	50.64
Belgium	Tuberculosis	Bacterium	2004	Europe, Asia, Australia, New Guinea	Europe	M	Artiodactyla	Mammalia	116	23	14	2.6	0.4	0.85	3	8	0	16	55	339.93	178.81	0.87	2737	4.66	50.64
Belgium	Tuberculosis	Bacterium	2006	Europe, Asia, Australia, New Guinea	Europe	M	Artiodactyla	Mammalia	116	23	14	2.6	0.4	0.85	3	8	0	16	55	339.93	178.81	0.87	2737	4.66	50.64
Belgium	Tuberculosis	Bacterium	2007	Europe, Asia, Australia, New Guinea	Europe	M	Artiodactyla	Mammalia	116	23	14	2.6	0.4	0.85	3	8	0	16	55	339.93	178.81	0.87	2737	4.66	50.64
Belgium	Tuberculosis	Bacterium	2011	Europe, Asia, Australia, New Guinea	Europe	M	Artiodactyla	Mammalia	116	23	14	2.6	0.4	0.85	3	8	0	16	55	339.93	178.81	0.87	2737	4.66	50.64
Belgium	Tuberculosis	Bacterium	2015	Europe, Asia, Australia, New Guinea	Europe	M	Artiodactyla	Mammalia	116	23	14	2.6	0.4	0.85	3	8	0	16	55	339.93	178.81	0.87	2737	4.66	50.64
Belize	Cutaneous larva migrans	Parasite	2001	North America	North America	M	Carnivora,Artiodactyla	Mammalia	28	6	4	1.1	0.4	0.38	10	6	10	12	114	10	409.16	0.55	31	-88.69	17.21
Belize	Dengue	Virus	2009	North America	North America	M,I	Diptera,Primates	Mammalia,Insecta	28	6	4	1.1	0.4	0.38	10	6	10	12	114	10	409.16	0.55	31	-88.69	17.21
Belize	Dengue	Virus	2010	North America	North America	M,I	Diptera,Primates	Mammalia,Insecta	28	6	4	1.1	0.4	0.38	10	6	10	12	114	10	409.16	0.55	31	-88.69	17.21
Belize	Dengue	Virus	2014	North America	North America	M,I	Diptera,Primates	Mammalia,Insecta	28	6	4	1.1	0.4	0.38	10	6	10	12	114	10	409.16	0.55	31	-88.69	17.21
Belize	Dengue	Virus	2017	North America	North America	M,I	Diptera,Primates	Mammalia,Insecta	28	6	4	1.1	0.4	0.38	10	6	10	12	114	10	409.16	0.55	31	-88.69	17.21
Belize	Dengue	Virus	2018	North America	North America	M,I	Diptera,Primates	Mammalia,Insecta	28	6	4	1.1	0.4	0.38	10	6	10	12	114	10	409.16	0.55	31	-88.69	17.21
Belize	Dengue	Virus	2019	North America	North America	M,I	Diptera,Primates	Mammalia,Insecta	28	6	4	1.1	0.4	0.38	10	6	10	12	114	10	409.16	0.55	31	-88.69	17.21
Belize	Dengue	Virus	2020	North America	North America	M,I	Diptera,Primates	Mammalia,Insecta	28	6	4	1.1	0.4	0.38	10	6	10	12	114	10	409.16	0.55	31	-88.69	17.21
Belize	Hepatitis A	Virus	2001	North America	North America	M	Primates	Mammalia	28	6	4	1.1	0.4	0.38	10	6	10	12	114	10	409.16	0.55	31	-88.69	17.21
Belize	Hepatitis A	Virus	2013	North America	North America	M	Primates	Mammalia	28	6	4	1.1	0.4	0.38	10	6	10	12	114	10	409.16	0.55	31	-88.69	17.21
Belize	Hepatitis A	Virus	2015	North America	North America	M	Primates	Mammalia	28	6	4	1.1	0.4	0.38	10	6	10	12	114	10	409.16	0.55	31	-88.69	17.21
Belize	Histoplasmosis	Fungus	2000	North America	North America	M,B	Chiroptera,Galliformes	Mammalia,Aves	28	6	4	1.1	0.4	0.38	10	6	10	12	114	10	409.16	0.55	31	-88.69	17.21
Belize	Influenza	Virus	1918	North America	North America	M,B	Carnivora,Artiodactyla,Columbiformes,Galliformes,Passeriformes,Psittaciformes,Anseriformes,Gruiformes,Pelecaniformes,Phoenicopteriformes,Suliformes	Mammalia,Aves	28	6	4	1.1	0.4	0.38	10	6	10	12	114	10	409.16	0.55	31	-88.69	17.21
Belize	Influenza	Virus	2009	North America	North America	M,B	Carnivora,Artiodactyla,Columbiformes,Galliformes,Passeriformes,Psittaciformes,Anseriformes,Gruiformes,Pelecaniformes,Phoenicopteriformes,Suliformes	Mammalia,Aves	28	6	4	1.1	0.4	0.38	10	6	10	12	114	10	409.16	0.55	31	-88.69	17.21
Belize	Leishmaniasis - cutaneous	Parasite	2007	North America	North America	M,I	Carnivora,Edentata,Hyracoidea,Marsupialia,Pilosa,Chiroptera,Rodentia,Diptera	Mammalia,Insecta	28	6	4	1.1	0.4	0.38	10	6	10	12	114	10	409.16	0.55	31	-88.69	17.21
Belize	Venezuelan equine encephalitis	Virus	2009	North America	North America	M,I	Rodentia,Perissodactyla,Diptera	Mammalia,Insecta	28	6	4	1.1	0.4	0.38	10	6	10	12	114	10	409.16	0.55	31	-88.69	17.21
Belize	Venezuelan equine encephalitis	Virus	2012	North America	North America	M,I	Rodentia,Perissodactyla,Diptera	Mammalia,Insecta	28	6	4	1.1	0.4	0.38	10	6	10	12	114	10	409.16	0.55	31	-88.69	17.21
Belize	Venezuelan equine encephalitis	Virus	2013	North America	North America	M,I	Rodentia,Perissodactyla,Diptera	Mammalia,Insecta	28	6	4	1.1	0.4	0.38	10	6	10	12	114	10	409.16	0.55	31	-88.69	17.21
Belize	Venezuelan equine encephalitis	Virus	2014	North America	North America	M,I	Rodentia,Perissodactyla,Diptera	Mammalia,Insecta	28	6	4	1.1	0.4	0.38	10	6	10	12	114	10	409.16	0.55	31	-88.69	17.21
Belize	Venezuelan equine encephalitis	Virus	2019	North America	North America	M,I	Rodentia,Perissodactyla,Diptera	Mammalia,Insecta	28	6	4	1.1	0.4	0.38	10	6	10	12	114	10	409.16	0.55	31	-88.69	17.21
Belize	West Nile fever	Virus	2010	North America	North America	M,I	Perissodactyla,Chiroptera,Ixodida,Diptera	Mammalia,Arachnida,Insecta	28	6	4	1.1	0.4	0.38	10	6	10	12	114	10	409.16	0.55	31	-88.69	17.21
Belize	Yellow fever	Virus	1860	North America	North America	M,I	Diptera,Primates,Marsupialia	Mammalia,Insecta	28	6	4	1.1	0.4	0.38	10	6	10	12	114	10	409.16	0.55	31	-88.69	17.21
Belize	Zika	Virus	2016	North America	North America	M,I	Diptera,Primates	Mammalia,Insecta	28	6	4	1.1	0.4	0.38	10	6	10	12	114	10	409.16	0.55	31	-88.69	17.21
Benin	Lassa fever	Virus	2014	Africa	Africa	M	Rodentia	Mammalia	21	4	4	0.8	0	0.43	16	13	8	4	122	56.1	393.18	0.21	91	2.34	9.65
Benin	Lassa fever	Virus	2016	Africa	Africa	M	Rodentia	Mammalia	21	4	4	0.8	0	0.43	16	13	8	4	122	56.1	393.18	0.21	91	2.34	9.65
Benin	Lassa fever	Virus	2017	Africa	Africa	M	Rodentia	Mammalia	21	4	4	0.8	0	0.43	16	13	8	4	122	56.1	393.18	0.21	91	2.34	9.65
Benin	Lassa fever	Virus	2018	Africa	Africa	M	Rodentia	Mammalia	21	4	4	0.8	0	0.43	16	13	8	4	122	56.1	393.18	0.21	91	2.34	9.65
Benin	Tuberculosis	Bacterium	2005	Africa	Africa	M	Artiodactyla	Mammalia	21	4	4	0.8	0	0.43	16	13	8	4	122	56.1	393.18	0.21	91	2.34	9.65
Benin	Yellow fever	Virus	1996	Africa	Africa	M,I	Diptera,Primates,Marsupialia	Mammalia,Insecta	21	4	4	0.8	0	0.43	16	13	8	4	122	56.1	393.18	0.21	91	2.34	9.65
Bhutan	Anthrax	Bacterium	2013	Europe, Asia, Australia, New Guinea	Asia	M	Artiodactyla	Mammalia	21	2	1	0.7	0	0.19	28	20	7	1	55	14.22	409.38	0.46	89	90.43	27.4
Bhutan	Anthrax	Bacterium	2019	Europe, Asia, Australia, New Guinea	Asia	M	Artiodactyla	Mammalia	21	2	1	0.7	0	0.19	28	20	7	1	55	14.22	409.38	0.46	89	90.43	27.4
Bhutan	Chikungunya	Virus	2012	Europe, Asia, Australia, New Guinea	Asia	M,I	Primates,Diptera	Mammalia,Insecta	21	2	1	0.7	0	0.19	28	20	7	1	55	14.22	409.38	0.46	89	90.43	27.4
Bhutan	Dengue	Virus	2016	Europe, Asia, Australia, New Guinea	Asia	M,I	Diptera,Primates	Mammalia,Insecta	21	2	1	0.7	0	0.19	28	20	7	1	55	14.22	409.38	0.46	89	90.43	27.4
Bhutan	Dengue	Virus	2017	Europe, Asia, Australia, New Guinea	Asia	M,I	Diptera,Primates	Mammalia,Insecta	21	2	1	0.7	0	0.19	28	20	7	1	55	14.22	409.38	0.46	89	90.43	27.4
Bhutan	Dengue	Virus	2019	Europe, Asia, Australia, New Guinea	Asia	M,I	Diptera,Primates	Mammalia,Insecta	21	2	1	0.7	0	0.19	28	20	7	1	55	14.22	409.38	0.46	89	90.43	27.4
Bhutan	Influenza	Virus	2009	Europe, Asia, Australia, New Guinea	Asia	M,B	Carnivora,Artiodactyla,Columbiformes,Galliformes,Passeriformes,Psittaciformes,Anseriformes,Gruiformes,Pelecaniformes,Phoenicopteriformes,Suliformes	Mammalia,Aves	21	2	1	0.7	0	0.19	28	20	7	1	55	14.22	409.38	0.46	89	90.43	27.4
Bhutan	Rabies	Virus	2005	Europe, Asia, Australia, New Guinea	Asia	M	Carnivora,Chiroptera,Rodentia,Lagomorpha	Mammalia	21	2	1	0.7	0	0.19	28	20	7	1	55	14.22	409.38	0.46	89	90.43	27.4
Bhutan	Rabies	Virus	2008	Europe, Asia, Australia, New Guinea	Asia	M	Carnivora,Chiroptera,Rodentia,Lagomorpha	Mammalia	21	2	1	0.7	0	0.19	28	20	7	1	55	14.22	409.38	0.46	89	90.43	27.4
Bhutan	Rabies	Virus	2016	Europe, Asia, Australia, New Guinea	Asia	M	Carnivora,Chiroptera,Rodentia,Lagomorpha	Mammalia	21	2	1	0.7	0	0.19	28	20	7	1	55	14.22	409.38	0.46	89	90.43	27.4
Bhutan	Salmonellosis	Bacterium	2017	Europe, Asia, Australia, New Guinea	Asia	M,B,R	Artiodactyla,Rodentia,Lagomorpha,Galliformes,Squamata,Charadriiformes,Columbiformes,Falconiformes,Passeriformes,Psittaciformes,Anseriformes,Gruiformes,Pelecaniformes,Phoenicopteriformes,Suliformes,Testudoformes	Mammalia,Aves,Reptilia	21	2	1	0.7	0	0.19	28	20	7	1	55	14.22	409.38	0.46	89	90.43	27.4
Bhutan	Shigellosis	Bacterium	2011	Europe, Asia, Australia, New Guinea	Asia	M	Primates	Mammalia	21	2	1	0.7	0	0.19	28	20	7	1	55	14.22	409.38	0.46	89	90.43	27.4
Bhutan	Typhus - scrub	Bacterium	2009	Europe, Asia, Australia, New Guinea	Asia	M,I	Rodentia,Acariforms,Acarina	Mammalia,Arachnida	21	2	1	0.7	0	0.19	28	20	7	1	55	14.22	409.38	0.46	89	90.43	27.4
Bhutan	Typhus - scrub	Bacterium	2014	Europe, Asia, Australia, New Guinea	Asia	M,I	Rodentia,Acariforms,Acarina	Mammalia,Arachnida	21	2	1	0.7	0	0.19	28	20	7	1	55	14.22	409.38	0.46	89	90.43	27.4
Bolivia	Bolivian hemorrhagic fever	Virus	1964	South America	South America	M	Rodentia	Mammalia	58	9	4	-0.3	0	0.65	23	56	67	3	111	7.12	498.38	0.5	244	-64.66	-16.71
Bolivia	Bolivian hemorrhagic fever	Virus	1994	South America	South America	M	Rodentia	Mammalia	58	9	4	-0.3	0	0.65	23	56	67	3	111	7.12	498.38	0.5	244	-64.66	-16.71
Bolivia	Bolivian hemorrhagic fever	Virus	2007	South America	South America	M	Rodentia	Mammalia	58	9	4	-0.3	0	0.65	23	56	67	3	111	7.12	498.38	0.5	244	-64.66	-16.71
Bolivia	Bolivian hemorrhagic fever	Virus	2011	South America	South America	M	Rodentia	Mammalia	58	9	4	-0.3	0	0.65	23	56	67	3	111	7.12	498.38	0.5	244	-64.66	-16.71
Bolivia	Bolivian hemorrhagic fever	Virus	2013	South America	South America	M	Rodentia	Mammalia	58	9	4	-0.3	0	0.65	23	56	67	3	111	7.12	498.38	0.5	244	-64.66	-16.71
Bolivia	Bolivian hemorrhagic fever	Virus	2019	South America	South America	M	Rodentia	Mammalia	58	9	4	-0.3	0	0.65	23	56	67	3	111	7.12	498.38	0.5	244	-64.66	-16.71
Bolivia	Brucellosis	Bacterium	2012	South America	South America	M	Artiodactyla,Carnivora	Mammalia	58	9	4	-0.3	0	0.65	23	56	67	3	111	7.12	498.38	0.5	244	-64.66	-16.71
Bolivia	Chandipura and Vesicular stomatitis viruses	Virus	2004	South America	South America	M,I	Artiodactyla,Perissodactyla,Diptera	Mammalia,Insecta	58	9	4	-0.3	0	0.65	23	56	67	3	111	7.12	498.38	0.5	244	-64.66	-16.71
Bolivia	Chandipura and Vesicular stomatitis viruses	Virus	2005	South America	South America	M,I	Artiodactyla,Perissodactyla,Diptera	Mammalia,Insecta	58	9	4	-0.3	0	0.65	23	56	67	3	111	7.12	498.38	0.5	244	-64.66	-16.71
Bolivia	Chikungunya	Virus	2015	South America	South America	M,I	Primates,Diptera	Mammalia,Insecta	58	9	4	-0.3	0	0.65	23	56	67	3	111	7.12	498.38	0.5	244	-64.66	-16.71
Bolivia	Chikungunya	Virus	2016	South America	South America	M,I	Primates,Diptera	Mammalia,Insecta	58	9	4	-0.3	0	0.65	23	56	67	3	111	7.12	498.38	0.5	244	-64.66	-16.71
Bolivia	Chikungunya	Virus	2017	South America	South America	M,I	Primates,Diptera	Mammalia,Insecta	58	9	4	-0.3	0	0.65	23	56	67	3	111	7.12	498.38	0.5	244	-64.66	-16.71
Bolivia	Chikungunya	Virus	2020	South America	South America	M,I	Primates,Diptera	Mammalia,Insecta	58	9	4	-0.3	0	0.65	23	56	67	3	111	7.12	498.38	0.5	244	-64.66	-16.71
Bolivia	Dengue	Virus	1997	South America	South America	M,I	Diptera,Primates	Mammalia,Insecta	58	9	4	-0.3	0	0.65	23	56	67	3	111	7.12	498.38	0.5	244	-64.66	-16.71
Bolivia	Dengue	Virus	2008	South America	South America	M,I	Diptera,Primates	Mammalia,Insecta	58	9	4	-0.3	0	0.65	23	56	67	3	111	7.12	498.38	0.5	244	-64.66	-16.71
Bolivia	Dengue	Virus	2009	South America	South America	M,I	Diptera,Primates	Mammalia,Insecta	58	9	4	-0.3	0	0.65	23	56	67	3	111	7.12	498.38	0.5	244	-64.66	-16.71
Bolivia	Dengue	Virus	2010	South America	South America	M,I	Diptera,Primates	Mammalia,Insecta	58	9	4	-0.3	0	0.65	23	56	67	3	111	7.12	498.38	0.5	244	-64.66	-16.71
Bolivia	Dengue	Virus	2011	South America	South America	M,I	Diptera,Primates	Mammalia,Insecta	58	9	4	-0.3	0	0.65	23	56	67	3	111	7.12	498.38	0.5	244	-64.66	-16.71
Bolivia	Dengue	Virus	2012	South America	South America	M,I	Diptera,Primates	Mammalia,Insecta	58	9	4	-0.3	0	0.65	23	56	67	3	111	7.12	498.38	0.5	244	-64.66	-16.71
Bolivia	Dengue	Virus	2013	South America	South America	M,I	Diptera,Primates	Mammalia,Insecta	58	9	4	-0.3	0	0.65	23	56	67	3	111	7.12	498.38	0.5	244	-64.66	-16.71
Bolivia	Dengue	Virus	2014	South America	South America	M,I	Diptera,Primates	Mammalia,Insecta	58	9	4	-0.3	0	0.65	23	56	67	3	111	7.12	498.38	0.5	244	-64.66	-16.71
Bolivia	Dengue	Virus	2015	South America	South America	M,I	Diptera,Primates	Mammalia,Insecta	58	9	4	-0.3	0	0.65	23	56	67	3	111	7.12	498.38	0.5	244	-64.66	-16.71
Bolivia	Dengue	Virus	2016	South America	South America	M,I	Diptera,Primates	Mammalia,Insecta	58	9	4	-0.3	0	0.65	23	56	67	3	111	7.12	498.38	0.5	244	-64.66	-16.71
Bolivia	Dengue	Virus	2017	South America	South America	M,I	Diptera,Primates	Mammalia,Insecta	58	9	4	-0.3	0	0.65	23	56	67	3	111	7.12	498.38	0.5	244	-64.66	-16.71
Bolivia	Dengue	Virus	2018	South America	South America	M,I	Diptera,Primates	Mammalia,Insecta	58	9	4	-0.3	0	0.65	23	56	67	3	111	7.12	498.38	0.5	244	-64.66	-16.71
Bolivia	Dengue	Virus	2019	South America	South America	M,I	Diptera,Primates	Mammalia,Insecta	58	9	4	-0.3	0	0.65	23	56	67	3	111	7.12	498.38	0.5	244	-64.66	-16.71
Bolivia	Dengue	Virus	2020	South America	South America	M,I	Diptera,Primates	Mammalia,Insecta	58	9	4	-0.3	0	0.65	23	56	67	3	111	7.12	498.38	0.5	244	-64.66	-16.71
Bolivia	Fascioliasis	Parasite	1991	South America	South America	M,I	Artiodactyla,Stylommatophora,Basommatophora,Mesogastropoda	Mammalia,Gastropoda	58	9	4	-0.3	0	0.65	23	56	67	3	111	7.12	498.38	0.5	244	-64.66	-16.71
Bolivia	Hantavirus pulmonary syndrome	Virus	2002	South America	South America	M	Rodentia	Mammalia	58	9	4	-0.3	0	0.65	23	56	67	3	111	7.12	498.38	0.5	244	-64.66	-16.71
Bolivia	Hantavirus pulmonary syndrome	Virus	2018	South America	South America	M	Rodentia	Mammalia	58	9	4	-0.3	0	0.65	23	56	67	3	111	7.12	498.38	0.5	244	-64.66	-16.71
Bolivia	Influenza	Virus	2009	South America	South America	M,B	Carnivora,Artiodactyla,Columbiformes,Galliformes,Passeriformes,Psittaciformes,Anseriformes,Gruiformes,Pelecaniformes,Phoenicopteriformes,Suliformes	Mammalia,Aves	58	9	4	-0.3	0	0.65	23	56	67	3	111	7.12	498.38	0.5	244	-64.66	-16.71
Bolivia	Mayaro	Virus	2002	South America	South America	M,I	Primates,Diptera	Mammalia,Insecta	58	9	4	-0.3	0	0.65	23	56	67	3	111	7.12	498.38	0.5	244	-64.66	-16.71
Bolivia	Plague	Bacterium	1921	South America	South America	M,I	Rodentia,Lagomorpha,Carnivora,Artiodactyla,Siphonaptera	Mammalia,Insecta	58	9	4	-0.3	0	0.65	23	56	67	3	111	7.12	498.38	0.5	244	-64.66	-16.71
Bolivia	Plague	Bacterium	1928	South America	South America	M,I	Rodentia,Lagomorpha,Carnivora,Artiodactyla,Siphonaptera	Mammalia,Insecta	58	9	4	-0.3	0	0.65	23	56	67	3	111	7.12	498.38	0.5	244	-64.66	-16.71
Bolivia	Plague	Bacterium	1933	South America	South America	M,I	Rodentia,Lagomorpha,Carnivora,Artiodactyla,Siphonaptera	Mammalia,Insecta	58	9	4	-0.3	0	0.65	23	56	67	3	111	7.12	498.38	0.5	244	-64.66	-16.71
Bolivia	Plague	Bacterium	1938	South America	South America	M,I	Rodentia,Lagomorpha,Carnivora,Artiodactyla,Siphonaptera	Mammalia,Insecta	58	9	4	-0.3	0	0.65	23	56	67	3	111	7.12	498.38	0.5	244	-64.66	-16.71
Bolivia	Plague	Bacterium	1969	South America	South America	M,I	Rodentia,Lagomorpha,Carnivora,Artiodactyla,Siphonaptera	Mammalia,Insecta	58	9	4	-0.3	0	0.65	23	56	67	3	111	7.12	498.38	0.5	244	-64.66	-16.71
Bolivia	Plague	Bacterium	2010	South America	South America	M,I	Rodentia,Lagomorpha,Carnivora,Artiodactyla,Siphonaptera	Mammalia,Insecta	58	9	4	-0.3	0	0.65	23	56	67	3	111	7.12	498.38	0.5	244	-64.66	-16.71
Bolivia	Plague	Bacterium	2014	South America	South America	M,I	Rodentia,Lagomorpha,Carnivora,Artiodactyla,Siphonaptera	Mammalia,Insecta	58	9	4	-0.3	0	0.65	23	56	67	3	111	7.12	498.38	0.5	244	-64.66	-16.71
Bolivia	Rabies	Virus	2009	South America	South America	M	Carnivora,Chiroptera,Rodentia,Lagomorpha	Mammalia	58	9	4	-0.3	0	0.65	23	56	67	3	111	7.12	498.38	0.5	244	-64.66	-16.71
Bolivia	Rabies	Virus	2011	South America	South America	M	Carnivora,Chiroptera,Rodentia,Lagomorpha	Mammalia	58	9	4	-0.3	0	0.65	23	56	67	3	111	7.12	498.38	0.5	244	-64.66	-16.71
Bolivia	Rabies	Virus	2012	South America	South America	M	Carnivora,Chiroptera,Rodentia,Lagomorpha	Mammalia	58	9	4	-0.3	0	0.65	23	56	67	3	111	7.12	498.38	0.5	244	-64.66	-16.71
Bolivia	Rabies	Virus	2015	South America	South America	M	Carnivora,Chiroptera,Rodentia,Lagomorpha	Mammalia	58	9	4	-0.3	0	0.65	23	56	67	3	111	7.12	498.38	0.5	244	-64.66	-16.71
Bolivia	Salmonellosis	Bacterium	2020	South America	South America	M,B,R	Artiodactyla,Rodentia,Lagomorpha,Galliformes,Squamata,Charadriiformes,Columbiformes,Falconiformes,Passeriformes,Psittaciformes,Anseriformes,Gruiformes,Pelecaniformes,Phoenicopteriformes,Suliformes,Testudoformes	Mammalia,Aves,Reptilia	58	9	4	-0.3	0	0.65	23	56	67	3	111	7.12	498.38	0.5	244	-64.66	-16.71
Bolivia	Yellow fever	Virus	1989	South America	South America	M,I	Diptera,Primates,Marsupialia	Mammalia,Insecta	58	9	4	-0.3	0	0.65	23	56	67	3	111	7.12	498.38	0.5	244	-64.66	-16.71
Bolivia	Yellow fever	Virus	1996	South America	South America	M,I	Diptera,Primates,Marsupialia	Mammalia,Insecta	58	9	4	-0.3	0	0.65	23	56	67	3	111	7.12	498.38	0.5	244	-64.66	-16.71
Bolivia	Yellow fever	Virus	1997	South America	South America	M,I	Diptera,Primates,Marsupialia	Mammalia,Insecta	58	9	4	-0.3	0	0.65	23	56	67	3	111	7.12	498.38	0.5	244	-64.66	-16.71
Bolivia	Yellow fever	Virus	1999	South America	South America	M,I	Diptera,Primates,Marsupialia	Mammalia,Insecta	58	9	4	-0.3	0	0.65	23	56	67	3	111	7.12	498.38	0.5	244	-64.66	-16.71
Bolivia	Zika	Virus	2016	South America	South America	M,I	Diptera,Primates	Mammalia,Insecta	58	9	4	-0.3	0	0.65	23	56	67	3	111	7.12	498.38	0.5	244	-64.66	-16.71
Bolivia	Malaria	Parasite	1998	South America	South America	I	Diptera	Insecta	58	9	4	-0.3	0	0.65	23	56	67	3	111	7.12	498.38	0.5	244	-64.66	-16.71
Bolivia	Malaria	Parasite	2019	South America	South America	I	Diptera	Insecta	58	9	4	-0.3	0	0.65	23	56	67	3	111	7.12	498.38	0.5	244	-64.66	-16.71
Bosnia and Herzegovina	Brucellosis	Bacterium	2005	Island	Europe	M	Artiodactyla,Carnivora	Mammalia	45	1	0	2.9	0.3	0.55	5	7	4	43	61	76.36	205.55	0.52	127	17.79	44.18
Bosnia and Herzegovina	Brucellosis	Bacterium	2008	Island	Europe	M	Artiodactyla,Carnivora	Mammalia	45	1	0	2.9	0.3	0.55	5	7	4	43	61	76.36	205.55	0.52	127	17.79	44.18
Bosnia and Herzegovina	Hantaviruses - Old World	Virus	1967	Island	Europe	M	Rodentia,Chiroptera	Mammalia	45	1	0	2.9	0.3	0.55	5	7	4	43	61	76.36	205.55	0.52	127	17.79	44.18
Bosnia and Herzegovina	Hantaviruses - Old World	Virus	1986	Island	Europe	M	Rodentia,Chiroptera	Mammalia	45	1	0	2.9	0.3	0.55	5	7	4	43	61	76.36	205.55	0.52	127	17.79	44.18
Bosnia and Herzegovina	Hantaviruses - Old World	Virus	1989	Island	Europe	M	Rodentia,Chiroptera	Mammalia	45	1	0	2.9	0.3	0.55	5	7	4	43	61	76.36	205.55	0.52	127	17.79	44.18
Bosnia and Herzegovina	Hantaviruses - Old World	Virus	1995	Island	Europe	M	Rodentia,Chiroptera	Mammalia	45	1	0	2.9	0.3	0.55	5	7	4	43	61	76.36	205.55	0.52	127	17.79	44.18
Bosnia and Herzegovina	Hepatitis A	Virus	2000	Island	Europe	M	Primates	Mammalia	45	1	0	2.9	0.3	0.55	5	7	4	43	61	76.36	205.55	0.52	127	17.79	44.18
Bosnia and Herzegovina	Hepatitis A	Virus	2012	Island	Europe	M	Primates	Mammalia	45	1	0	2.9	0.3	0.55	5	7	4	43	61	76.36	205.55	0.52	127	17.79	44.18
Bosnia and Herzegovina	Influenza	Virus	2009	Island	Europe	M,B	Carnivora,Artiodactyla,Columbiformes,Galliformes,Passeriformes,Psittaciformes,Anseriformes,Gruiformes,Pelecaniformes,Phoenicopteriformes,Suliformes	Mammalia,Aves	45	1	0	2.9	0.3	0.55	5	7	4	43	61	76.36	205.55	0.52	127	17.79	44.18
Bosnia and Herzegovina	Leptospirosis	Bacterium	1953	Island	Europe	M,A	Artiodactyla,Carnivora,Perissodactyla,Rodentia,Marsupialia,Anura	Mammalia,Amphibia	45	1	0	2.9	0.3	0.55	5	7	4	43	61	76.36	205.55	0.52	127	17.79	44.18
Bosnia and Herzegovina	Leptospirosis	Bacterium	2005	Island	Europe	M,A	Artiodactyla,Carnivora,Perissodactyla,Rodentia,Marsupialia,Anura	Mammalia,Amphibia	45	1	0	2.9	0.3	0.55	5	7	4	43	61	76.36	205.55	0.52	127	17.79	44.18
Bosnia and Herzegovina	Q-fever	Bacterium	1950	Island	Europe	M,B,I	Artiodactyla,Rodentia,Lagomorpha,Ixodida,Diprotodonta,Marsupialia,Carnivora,Perissodactyla,Columbiformes,Galliformes,Psittaciformes,Anseriformes,Gruiformes,Pelecaniformes,Phoenicopteriformes,Suliformes	Mammalia,Aves,Arachnida	45	1	0	2.9	0.3	0.55	5	7	4	43	61	76.36	205.55	0.52	127	17.79	44.18
Bosnia and Herzegovina	Q-fever	Bacterium	1985	Island	Europe	M,B,I	Artiodactyla,Rodentia,Lagomorpha,Ixodida,Diprotodonta,Marsupialia,Carnivora,Perissodactyla,Columbiformes,Galliformes,Psittaciformes,Anseriformes,Gruiformes,Pelecaniformes,Phoenicopteriformes,Suliformes	Mammalia,Aves,Arachnida	45	1	0	2.9	0.3	0.55	5	7	4	43	61	76.36	205.55	0.52	127	17.79	44.18
Bosnia and Herzegovina	Q-fever	Bacterium	1997	Island	Europe	M,B,I	Artiodactyla,Rodentia,Lagomorpha,Ixodida,Diprotodonta,Marsupialia,Carnivora,Perissodactyla,Columbiformes,Galliformes,Psittaciformes,Anseriformes,Gruiformes,Pelecaniformes,Phoenicopteriformes,Suliformes	Mammalia,Aves,Arachnida	45	1	0	2.9	0.3	0.55	5	7	4	43	61	76.36	205.55	0.52	127	17.79	44.18
Bosnia and Herzegovina	Q-fever	Bacterium	2000	Island	Europe	M,B,I	Artiodactyla,Rodentia,Lagomorpha,Ixodida,Diprotodonta,Marsupialia,Carnivora,Perissodactyla,Columbiformes,Galliformes,Psittaciformes,Anseriformes,Gruiformes,Pelecaniformes,Phoenicopteriformes,Suliformes	Mammalia,Aves,Arachnida	45	1	0	2.9	0.3	0.55	5	7	4	43	61	76.36	205.55	0.52	127	17.79	44.18
Bosnia and Herzegovina	Q-fever	Bacterium	2002	Island	Europe	M,B,I	Artiodactyla,Rodentia,Lagomorpha,Ixodida,Diprotodonta,Marsupialia,Carnivora,Perissodactyla,Columbiformes,Galliformes,Psittaciformes,Anseriformes,Gruiformes,Pelecaniformes,Phoenicopteriformes,Suliformes	Mammalia,Aves,Arachnida	45	1	0	2.9	0.3	0.55	5	7	4	43	61	76.36	205.55	0.52	127	17.79	44.18
Bosnia and Herzegovina	Q-fever	Bacterium	2004	Island	Europe	M,B,I	Artiodactyla,Rodentia,Lagomorpha,Ixodida,Diprotodonta,Marsupialia,Carnivora,Perissodactyla,Columbiformes,Galliformes,Psittaciformes,Anseriformes,Gruiformes,Pelecaniformes,Phoenicopteriformes,Suliformes	Mammalia,Aves,Arachnida	45	1	0	2.9	0.3	0.55	5	7	4	43	61	76.36	205.55	0.52	127	17.79	44.18
Bosnia and Herzegovina	Relapsing fever	Bacterium	1946	Island	Europe	M,I	Rodentia,Ixodida,Acarina,Anoplura	Mammalia,Arachnida,Insecta	45	1	0	2.9	0.3	0.55	5	7	4	43	61	76.36	205.55	0.52	127	17.79	44.18
Bosnia and Herzegovina	Rotavirus infection	Virus	1987	Island	Europe	M	Artiodactyla	Mammalia	45	1	0	2.9	0.3	0.55	5	7	4	43	61	76.36	205.55	0.52	127	17.79	44.18
Bosnia and Herzegovina	Salmonellosis	Bacterium	2007	Island	Europe	M,B,R	Artiodactyla,Rodentia,Lagomorpha,Galliformes,Squamata,Charadriiformes,Columbiformes,Falconiformes,Passeriformes,Psittaciformes,Anseriformes,Gruiformes,Pelecaniformes,Phoenicopteriformes,Suliformes,Testudoformes	Mammalia,Aves,Reptilia	45	1	0	2.9	0.3	0.55	5	7	4	43	61	76.36	205.55	0.52	127	17.79	44.18
Bosnia and Herzegovina	Salmonellosis	Bacterium	2015	Island	Europe	M,B,R	Artiodactyla,Rodentia,Lagomorpha,Galliformes,Squamata,Charadriiformes,Columbiformes,Falconiformes,Passeriformes,Psittaciformes,Anseriformes,Gruiformes,Pelecaniformes,Phoenicopteriformes,Suliformes,Testudoformes	Mammalia,Aves,Reptilia	45	1	0	2.9	0.3	0.55	5	7	4	43	61	76.36	205.55	0.52	127	17.79	44.18
Bosnia and Herzegovina	Trichinosis	Parasite	1955	Island	Europe	M	Rodentia,Carnivora,Artiodactyla	Mammalia	45	1	0	2.9	0.3	0.55	5	7	4	43	61	76.36	205.55	0.52	127	17.79	44.18
Bosnia and Herzegovina	Trichinosis	Parasite	1975	Island	Europe	M	Rodentia,Carnivora,Artiodactyla	Mammalia	45	1	0	2.9	0.3	0.55	5	7	4	43	61	76.36	205.55	0.52	127	17.79	44.18
Bosnia and Herzegovina	Trichinosis	Parasite	1996	Island	Europe	M	Rodentia,Carnivora,Artiodactyla	Mammalia	45	1	0	2.9	0.3	0.55	5	7	4	43	61	76.36	205.55	0.52	127	17.79	44.18
Bosnia and Herzegovina	Trichinosis	Parasite	2003	Island	Europe	M	Rodentia,Carnivora,Artiodactyla	Mammalia	45	1	0	2.9	0.3	0.55	5	7	4	43	61	76.36	205.55	0.52	127	17.79	44.18
Bosnia and Herzegovina	Trichinosis	Parasite	2009	Island	Europe	M	Rodentia,Carnivora,Artiodactyla	Mammalia	45	1	0	2.9	0.3	0.55	5	7	4	43	61	76.36	205.55	0.52	127	17.79	44.18
Bosnia and Herzegovina	Tularemia	Bacterium	1995	Island	Europe	M,B,I	Lagomorpha,Rodentia,Ixodida,Carnivora,Galliformes,Anseriformes,Gruiformes,Pelecaniformes,Phoenicopteriformes,Suliformes,Acarina,Diptera	Mammalia,Aves,Arachnida,Insecta	45	1	0	2.9	0.3	0.55	5	7	4	43	61	76.36	205.55	0.52	127	17.79	44.18
Bosnia and Herzegovina	Typhus - epidemic	Bacterium	1942	Island	Europe	M,I	Rodentia,Anoplura,Siphonaptera	Mammalia,Insecta	45	1	0	2.9	0.3	0.55	5	7	4	43	61	76.36	205.55	0.52	127	17.79	44.18
Bosnia and Herzegovina	West Nile fever	Virus	2013	Island	Europe	M,I	Perissodactyla,Chiroptera,Ixodida,Diptera	Mammalia,Arachnida,Insecta	45	1	0	2.9	0.3	0.55	5	7	4	43	61	76.36	205.55	0.52	127	17.79	44.18
Botswana	African tick bite fever	Bacterium	1992	Africa	Africa	M,I	Artiodactyla,Ixodida,Acarina	Mammalia,Arachnida	20	5	4	1.8	0.3	0.97	11	18	1	0	100	2.53	307.17	0.55	92	23.81	-22.19
Botswana	Anthrax	Bacterium	1998	Africa	Africa	M	Artiodactyla	Mammalia	20	5	4	1.8	0.3	0.97	11	18	1	0	100	2.53	307.17	0.55	92	23.81	-22.19
Botswana	Anthrax	Bacterium	2004	Africa	Africa	M	Artiodactyla	Mammalia	20	5	4	1.8	0.3	0.97	11	18	1	0	100	2.53	307.17	0.55	92	23.81	-22.19
Botswana	Anthrax	Bacterium	2006	Africa	Africa	M	Artiodactyla	Mammalia	20	5	4	1.8	0.3	0.97	11	18	1	0	100	2.53	307.17	0.55	92	23.81	-22.19
Botswana	Anthrax	Bacterium	2019	Africa	Africa	M	Artiodactyla	Mammalia	20	5	4	1.8	0.3	0.97	11	18	1	0	100	2.53	307.17	0.55	92	23.81	-22.19
Botswana	Cryptosporidiosis	Parasite	2006	Africa	Africa	M,B	Artiodactyla,Galliformes,Rodentia,Carnivora,Primates,Perissodactyla,Lagomorpha,Didelphimorphia,Anseriformes	Mammalia,Aves	20	5	4	1.8	0.3	0.97	11	18	1	0	100	2.53	307.17	0.55	92	23.81	-22.19
Botswana	Gnathostomiasis	Parasite	2008	Africa	Africa	M,B,A	Carnivora,Galliformes,Anura	Mammalia,Aves,Amphibia	20	5	4	1.8	0.3	0.97	11	18	1	0	100	2.53	307.17	0.55	92	23.81	-22.19
Botswana	Hepatitis E	Virus	1985	Africa	Africa	M	Artiodactyla,Lagomorpha,Rodentia	Mammalia	20	5	4	1.8	0.3	0.97	11	18	1	0	100	2.53	307.17	0.55	92	23.81	-22.19
Botswana	Influenza	Virus	2009	Africa	Africa	M,B	Carnivora,Artiodactyla,Columbiformes,Galliformes,Passeriformes,Psittaciformes,Anseriformes,Gruiformes,Pelecaniformes,Phoenicopteriformes,Suliformes	Mammalia,Aves	20	5	4	1.8	0.3	0.97	11	18	1	0	100	2.53	307.17	0.55	92	23.81	-22.19
Botswana	Plague	Bacterium	1944	Africa	Africa	M,I	Rodentia,Lagomorpha,Carnivora,Artiodactyla,Siphonaptera	Mammalia,Insecta	20	5	4	1.8	0.3	0.97	11	18	1	0	100	2.53	307.17	0.55	92	23.81	-22.19
Botswana	Plague	Bacterium	1989	Africa	Africa	M,I	Rodentia,Lagomorpha,Carnivora,Artiodactyla,Siphonaptera	Mammalia,Insecta	20	5	4	1.8	0.3	0.97	11	18	1	0	100	2.53	307.17	0.55	92	23.81	-22.19
Botswana	Rabies	Virus	1960	Africa	Africa	M	Carnivora,Chiroptera,Rodentia,Lagomorpha	Mammalia	20	5	4	1.8	0.3	0.97	11	18	1	0	100	2.53	307.17	0.55	92	23.81	-22.19
Botswana	Rabies	Virus	2014	Africa	Africa	M	Carnivora,Chiroptera,Rodentia,Lagomorpha	Mammalia	20	5	4	1.8	0.3	0.97	11	18	1	0	100	2.53	307.17	0.55	92	23.81	-22.19
Botswana	Rotavirus infection	Virus	2012	Africa	Africa	M	Artiodactyla	Mammalia	20	5	4	1.8	0.3	0.97	11	18	1	0	100	2.53	307.17	0.55	92	23.81	-22.19
Botswana	Schistosomiasis - haematobium	Parasite	1988	Africa	Africa	M,I	Stylommatophora,Basommatophora,Primates	Mammalia,Gastropoda	20	5	4	1.8	0.3	0.97	11	18	1	0	100	2.53	307.17	0.55	92	23.81	-22.19
Botswana	Schistosomiasis - mansoni	Parasite	1988	Africa	Africa	M,I	Stylommatophora,Carnivora,Artiodactyla,Rodentia,Perissodactyla,Primates	Mammalia,Gastropoda	20	5	4	1.8	0.3	0.97	11	18	1	0	100	2.53	307.17	0.55	92	23.81	-22.19
Botswana	Spotted fevers - Old World	Bacterium	1992	Africa	Africa	M,I	Carnivora,Rodentia,Acarina	Mammalia,Arachnida	20	5	4	1.8	0.3	0.97	11	18	1	0	100	2.53	307.17	0.55	92	23.81	-22.19
Botswana	Malaria	Parasite	2017	Africa	Africa	I	Diptera	Insecta	20	5	4	1.8	0.3	0.97	11	18	1	0	100	2.53	307.17	0.55	92	23.81	-22.19
Brazil	Adenovirus infection	Virus	1976	South America	South America	M	Primates	Mammalia	390	17	18	1.1	0.1	0.77	93	172	78	78	112	18.88	614.81	0.72	6180	-53.08	-10.74
Brazil	Adenovirus infection	Virus	2013	South America	South America	M	Primates	Mammalia	390	17	18	1.1	0.1	0.77	93	172	78	78	112	18.88	614.81	0.72	6180	-53.08	-10.74
Brazil	Angiostrongyliasis	Parasite	2020	South America	South America	M,A,I	Rodentia,Decapoda,Anura,Anura	Mammalia,Amphibia,Insecta	390	17	18	1.1	0.1	0.77	93	172	78	78	112	18.88	614.81	0.72	6180	-53.08	-10.74
Brazil	Botulism	Bacterium	1958	South America	South America	M,B	Perissodactyla,Carnivora,Rodentia,Artiodactyla,Primates,Galliformes	Mammalia,Aves	390	17	18	1.1	0.1	0.77	93	172	78	78	112	18.88	614.81	0.72	6180	-53.08	-10.74
Brazil	Botulism	Bacterium	1987	South America	South America	M,B	Perissodactyla,Carnivora,Rodentia,Artiodactyla,Primates,Galliformes	Mammalia,Aves	390	17	18	1.1	0.1	0.77	93	172	78	78	112	18.88	614.81	0.72	6180	-53.08	-10.74
Brazil	Botulism	Bacterium	2006	South America	South America	M,B	Perissodactyla,Carnivora,Rodentia,Artiodactyla,Primates,Galliformes	Mammalia,Aves	390	17	18	1.1	0.1	0.77	93	172	78	78	112	18.88	614.81	0.72	6180	-53.08	-10.74
Brazil	Botulism	Bacterium	2009	South America	South America	M,B	Perissodactyla,Carnivora,Rodentia,Artiodactyla,Primates,Galliformes	Mammalia,Aves	390	17	18	1.1	0.1	0.77	93	172	78	78	112	18.88	614.81	0.72	6180	-53.08	-10.74
Brazil	Botulism	Bacterium	2011	South America	South America	M,B	Perissodactyla,Carnivora,Rodentia,Artiodactyla,Primates,Galliformes	Mammalia,Aves	390	17	18	1.1	0.1	0.77	93	172	78	78	112	18.88	614.81	0.72	6180	-53.08	-10.74
Brazil	Botulism	Bacterium	2012	South America	South America	M,B	Perissodactyla,Carnivora,Rodentia,Artiodactyla,Primates,Galliformes	Mammalia,Aves	390	17	18	1.1	0.1	0.77	93	172	78	78	112	18.88	614.81	0.72	6180	-53.08	-10.74
Brazil	Botulism	Bacterium	2018	South America	South America	M,B	Perissodactyla,Carnivora,Rodentia,Artiodactyla,Primates,Galliformes	Mammalia,Aves	390	17	18	1.1	0.1	0.77	93	172	78	78	112	18.88	614.81	0.72	6180	-53.08	-10.74
Brazil	Botulism	Bacterium	2019	South America	South America	M,B	Perissodactyla,Carnivora,Rodentia,Artiodactyla,Primates,Galliformes	Mammalia,Aves	390	17	18	1.1	0.1	0.77	93	172	78	78	112	18.88	614.81	0.72	6180	-53.08	-10.74
Brazil	Brucellosis	Bacterium	2006	South America	South America	M	Artiodactyla,Carnivora	Mammalia	390	17	18	1.1	0.1	0.77	93	172	78	78	112	18.88	614.81	0.72	6180	-53.08	-10.74
Brazil	Brucellosis	Bacterium	2013	South America	South America	M	Artiodactyla,Carnivora	Mammalia	390	17	18	1.1	0.1	0.77	93	172	78	78	112	18.88	614.81	0.72	6180	-53.08	-10.74
Brazil	Brucellosis	Bacterium	2014	South America	South America	M	Artiodactyla,Carnivora	Mammalia	390	17	18	1.1	0.1	0.77	93	172	78	78	112	18.88	614.81	0.72	6180	-53.08	-10.74
Brazil	Chandipura and Vesicular stomatitis viruses	Virus	2013	South America	South America	M,I	Artiodactyla,Perissodactyla,Diptera	Mammalia,Insecta	390	17	18	1.1	0.1	0.77	93	172	78	78	112	18.88	614.81	0.72	6180	-53.08	-10.74
Brazil	Chikungunya	Virus	2014	South America	South America	M,I	Primates,Diptera	Mammalia,Insecta	390	17	18	1.1	0.1	0.77	93	172	78	78	112	18.88	614.81	0.72	6180	-53.08	-10.74
Brazil	Chikungunya	Virus	2015	South America	South America	M,I	Primates,Diptera	Mammalia,Insecta	390	17	18	1.1	0.1	0.77	93	172	78	78	112	18.88	614.81	0.72	6180	-53.08	-10.74
Brazil	Chikungunya	Virus	2016	South America	South America	M,I	Primates,Diptera	Mammalia,Insecta	390	17	18	1.1	0.1	0.77	93	172	78	78	112	18.88	614.81	0.72	6180	-53.08	-10.74
Brazil	Chikungunya	Virus	2018	South America	South America	M,I	Primates,Diptera	Mammalia,Insecta	390	17	18	1.1	0.1	0.77	93	172	78	78	112	18.88	614.81	0.72	6180	-53.08	-10.74
Brazil	Chikungunya	Virus	2019	South America	South America	M,I	Primates,Diptera	Mammalia,Insecta	390	17	18	1.1	0.1	0.77	93	172	78	78	112	18.88	614.81	0.72	6180	-53.08	-10.74
Brazil	Chikungunya	Virus	2020	South America	South America	M,I	Primates,Diptera	Mammalia,Insecta	390	17	18	1.1	0.1	0.77	93	172	78	78	112	18.88	614.81	0.72	6180	-53.08	-10.74
Brazil	Cryptosporidiosis	Parasite	2006	South America	South America	M,B	Artiodactyla,Galliformes,Rodentia,Carnivora,Primates,Perissodactyla,Lagomorpha,Didelphimorphia,Anseriformes	Mammalia,Aves	390	17	18	1.1	0.1	0.77	93	172	78	78	112	18.88	614.81	0.72	6180	-53.08	-10.74
Brazil	Cutaneous larva migrans	Parasite	1984	South America	South America	M	Carnivora,Artiodactyla	Mammalia	390	17	18	1.1	0.1	0.77	93	172	78	78	112	18.88	614.81	0.72	6180	-53.08	-10.74
Brazil	Cutaneous larva migrans	Parasite	2000	South America	South America	M	Carnivora,Artiodactyla	Mammalia	390	17	18	1.1	0.1	0.77	93	172	78	78	112	18.88	614.81	0.72	6180	-53.08	-10.74
Brazil	Dengue	Virus	1845	South America	South America	M,I	Diptera,Primates	Mammalia,Insecta	390	17	18	1.1	0.1	0.77	93	172	78	78	112	18.88	614.81	0.72	6180	-53.08	-10.74
Brazil	Dengue	Virus	1982	South America	South America	M,I	Diptera,Primates	Mammalia,Insecta	390	17	18	1.1	0.1	0.77	93	172	78	78	112	18.88	614.81	0.72	6180	-53.08	-10.74
Brazil	Dengue	Virus	1986	South America	South America	M,I	Diptera,Primates	Mammalia,Insecta	390	17	18	1.1	0.1	0.77	93	172	78	78	112	18.88	614.81	0.72	6180	-53.08	-10.74
Brazil	Dengue	Virus	1987	South America	South America	M,I	Diptera,Primates	Mammalia,Insecta	390	17	18	1.1	0.1	0.77	93	172	78	78	112	18.88	614.81	0.72	6180	-53.08	-10.74
Brazil	Dengue	Virus	1990	South America	South America	M,I	Diptera,Primates	Mammalia,Insecta	390	17	18	1.1	0.1	0.77	93	172	78	78	112	18.88	614.81	0.72	6180	-53.08	-10.74
Brazil	Dengue	Virus	1994	South America	South America	M,I	Diptera,Primates	Mammalia,Insecta	390	17	18	1.1	0.1	0.77	93	172	78	78	112	18.88	614.81	0.72	6180	-53.08	-10.74
Brazil	Dengue	Virus	1995	South America	South America	M,I	Diptera,Primates	Mammalia,Insecta	390	17	18	1.1	0.1	0.77	93	172	78	78	112	18.88	614.81	0.72	6180	-53.08	-10.74
Brazil	Dengue	Virus	1996	South America	South America	M,I	Diptera,Primates	Mammalia,Insecta	390	17	18	1.1	0.1	0.77	93	172	78	78	112	18.88	614.81	0.72	6180	-53.08	-10.74
Brazil	Dengue	Virus	1997	South America	South America	M,I	Diptera,Primates	Mammalia,Insecta	390	17	18	1.1	0.1	0.77	93	172	78	78	112	18.88	614.81	0.72	6180	-53.08	-10.74
Brazil	Dengue	Virus	1998	South America	South America	M,I	Diptera,Primates	Mammalia,Insecta	390	17	18	1.1	0.1	0.77	93	172	78	78	112	18.88	614.81	0.72	6180	-53.08	-10.74
Brazil	Dengue	Virus	2001	South America	South America	M,I	Diptera,Primates	Mammalia,Insecta	390	17	18	1.1	0.1	0.77	93	172	78	78	112	18.88	614.81	0.72	6180	-53.08	-10.74
Brazil	Dengue	Virus	2002	South America	South America	M,I	Diptera,Primates	Mammalia,Insecta	390	17	18	1.1	0.1	0.77	93	172	78	78	112	18.88	614.81	0.72	6180	-53.08	-10.74
Brazil	Dengue	Virus	2003	South America	South America	M,I	Diptera,Primates	Mammalia,Insecta	390	17	18	1.1	0.1	0.77	93	172	78	78	112	18.88	614.81	0.72	6180	-53.08	-10.74
Brazil	Dengue	Virus	2006	South America	South America	M,I	Diptera,Primates	Mammalia,Insecta	390	17	18	1.1	0.1	0.77	93	172	78	78	112	18.88	614.81	0.72	6180	-53.08	-10.74
Brazil	Dengue	Virus	2007	South America	South America	M,I	Diptera,Primates	Mammalia,Insecta	390	17	18	1.1	0.1	0.77	93	172	78	78	112	18.88	614.81	0.72	6180	-53.08	-10.74
Brazil	Dengue	Virus	2010	South America	South America	M,I	Diptera,Primates	Mammalia,Insecta	390	17	18	1.1	0.1	0.77	93	172	78	78	112	18.88	614.81	0.72	6180	-53.08	-10.74
Brazil	Dengue	Virus	2011	South America	South America	M,I	Diptera,Primates	Mammalia,Insecta	390	17	18	1.1	0.1	0.77	93	172	78	78	112	18.88	614.81	0.72	6180	-53.08	-10.74
Brazil	Dengue	Virus	2012	South America	South America	M,I	Diptera,Primates	Mammalia,Insecta	390	17	18	1.1	0.1	0.77	93	172	78	78	112	18.88	614.81	0.72	6180	-53.08	-10.74
Brazil	Dengue	Virus	2013	South America	South America	M,I	Diptera,Primates	Mammalia,Insecta	390	17	18	1.1	0.1	0.77	93	172	78	78	112	18.88	614.81	0.72	6180	-53.08	-10.74
Brazil	Dengue	Virus	2014	South America	South America	M,I	Diptera,Primates	Mammalia,Insecta	390	17	18	1.1	0.1	0.77	93	172	78	78	112	18.88	614.81	0.72	6180	-53.08	-10.74
Brazil	Dengue	Virus	2015	South America	South America	M,I	Diptera,Primates	Mammalia,Insecta	390	17	18	1.1	0.1	0.77	93	172	78	78	112	18.88	614.81	0.72	6180	-53.08	-10.74
Brazil	Dengue	Virus	2016	South America	South America	M,I	Diptera,Primates	Mammalia,Insecta	390	17	18	1.1	0.1	0.77	93	172	78	78	112	18.88	614.81	0.72	6180	-53.08	-10.74
Brazil	Dengue	Virus	2017	South America	South America	M,I	Diptera,Primates	Mammalia,Insecta	390	17	18	1.1	0.1	0.77	93	172	78	78	112	18.88	614.81	0.72	6180	-53.08	-10.74
Brazil	Dengue	Virus	2018	South America	South America	M,I	Diptera,Primates	Mammalia,Insecta	390	17	18	1.1	0.1	0.77	93	172	78	78	112	18.88	614.81	0.72	6180	-53.08	-10.74
Brazil	Dengue	Virus	2019	South America	South America	M,I	Diptera,Primates	Mammalia,Insecta	390	17	18	1.1	0.1	0.77	93	172	78	78	112	18.88	614.81	0.72	6180	-53.08	-10.74
Brazil	Dengue	Virus	2020	South America	South America	M,I	Diptera,Primates	Mammalia,Insecta	390	17	18	1.1	0.1	0.77	93	172	78	78	112	18.88	614.81	0.72	6180	-53.08	-10.74
Brazil	Dermatophytosis	Fungus	1992	South America	South America	M	Marsupialia,Lagomorpha,Artiodactyla,Perissodactyla,Carnivora,Erinaceomorpha,Rodentia	Mammalia	390	17	18	1.1	0.1	0.77	93	172	78	78	112	18.88	614.81	0.72	6180	-53.08	-10.74
Brazil	Diphyllobothriasis	Parasite	2005	South America	South America	M,B	Sphenisciformes,Carnivora,Anseriformes	Mammalia,Aves	390	17	18	1.1	0.1	0.77	93	172	78	78	112	18.88	614.81	0.72	6180	-53.08	-10.74
Brazil	Eastern equine encephalitis	Virus	1960	South America	South America	M,B,I	Perissodactyla,Artiodactyla,Columbiformes,Galliformes,Passeriformes,Diptera	Mammalia,Aves,Insecta	390	17	18	1.1	0.1	0.77	93	172	78	78	112	18.88	614.81	0.72	6180	-53.08	-10.74
Brazil	Eastern equine encephalitis	Virus	2008	South America	South America	M,B,I	Perissodactyla,Artiodactyla,Columbiformes,Galliformes,Passeriformes,Diptera	Mammalia,Aves,Insecta	390	17	18	1.1	0.1	0.77	93	172	78	78	112	18.88	614.81	0.72	6180	-53.08	-10.74
Brazil	Eastern equine encephalitis	Virus	2017	South America	South America	M,B,I	Perissodactyla,Artiodactyla,Columbiformes,Galliformes,Passeriformes,Diptera	Mammalia,Aves,Insecta	390	17	18	1.1	0.1	0.77	93	172	78	78	112	18.88	614.81	0.72	6180	-53.08	-10.74
Brazil	Escherichia coli diarrhea	Bacterium	1967	South America	South America	M,B	Artiodactyla,Anseriformes,Gruiformes,Pelecaniformes,Phoenicopteriformes,Suliformes,Passeriformes,Galliformes,Falconiformes,Lagomorpha	Mammalia,Aves	390	17	18	1.1	0.1	0.77	93	172	78	78	112	18.88	614.81	0.72	6180	-53.08	-10.74
Brazil	Escherichia coli diarrhea	Bacterium	1998	South America	South America	M,B	Artiodactyla,Anseriformes,Gruiformes,Pelecaniformes,Phoenicopteriformes,Suliformes,Passeriformes,Galliformes,Falconiformes,Lagomorpha	Mammalia,Aves	390	17	18	1.1	0.1	0.77	93	172	78	78	112	18.88	614.81	0.72	6180	-53.08	-10.74
Brazil	Escherichia coli diarrhea	Bacterium	2011	South America	South America	M,B	Artiodactyla,Anseriformes,Gruiformes,Pelecaniformes,Phoenicopteriformes,Suliformes,Passeriformes,Galliformes,Falconiformes,Lagomorpha	Mammalia,Aves	390	17	18	1.1	0.1	0.77	93	172	78	78	112	18.88	614.81	0.72	6180	-53.08	-10.74
Brazil	Hantavirus pulmonary syndrome	Virus	2004	South America	South America	M	Rodentia	Mammalia	390	17	18	1.1	0.1	0.77	93	172	78	78	112	18.88	614.81	0.72	6180	-53.08	-10.74
Brazil	Hantavirus pulmonary syndrome	Virus	2009	South America	South America	M	Rodentia	Mammalia	390	17	18	1.1	0.1	0.77	93	172	78	78	112	18.88	614.81	0.72	6180	-53.08	-10.74
Brazil	Hepatitis A	Virus	1982	South America	South America	M	Primates	Mammalia	390	17	18	1.1	0.1	0.77	93	172	78	78	112	18.88	614.81	0.72	6180	-53.08	-10.74
Brazil	Hepatitis A	Virus	1999	South America	South America	M	Primates	Mammalia	390	17	18	1.1	0.1	0.77	93	172	78	78	112	18.88	614.81	0.72	6180	-53.08	-10.74
Brazil	Hepatitis A	Virus	2006	South America	South America	M	Primates	Mammalia	390	17	18	1.1	0.1	0.77	93	172	78	78	112	18.88	614.81	0.72	6180	-53.08	-10.74
Brazil	Hepatitis A	Virus	2009	South America	South America	M	Primates	Mammalia	390	17	18	1.1	0.1	0.77	93	172	78	78	112	18.88	614.81	0.72	6180	-53.08	-10.74
Brazil	Hepatitis A	Virus	2011	South America	South America	M	Primates	Mammalia	390	17	18	1.1	0.1	0.77	93	172	78	78	112	18.88	614.81	0.72	6180	-53.08	-10.74
Brazil	Hepatitis A	Virus	2017	South America	South America	M	Primates	Mammalia	390	17	18	1.1	0.1	0.77	93	172	78	78	112	18.88	614.81	0.72	6180	-53.08	-10.74
Brazil	Hepatitis A	Virus	2018	South America	South America	M	Primates	Mammalia	390	17	18	1.1	0.1	0.77	93	172	78	78	112	18.88	614.81	0.72	6180	-53.08	-10.74
Brazil	Hepatitis B	Virus	1995	South America	South America	M	Primates	Mammalia	390	17	18	1.1	0.1	0.77	93	172	78	78	112	18.88	614.81	0.72	6180	-53.08	-10.74
Brazil	Hepatitis B	Virus	1998	South America	South America	M	Primates	Mammalia	390	17	18	1.1	0.1	0.77	93	172	78	78	112	18.88	614.81	0.72	6180	-53.08	-10.74
Brazil	Hepatitis B	Virus	2001	South America	South America	M	Primates	Mammalia	390	17	18	1.1	0.1	0.77	93	172	78	78	112	18.88	614.81	0.72	6180	-53.08	-10.74
Brazil	Hepatitis E	Virus	1997	South America	South America	M	Artiodactyla,Lagomorpha,Rodentia	Mammalia	390	17	18	1.1	0.1	0.77	93	172	78	78	112	18.88	614.81	0.72	6180	-53.08	-10.74
Brazil	Histoplasmosis	Fungus	1967	South America	South America	M,B	Chiroptera,Galliformes	Mammalia,Aves	390	17	18	1.1	0.1	0.77	93	172	78	78	112	18.88	614.81	0.72	6180	-53.08	-10.74
Brazil	Histoplasmosis	Fungus	1976	South America	South America	M,B	Chiroptera,Galliformes	Mammalia,Aves	390	17	18	1.1	0.1	0.77	93	172	78	78	112	18.88	614.81	0.72	6180	-53.08	-10.74
Brazil	Histoplasmosis	Fungus	1993	South America	South America	M,B	Chiroptera,Galliformes	Mammalia,Aves	390	17	18	1.1	0.1	0.77	93	172	78	78	112	18.88	614.81	0.72	6180	-53.08	-10.74
Brazil	Histoplasmosis	Fungus	1997	South America	South America	M,B	Chiroptera,Galliformes	Mammalia,Aves	390	17	18	1.1	0.1	0.77	93	172	78	78	112	18.88	614.81	0.72	6180	-53.08	-10.74
Brazil	Histoplasmosis	Fungus	2000	South America	South America	M,B	Chiroptera,Galliformes	Mammalia,Aves	390	17	18	1.1	0.1	0.77	93	172	78	78	112	18.88	614.81	0.72	6180	-53.08	-10.74
Brazil	Histoplasmosis	Fungus	2007	South America	South America	M,B	Chiroptera,Galliformes	Mammalia,Aves	390	17	18	1.1	0.1	0.77	93	172	78	78	112	18.88	614.81	0.72	6180	-53.08	-10.74
Brazil	Histoplasmosis	Fungus	2013	South America	South America	M,B	Chiroptera,Galliformes	Mammalia,Aves	390	17	18	1.1	0.1	0.77	93	172	78	78	112	18.88	614.81	0.72	6180	-53.08	-10.74
Brazil	Histoplasmosis	Fungus	2017	South America	South America	M,B	Chiroptera,Galliformes	Mammalia,Aves	390	17	18	1.1	0.1	0.77	93	172	78	78	112	18.88	614.81	0.72	6180	-53.08	-10.74
Brazil	Influenza	Virus	1918	South America	South America	M,B	Carnivora,Artiodactyla,Columbiformes,Galliformes,Passeriformes,Psittaciformes,Anseriformes,Gruiformes,Pelecaniformes,Phoenicopteriformes,Suliformes	Mammalia,Aves	390	17	18	1.1	0.1	0.77	93	172	78	78	112	18.88	614.81	0.72	6180	-53.08	-10.74
Brazil	Influenza	Virus	2009	South America	South America	M,B	Carnivora,Artiodactyla,Columbiformes,Galliformes,Passeriformes,Psittaciformes,Anseriformes,Gruiformes,Pelecaniformes,Phoenicopteriformes,Suliformes	Mammalia,Aves	390	17	18	1.1	0.1	0.77	93	172	78	78	112	18.88	614.81	0.72	6180	-53.08	-10.74
Brazil	Leishmaniasis - cutaneous	Parasite	1963	South America	South America	M,I	Carnivora,Edentata,Hyracoidea,Marsupialia,Pilosa,Chiroptera,Rodentia,Diptera	Mammalia,Insecta	390	17	18	1.1	0.1	0.77	93	172	78	78	112	18.88	614.81	0.72	6180	-53.08	-10.74
Brazil	Leishmaniasis - cutaneous	Parasite	1978	South America	South America	M,I	Carnivora,Edentata,Hyracoidea,Marsupialia,Pilosa,Chiroptera,Rodentia,Diptera	Mammalia,Insecta	390	17	18	1.1	0.1	0.77	93	172	78	78	112	18.88	614.81	0.72	6180	-53.08	-10.74
Brazil	Leishmaniasis - cutaneous	Parasite	1984	South America	South America	M,I	Carnivora,Edentata,Hyracoidea,Marsupialia,Pilosa,Chiroptera,Rodentia,Diptera	Mammalia,Insecta	390	17	18	1.1	0.1	0.77	93	172	78	78	112	18.88	614.81	0.72	6180	-53.08	-10.74
Brazil	Leishmaniasis - cutaneous	Parasite	1992	South America	South America	M,I	Carnivora,Edentata,Hyracoidea,Marsupialia,Pilosa,Chiroptera,Rodentia,Diptera	Mammalia,Insecta	390	17	18	1.1	0.1	0.77	93	172	78	78	112	18.88	614.81	0.72	6180	-53.08	-10.74
Brazil	Leishmaniasis - cutaneous	Parasite	1993	South America	South America	M,I	Carnivora,Edentata,Hyracoidea,Marsupialia,Pilosa,Chiroptera,Rodentia,Diptera	Mammalia,Insecta	390	17	18	1.1	0.1	0.77	93	172	78	78	112	18.88	614.81	0.72	6180	-53.08	-10.74
Brazil	Leishmaniasis - cutaneous	Parasite	1998	South America	South America	M,I	Carnivora,Edentata,Hyracoidea,Marsupialia,Pilosa,Chiroptera,Rodentia,Diptera	Mammalia,Insecta	390	17	18	1.1	0.1	0.77	93	172	78	78	112	18.88	614.81	0.72	6180	-53.08	-10.74
Brazil	Leishmaniasis - cutaneous	Parasite	2002	South America	South America	M,I	Carnivora,Edentata,Hyracoidea,Marsupialia,Pilosa,Chiroptera,Rodentia,Diptera	Mammalia,Insecta	390	17	18	1.1	0.1	0.77	93	172	78	78	112	18.88	614.81	0.72	6180	-53.08	-10.74
Brazil	Leishmaniasis - cutaneous	Parasite	2005	South America	South America	M,I	Carnivora,Edentata,Hyracoidea,Marsupialia,Pilosa,Chiroptera,Rodentia,Diptera	Mammalia,Insecta	390	17	18	1.1	0.1	0.77	93	172	78	78	112	18.88	614.81	0.72	6180	-53.08	-10.74
Brazil	Leishmaniasis - cutaneous	Parasite	2009	South America	South America	M,I	Carnivora,Edentata,Hyracoidea,Marsupialia,Pilosa,Chiroptera,Rodentia,Diptera	Mammalia,Insecta	390	17	18	1.1	0.1	0.77	93	172	78	78	112	18.88	614.81	0.72	6180	-53.08	-10.74
Brazil	Leishmaniasis - visceral	Parasite	1964	South America	South America	M,I	Carnivora,Lagomorpha,Rodentia,Diptera	Mammalia,Insecta	390	17	18	1.1	0.1	0.77	93	172	78	78	112	18.88	614.81	0.72	6180	-53.08	-10.74
Brazil	Leishmaniasis - visceral	Parasite	1980	South America	South America	M,I	Carnivora,Lagomorpha,Rodentia,Diptera	Mammalia,Insecta	390	17	18	1.1	0.1	0.77	93	172	78	78	112	18.88	614.81	0.72	6180	-53.08	-10.74
Brazil	Leishmaniasis - visceral	Parasite	1981	South America	South America	M,I	Carnivora,Lagomorpha,Rodentia,Diptera	Mammalia,Insecta	390	17	18	1.1	0.1	0.77	93	172	78	78	112	18.88	614.81	0.72	6180	-53.08	-10.74
Brazil	Leishmaniasis - visceral	Parasite	1986	South America	South America	M,I	Carnivora,Lagomorpha,Rodentia,Diptera	Mammalia,Insecta	390	17	18	1.1	0.1	0.77	93	172	78	78	112	18.88	614.81	0.72	6180	-53.08	-10.74
Brazil	Leishmaniasis - visceral	Parasite	1993	South America	South America	M,I	Carnivora,Lagomorpha,Rodentia,Diptera	Mammalia,Insecta	390	17	18	1.1	0.1	0.77	93	172	78	78	112	18.88	614.81	0.72	6180	-53.08	-10.74
Brazil	Leishmaniasis - visceral	Parasite	1994	South America	South America	M,I	Carnivora,Lagomorpha,Rodentia,Diptera	Mammalia,Insecta	390	17	18	1.1	0.1	0.77	93	172	78	78	112	18.88	614.81	0.72	6180	-53.08	-10.74
Brazil	Leishmaniasis - visceral	Parasite	2008	South America	South America	M,I	Carnivora,Lagomorpha,Rodentia,Diptera	Mammalia,Insecta	390	17	18	1.1	0.1	0.77	93	172	78	78	112	18.88	614.81	0.72	6180	-53.08	-10.74
Brazil	Leishmaniasis - visceral	Parasite	2014	South America	South America	M,I	Carnivora,Lagomorpha,Rodentia,Diptera	Mammalia,Insecta	390	17	18	1.1	0.1	0.77	93	172	78	78	112	18.88	614.81	0.72	6180	-53.08	-10.74
Brazil	Leishmaniasis - visceral	Parasite	2017	South America	South America	M,I	Carnivora,Lagomorpha,Rodentia,Diptera	Mammalia,Insecta	390	17	18	1.1	0.1	0.77	93	172	78	78	112	18.88	614.81	0.72	6180	-53.08	-10.74
Brazil	Leptospirosis	Bacterium	1975	South America	South America	M,A	Artiodactyla,Carnivora,Perissodactyla,Rodentia,Marsupialia,Anura	Mammalia,Amphibia	390	17	18	1.1	0.1	0.77	93	172	78	78	112	18.88	614.81	0.72	6180	-53.08	-10.74
Brazil	Leptospirosis	Bacterium	1987	South America	South America	M,A	Artiodactyla,Carnivora,Perissodactyla,Rodentia,Marsupialia,Anura	Mammalia,Amphibia	390	17	18	1.1	0.1	0.77	93	172	78	78	112	18.88	614.81	0.72	6180	-53.08	-10.74
Brazil	Leptospirosis	Bacterium	1996	South America	South America	M,A	Artiodactyla,Carnivora,Perissodactyla,Rodentia,Marsupialia,Anura	Mammalia,Amphibia	390	17	18	1.1	0.1	0.77	93	172	78	78	112	18.88	614.81	0.72	6180	-53.08	-10.74
Brazil	Leptospirosis	Bacterium	2000	South America	South America	M,A	Artiodactyla,Carnivora,Perissodactyla,Rodentia,Marsupialia,Anura	Mammalia,Amphibia	390	17	18	1.1	0.1	0.77	93	172	78	78	112	18.88	614.81	0.72	6180	-53.08	-10.74
Brazil	Leptospirosis	Bacterium	2009	South America	South America	M,A	Artiodactyla,Carnivora,Perissodactyla,Rodentia,Marsupialia,Anura	Mammalia,Amphibia	390	17	18	1.1	0.1	0.77	93	172	78	78	112	18.88	614.81	0.72	6180	-53.08	-10.74
Brazil	Leptospirosis	Bacterium	2014	South America	South America	M,A	Artiodactyla,Carnivora,Perissodactyla,Rodentia,Marsupialia,Anura	Mammalia,Amphibia	390	17	18	1.1	0.1	0.77	93	172	78	78	112	18.88	614.81	0.72	6180	-53.08	-10.74
Brazil	Leptospirosis	Bacterium	2015	South America	South America	M,A	Artiodactyla,Carnivora,Perissodactyla,Rodentia,Marsupialia,Anura	Mammalia,Amphibia	390	17	18	1.1	0.1	0.77	93	172	78	78	112	18.88	614.81	0.72	6180	-53.08	-10.74
Brazil	Listeriosis	Bacterium	2006	South America	South America	M,B,R	Artiodactyla,Anseriformes,Rodentia,Carnivora,Galliformes,Columbiformes,Erinaceomorpha,Serpentiformes,Lagomorpha,Passeriformes,Psittaciformes,Gruiformes,Pelecaniformes,Phoenicopteriformes,Suliformes,Tesudines	Mammalia,Aves,Reptilia	390	17	18	1.1	0.1	0.77	93	172	78	78	112	18.88	614.81	0.72	6180	-53.08	-10.74
Brazil	Mayaro	Virus	1957	South America	South America	M,I	Primates,Diptera	Mammalia,Insecta	390	17	18	1.1	0.1	0.77	93	172	78	78	112	18.88	614.81	0.72	6180	-53.08	-10.74
Brazil	Mayaro	Virus	1977	South America	South America	M,I	Primates,Diptera	Mammalia,Insecta	390	17	18	1.1	0.1	0.77	93	172	78	78	112	18.88	614.81	0.72	6180	-53.08	-10.74
Brazil	Mayaro	Virus	2007	South America	South America	M,I	Primates,Diptera	Mammalia,Insecta	390	17	18	1.1	0.1	0.77	93	172	78	78	112	18.88	614.81	0.72	6180	-53.08	-10.74
Brazil	Mayaro	Virus	2015	South America	South America	M,I	Primates,Diptera	Mammalia,Insecta	390	17	18	1.1	0.1	0.77	93	172	78	78	112	18.88	614.81	0.72	6180	-53.08	-10.74
Brazil	Mycobacteriosis - miscellaneous nontuberculous	Bacterium	2000	South America	South America	M,B	Artiodactyla,Galliformes,Psittaciformes	Mammalia,Aves	390	17	18	1.1	0.1	0.77	93	172	78	78	112	18.88	614.81	0.72	6180	-53.08	-10.74
Brazil	Mycobacteriosis - miscellaneous nontuberculous	Bacterium	2002	South America	South America	M,B	Artiodactyla,Galliformes,Psittaciformes	Mammalia,Aves	390	17	18	1.1	0.1	0.77	93	172	78	78	112	18.88	614.81	0.72	6180	-53.08	-10.74
Brazil	Mycobacteriosis - miscellaneous nontuberculous	Bacterium	2003	South America	South America	M,B	Artiodactyla,Galliformes,Psittaciformes	Mammalia,Aves	390	17	18	1.1	0.1	0.77	93	172	78	78	112	18.88	614.81	0.72	6180	-53.08	-10.74
Brazil	Mycobacteriosis - miscellaneous nontuberculous	Bacterium	2004	South America	South America	M,B	Artiodactyla,Galliformes,Psittaciformes	Mammalia,Aves	390	17	18	1.1	0.1	0.77	93	172	78	78	112	18.88	614.81	0.72	6180	-53.08	-10.74
Brazil	Mycobacteriosis - miscellaneous nontuberculous	Bacterium	2006	South America	South America	M,B	Artiodactyla,Galliformes,Psittaciformes	Mammalia,Aves	390	17	18	1.1	0.1	0.77	93	172	78	78	112	18.88	614.81	0.72	6180	-53.08	-10.74
Brazil	Mycobacteriosis - miscellaneous nontuberculous	Bacterium	2008	South America	South America	M,B	Artiodactyla,Galliformes,Psittaciformes	Mammalia,Aves	390	17	18	1.1	0.1	0.77	93	172	78	78	112	18.88	614.81	0.72	6180	-53.08	-10.74
Brazil	Mycobacteriosis - miscellaneous nontuberculous	Bacterium	2009	South America	South America	M,B	Artiodactyla,Galliformes,Psittaciformes	Mammalia,Aves	390	17	18	1.1	0.1	0.77	93	172	78	78	112	18.88	614.81	0.72	6180	-53.08	-10.74
Brazil	Mycobacteriosis - miscellaneous nontuberculous	Bacterium	2011	South America	South America	M,B	Artiodactyla,Galliformes,Psittaciformes	Mammalia,Aves	390	17	18	1.1	0.1	0.77	93	172	78	78	112	18.88	614.81	0.72	6180	-53.08	-10.74
Brazil	Orf	Virus	1989	South America	South America	M	Artiodactyla	Mammalia	390	17	18	1.1	0.1	0.77	93	172	78	78	112	18.88	614.81	0.72	6180	-53.08	-10.74
Brazil	Orf	Virus	2009	South America	South America	M	Artiodactyla	Mammalia	390	17	18	1.1	0.1	0.77	93	172	78	78	112	18.88	614.81	0.72	6180	-53.08	-10.74
Brazil	Orf	Virus	2013	South America	South America	M	Artiodactyla	Mammalia	390	17	18	1.1	0.1	0.77	93	172	78	78	112	18.88	614.81	0.72	6180	-53.08	-10.74
Brazil	Ornithosis	Bacterium	2007	South America	South America	M,B	Psittaciformes,Columbiformes,Galliformes,Anseriformes,Carnivora,Artiodactyla	Mammalia,Aves	390	17	18	1.1	0.1	0.77	93	172	78	78	112	18.88	614.81	0.72	6180	-53.08	-10.74
Brazil	Oropouche	Virus	1961	South America	South America	M,I	Primates,Rodentia,Diptera	Mammalia,Insecta	390	17	18	1.1	0.1	0.77	93	172	78	78	112	18.88	614.81	0.72	6180	-53.08	-10.74
Brazil	Oropouche	Virus	1975	South America	South America	M,I	Primates,Rodentia,Diptera	Mammalia,Insecta	390	17	18	1.1	0.1	0.77	93	172	78	78	112	18.88	614.81	0.72	6180	-53.08	-10.74
Brazil	Oropouche	Virus	1978	South America	South America	M,I	Primates,Rodentia,Diptera	Mammalia,Insecta	390	17	18	1.1	0.1	0.77	93	172	78	78	112	18.88	614.81	0.72	6180	-53.08	-10.74
Brazil	Oropouche	Virus	1988	South America	South America	M,I	Primates,Rodentia,Diptera	Mammalia,Insecta	390	17	18	1.1	0.1	0.77	93	172	78	78	112	18.88	614.81	0.72	6180	-53.08	-10.74
Brazil	Oropouche	Virus	1994	South America	South America	M,I	Primates,Rodentia,Diptera	Mammalia,Insecta	390	17	18	1.1	0.1	0.77	93	172	78	78	112	18.88	614.81	0.72	6180	-53.08	-10.74
Brazil	Oropouche	Virus	2002	South America	South America	M,I	Primates,Rodentia,Diptera	Mammalia,Insecta	390	17	18	1.1	0.1	0.77	93	172	78	78	112	18.88	614.81	0.72	6180	-53.08	-10.74
Brazil	Oropouche	Virus	2003	South America	South America	M,I	Primates,Rodentia,Diptera	Mammalia,Insecta	390	17	18	1.1	0.1	0.77	93	172	78	78	112	18.88	614.81	0.72	6180	-53.08	-10.74
Brazil	Oropouche	Virus	2004	South America	South America	M,I	Primates,Rodentia,Diptera	Mammalia,Insecta	390	17	18	1.1	0.1	0.77	93	172	78	78	112	18.88	614.81	0.72	6180	-53.08	-10.74
Brazil	Oropouche	Virus	2006	South America	South America	M,I	Primates,Rodentia,Diptera	Mammalia,Insecta	390	17	18	1.1	0.1	0.77	93	172	78	78	112	18.88	614.81	0.72	6180	-53.08	-10.74
Brazil	Oropouche	Virus	2007	South America	South America	M,I	Primates,Rodentia,Diptera	Mammalia,Insecta	390	17	18	1.1	0.1	0.77	93	172	78	78	112	18.88	614.81	0.72	6180	-53.08	-10.74
Brazil	Oropouche	Virus	2009	South America	South America	M,I	Primates,Rodentia,Diptera	Mammalia,Insecta	390	17	18	1.1	0.1	0.77	93	172	78	78	112	18.88	614.81	0.72	6180	-53.08	-10.74
Brazil	Paracoccidioidomycosis	Fungus	2015	South America	South America	M	Artiodactyla,Carnivora,Edentata	Mammalia	390	17	18	1.1	0.1	0.77	93	172	78	78	112	18.88	614.81	0.72	6180	-53.08	-10.74
Brazil	Plague	Bacterium	1899	South America	South America	M,I	Rodentia,Lagomorpha,Carnivora,Artiodactyla,Siphonaptera	Mammalia,Insecta	390	17	18	1.1	0.1	0.77	93	172	78	78	112	18.88	614.81	0.72	6180	-53.08	-10.74
Brazil	Plague	Bacterium	1986	South America	South America	M,I	Rodentia,Lagomorpha,Carnivora,Artiodactyla,Siphonaptera	Mammalia,Insecta	390	17	18	1.1	0.1	0.77	93	172	78	78	112	18.88	614.81	0.72	6180	-53.08	-10.74
Brazil	Protothecosis and chlorellosis	ALGA.	2001	South America	South America	M	Artiodactyla,Carnivora	Mammalia	390	17	18	1.1	0.1	0.77	93	172	78	78	112	18.88	614.81	0.72	6180	-53.08	-10.74
Brazil	Rabies	Virus	1960	South America	South America	M	Carnivora,Chiroptera,Rodentia,Lagomorpha	Mammalia	390	17	18	1.1	0.1	0.77	93	172	78	78	112	18.88	614.81	0.72	6180	-53.08	-10.74
Brazil	Rabies	Virus	1995	South America	South America	M	Carnivora,Chiroptera,Rodentia,Lagomorpha	Mammalia	390	17	18	1.1	0.1	0.77	93	172	78	78	112	18.88	614.81	0.72	6180	-53.08	-10.74
Brazil	Rabies	Virus	2004	South America	South America	M	Carnivora,Chiroptera,Rodentia,Lagomorpha	Mammalia	390	17	18	1.1	0.1	0.77	93	172	78	78	112	18.88	614.81	0.72	6180	-53.08	-10.74
Brazil	Rabies	Virus	2005	South America	South America	M	Carnivora,Chiroptera,Rodentia,Lagomorpha	Mammalia	390	17	18	1.1	0.1	0.77	93	172	78	78	112	18.88	614.81	0.72	6180	-53.08	-10.74
Brazil	Rabies	Virus	2011	South America	South America	M	Carnivora,Chiroptera,Rodentia,Lagomorpha	Mammalia	390	17	18	1.1	0.1	0.77	93	172	78	78	112	18.88	614.81	0.72	6180	-53.08	-10.74
Brazil	Rabies	Virus	2017	South America	South America	M	Carnivora,Chiroptera,Rodentia,Lagomorpha	Mammalia	390	17	18	1.1	0.1	0.77	93	172	78	78	112	18.88	614.81	0.72	6180	-53.08	-10.74
Brazil	Rabies	Virus	2019	South America	South America	M	Carnivora,Chiroptera,Rodentia,Lagomorpha	Mammalia	390	17	18	1.1	0.1	0.77	93	172	78	78	112	18.88	614.81	0.72	6180	-53.08	-10.74
Brazil	Rocio	Virus	1975	South America	South America	B,I	Columbiformes,Galliformes,Passeriformes,Psittaciformes,Anseriformes,Gruiformes,Pelecaniformes,Phoenicopteriformes,Suliformes,Diptera	Aves,Insecta	390	17	18	1.1	0.1	0.77	93	172	78	78	112	18.88	614.81	0.72	6180	-53.08	-10.74
Brazil	Rotavirus infection	Virus	1977	South America	South America	M	Artiodactyla	Mammalia	390	17	18	1.1	0.1	0.77	93	172	78	78	112	18.88	614.81	0.72	6180	-53.08	-10.74
Brazil	Rotavirus infection	Virus	1980	South America	South America	M	Artiodactyla	Mammalia	390	17	18	1.1	0.1	0.77	93	172	78	78	112	18.88	614.81	0.72	6180	-53.08	-10.74
Brazil	Rotavirus infection	Virus	1987	South America	South America	M	Artiodactyla	Mammalia	390	17	18	1.1	0.1	0.77	93	172	78	78	112	18.88	614.81	0.72	6180	-53.08	-10.74
Brazil	Rotavirus infection	Virus	1992	South America	South America	M	Artiodactyla	Mammalia	390	17	18	1.1	0.1	0.77	93	172	78	78	112	18.88	614.81	0.72	6180	-53.08	-10.74
Brazil	Rotavirus infection	Virus	1993	South America	South America	M	Artiodactyla	Mammalia	390	17	18	1.1	0.1	0.77	93	172	78	78	112	18.88	614.81	0.72	6180	-53.08	-10.74
Brazil	Rotavirus infection	Virus	1994	South America	South America	M	Artiodactyla	Mammalia	390	17	18	1.1	0.1	0.77	93	172	78	78	112	18.88	614.81	0.72	6180	-53.08	-10.74
Brazil	Rotavirus infection	Virus	1998	South America	South America	M	Artiodactyla	Mammalia	390	17	18	1.1	0.1	0.77	93	172	78	78	112	18.88	614.81	0.72	6180	-53.08	-10.74
Brazil	Rotavirus infection	Virus	2003	South America	South America	M	Artiodactyla	Mammalia	390	17	18	1.1	0.1	0.77	93	172	78	78	112	18.88	614.81	0.72	6180	-53.08	-10.74
Brazil	Rotavirus infection	Virus	2005	South America	South America	M	Artiodactyla	Mammalia	390	17	18	1.1	0.1	0.77	93	172	78	78	112	18.88	614.81	0.72	6180	-53.08	-10.74
Brazil	Rotavirus infection	Virus	2006	South America	South America	M	Artiodactyla	Mammalia	390	17	18	1.1	0.1	0.77	93	172	78	78	112	18.88	614.81	0.72	6180	-53.08	-10.74
Brazil	Rotavirus infection	Virus	2010	South America	South America	M	Artiodactyla	Mammalia	390	17	18	1.1	0.1	0.77	93	172	78	78	112	18.88	614.81	0.72	6180	-53.08	-10.74
Brazil	Rotavirus infection	Virus	2013	South America	South America	M	Artiodactyla	Mammalia	390	17	18	1.1	0.1	0.77	93	172	78	78	112	18.88	614.81	0.72	6180	-53.08	-10.74
Brazil	Rotavirus infection	Virus	2015	South America	South America	M	Artiodactyla	Mammalia	390	17	18	1.1	0.1	0.77	93	172	78	78	112	18.88	614.81	0.72	6180	-53.08	-10.74
Brazil	Salmonellosis	Bacterium	1971	South America	South America	M,B,R	Artiodactyla,Rodentia,Lagomorpha,Galliformes,Squamata,Charadriiformes,Columbiformes,Falconiformes,Passeriformes,Psittaciformes,Anseriformes,Gruiformes,Pelecaniformes,Phoenicopteriformes,Suliformes,Testudoformes	Mammalia,Aves,Reptilia	390	17	18	1.1	0.1	0.77	93	172	78	78	112	18.88	614.81	0.72	6180	-53.08	-10.74
Brazil	Salmonellosis	Bacterium	1984	South America	South America	M,B,R	Artiodactyla,Rodentia,Lagomorpha,Galliformes,Squamata,Charadriiformes,Columbiformes,Falconiformes,Passeriformes,Psittaciformes,Anseriformes,Gruiformes,Pelecaniformes,Phoenicopteriformes,Suliformes,Testudoformes	Mammalia,Aves,Reptilia	390	17	18	1.1	0.1	0.77	93	172	78	78	112	18.88	614.81	0.72	6180	-53.08	-10.74
Brazil	Salmonellosis	Bacterium	1993	South America	South America	M,B,R	Artiodactyla,Rodentia,Lagomorpha,Galliformes,Squamata,Charadriiformes,Columbiformes,Falconiformes,Passeriformes,Psittaciformes,Anseriformes,Gruiformes,Pelecaniformes,Phoenicopteriformes,Suliformes,Testudoformes	Mammalia,Aves,Reptilia	390	17	18	1.1	0.1	0.77	93	172	78	78	112	18.88	614.81	0.72	6180	-53.08	-10.74
Brazil	Salmonellosis	Bacterium	1994	South America	South America	M,B,R	Artiodactyla,Rodentia,Lagomorpha,Galliformes,Squamata,Charadriiformes,Columbiformes,Falconiformes,Passeriformes,Psittaciformes,Anseriformes,Gruiformes,Pelecaniformes,Phoenicopteriformes,Suliformes,Testudoformes	Mammalia,Aves,Reptilia	390	17	18	1.1	0.1	0.77	93	172	78	78	112	18.88	614.81	0.72	6180	-53.08	-10.74
Brazil	Salmonellosis	Bacterium	1998	South America	South America	M,B,R	Artiodactyla,Rodentia,Lagomorpha,Galliformes,Squamata,Charadriiformes,Columbiformes,Falconiformes,Passeriformes,Psittaciformes,Anseriformes,Gruiformes,Pelecaniformes,Phoenicopteriformes,Suliformes,Testudoformes	Mammalia,Aves,Reptilia	390	17	18	1.1	0.1	0.77	93	172	78	78	112	18.88	614.81	0.72	6180	-53.08	-10.74
Brazil	Salmonellosis	Bacterium	1999	South America	South America	M,B,R	Artiodactyla,Rodentia,Lagomorpha,Galliformes,Squamata,Charadriiformes,Columbiformes,Falconiformes,Passeriformes,Psittaciformes,Anseriformes,Gruiformes,Pelecaniformes,Phoenicopteriformes,Suliformes,Testudoformes	Mammalia,Aves,Reptilia	390	17	18	1.1	0.1	0.77	93	172	78	78	112	18.88	614.81	0.72	6180	-53.08	-10.74
Brazil	Salmonellosis	Bacterium	2001	South America	South America	M,B,R	Artiodactyla,Rodentia,Lagomorpha,Galliformes,Squamata,Charadriiformes,Columbiformes,Falconiformes,Passeriformes,Psittaciformes,Anseriformes,Gruiformes,Pelecaniformes,Phoenicopteriformes,Suliformes,Testudoformes	Mammalia,Aves,Reptilia	390	17	18	1.1	0.1	0.77	93	172	78	78	112	18.88	614.81	0.72	6180	-53.08	-10.74
Brazil	Salmonellosis	Bacterium	2004	South America	South America	M,B,R	Artiodactyla,Rodentia,Lagomorpha,Galliformes,Squamata,Charadriiformes,Columbiformes,Falconiformes,Passeriformes,Psittaciformes,Anseriformes,Gruiformes,Pelecaniformes,Phoenicopteriformes,Suliformes,Testudoformes	Mammalia,Aves,Reptilia	390	17	18	1.1	0.1	0.77	93	172	78	78	112	18.88	614.81	0.72	6180	-53.08	-10.74
Brazil	Salmonellosis	Bacterium	2011	South America	South America	M,B,R	Artiodactyla,Rodentia,Lagomorpha,Galliformes,Squamata,Charadriiformes,Columbiformes,Falconiformes,Passeriformes,Psittaciformes,Anseriformes,Gruiformes,Pelecaniformes,Phoenicopteriformes,Suliformes,Testudoformes	Mammalia,Aves,Reptilia	390	17	18	1.1	0.1	0.77	93	172	78	78	112	18.88	614.81	0.72	6180	-53.08	-10.74
Brazil	Salmonellosis	Bacterium	2015	South America	South America	M,B,R	Artiodactyla,Rodentia,Lagomorpha,Galliformes,Squamata,Charadriiformes,Columbiformes,Falconiformes,Passeriformes,Psittaciformes,Anseriformes,Gruiformes,Pelecaniformes,Phoenicopteriformes,Suliformes,Testudoformes	Mammalia,Aves,Reptilia	390	17	18	1.1	0.1	0.77	93	172	78	78	112	18.88	614.81	0.72	6180	-53.08	-10.74
Brazil	Salmonellosis	Bacterium	2019	South America	South America	M,B,R	Artiodactyla,Rodentia,Lagomorpha,Galliformes,Squamata,Charadriiformes,Columbiformes,Falconiformes,Passeriformes,Psittaciformes,Anseriformes,Gruiformes,Pelecaniformes,Phoenicopteriformes,Suliformes,Testudoformes	Mammalia,Aves,Reptilia	390	17	18	1.1	0.1	0.77	93	172	78	78	112	18.88	614.81	0.72	6180	-53.08	-10.74
Brazil	Schistosomiasis - haematobium	Parasite	1994	South America	South America	M,I	Stylommatophora,Basommatophora,Primates	Mammalia,Gastropoda	390	17	18	1.1	0.1	0.77	93	172	78	78	112	18.88	614.81	0.72	6180	-53.08	-10.74
Brazil	Schistosomiasis - mansoni	Parasite	2000	South America	South America	M,I	Stylommatophora,Carnivora,Artiodactyla,Rodentia,Perissodactyla,Primates	Mammalia,Gastropoda	390	17	18	1.1	0.1	0.77	93	172	78	78	112	18.88	614.81	0.72	6180	-53.08	-10.74
Brazil	Schistosomiasis - mansoni	Parasite	2003	South America	South America	M,I	Stylommatophora,Carnivora,Artiodactyla,Rodentia,Perissodactyla,Primates	Mammalia,Gastropoda	390	17	18	1.1	0.1	0.77	93	172	78	78	112	18.88	614.81	0.72	6180	-53.08	-10.74
Brazil	Schistosomiasis - mansoni	Parasite	2006	South America	South America	M,I	Stylommatophora,Carnivora,Artiodactyla,Rodentia,Perissodactyla,Primates	Mammalia,Gastropoda	390	17	18	1.1	0.1	0.77	93	172	78	78	112	18.88	614.81	0.72	6180	-53.08	-10.74
Brazil	Schistosomiasis - mansoni	Parasite	2009	South America	South America	M,I	Stylommatophora,Carnivora,Artiodactyla,Rodentia,Perissodactyla,Primates	Mammalia,Gastropoda	390	17	18	1.1	0.1	0.77	93	172	78	78	112	18.88	614.81	0.72	6180	-53.08	-10.74
Brazil	Schistosomiasis - mansoni	Parasite	2016	South America	South America	M,I	Stylommatophora,Carnivora,Artiodactyla,Rodentia,Perissodactyla,Primates	Mammalia,Gastropoda	390	17	18	1.1	0.1	0.77	93	172	78	78	112	18.88	614.81	0.72	6180	-53.08	-10.74
Brazil	Shigellosis	Bacterium	1980	South America	South America	M	Primates	Mammalia	390	17	18	1.1	0.1	0.77	93	172	78	78	112	18.88	614.81	0.72	6180	-53.08	-10.74
Brazil	Spotted fevers - New World	Bacterium	1993	South America	South America	M,I	Ixodida,Carnivora,Rodentia,Acarina	Mammalia,Arachnida	390	17	18	1.1	0.1	0.77	93	172	78	78	112	18.88	614.81	0.72	6180	-53.08	-10.74
Brazil	Spotted fevers - New World	Bacterium	2004	South America	South America	M,I	Ixodida,Carnivora,Rodentia,Acarina	Mammalia,Arachnida	390	17	18	1.1	0.1	0.77	93	172	78	78	112	18.88	614.81	0.72	6180	-53.08	-10.74
Brazil	Spotted fevers - New World	Bacterium	2005	South America	South America	M,I	Ixodida,Carnivora,Rodentia,Acarina	Mammalia,Arachnida	390	17	18	1.1	0.1	0.77	93	172	78	78	112	18.88	614.81	0.72	6180	-53.08	-10.74
Brazil	Spotted fevers - New World	Bacterium	2008	South America	South America	M,I	Ixodida,Carnivora,Rodentia,Acarina	Mammalia,Arachnida	390	17	18	1.1	0.1	0.77	93	172	78	78	112	18.88	614.81	0.72	6180	-53.08	-10.74
Brazil	Spotted fevers - New World	Bacterium	2014	South America	South America	M,I	Ixodida,Carnivora,Rodentia,Acarina	Mammalia,Arachnida	390	17	18	1.1	0.1	0.77	93	172	78	78	112	18.88	614.81	0.72	6180	-53.08	-10.74
Brazil	St. Louis encephalitis	Virus	2006	South America	South America	M,B,I	Chiroptera,Edentata,Marsupialia,Columbiformes,Passeriformes,Ciconiiformes,Anseriformes,Gruiformes,Pelecaniformes,Phoenicopteriformes,Suliformes,Diptera	Mammalia,Aves,Insecta	390	17	18	1.1	0.1	0.77	93	172	78	78	112	18.88	614.81	0.72	6180	-53.08	-10.74
Brazil	Staphylococcal food poisoning	Bacterium	1976	South America	South America	M	Artiodactyla,Carnivora	Mammalia	390	17	18	1.1	0.1	0.77	93	172	78	78	112	18.88	614.81	0.72	6180	-53.08	-10.74
Brazil	Staphylococcal food poisoning	Bacterium	1994	South America	South America	M	Artiodactyla,Carnivora	Mammalia	390	17	18	1.1	0.1	0.77	93	172	78	78	112	18.88	614.81	0.72	6180	-53.08	-10.74
Brazil	Staphylococcal food poisoning	Bacterium	1998	South America	South America	M	Artiodactyla,Carnivora	Mammalia	390	17	18	1.1	0.1	0.77	93	172	78	78	112	18.88	614.81	0.72	6180	-53.08	-10.74
Brazil	Staphylococcal food poisoning	Bacterium	1999	South America	South America	M	Artiodactyla,Carnivora	Mammalia	390	17	18	1.1	0.1	0.77	93	172	78	78	112	18.88	614.81	0.72	6180	-53.08	-10.74
Brazil	Toxoplasmosis	Parasite	1967	South America	South America	M,B	Rodentia,Artiodactyla,Galliformes,Carnivora,Marsupialia	Mammalia,Aves	390	17	18	1.1	0.1	0.77	93	172	78	78	112	18.88	614.81	0.72	6180	-53.08	-10.74
Brazil	Toxoplasmosis	Parasite	1969	South America	South America	M,B	Rodentia,Artiodactyla,Galliformes,Carnivora,Marsupialia	Mammalia,Aves	390	17	18	1.1	0.1	0.77	93	172	78	78	112	18.88	614.81	0.72	6180	-53.08	-10.74
Brazil	Toxoplasmosis	Parasite	1982	South America	South America	M,B	Rodentia,Artiodactyla,Galliformes,Carnivora,Marsupialia	Mammalia,Aves	390	17	18	1.1	0.1	0.77	93	172	78	78	112	18.88	614.81	0.72	6180	-53.08	-10.74
Brazil	Toxoplasmosis	Parasite	1993	South America	South America	M,B	Rodentia,Artiodactyla,Galliformes,Carnivora,Marsupialia	Mammalia,Aves	390	17	18	1.1	0.1	0.77	93	172	78	78	112	18.88	614.81	0.72	6180	-53.08	-10.74
Brazil	Toxoplasmosis	Parasite	2001	South America	South America	M,B	Rodentia,Artiodactyla,Galliformes,Carnivora,Marsupialia	Mammalia,Aves	390	17	18	1.1	0.1	0.77	93	172	78	78	112	18.88	614.81	0.72	6180	-53.08	-10.74
Brazil	Toxoplasmosis	Parasite	2006	South America	South America	M,B	Rodentia,Artiodactyla,Galliformes,Carnivora,Marsupialia	Mammalia,Aves	390	17	18	1.1	0.1	0.77	93	172	78	78	112	18.88	614.81	0.72	6180	-53.08	-10.74
Brazil	Toxoplasmosis	Parasite	2011	South America	South America	M,B	Rodentia,Artiodactyla,Galliformes,Carnivora,Marsupialia	Mammalia,Aves	390	17	18	1.1	0.1	0.77	93	172	78	78	112	18.88	614.81	0.72	6180	-53.08	-10.74
Brazil	Toxoplasmosis	Parasite	2012	South America	South America	M,B	Rodentia,Artiodactyla,Galliformes,Carnivora,Marsupialia	Mammalia,Aves	390	17	18	1.1	0.1	0.77	93	172	78	78	112	18.88	614.81	0.72	6180	-53.08	-10.74
Brazil	Toxoplasmosis	Parasite	2013	South America	South America	M,B	Rodentia,Artiodactyla,Galliformes,Carnivora,Marsupialia	Mammalia,Aves	390	17	18	1.1	0.1	0.77	93	172	78	78	112	18.88	614.81	0.72	6180	-53.08	-10.74
Brazil	Toxoplasmosis	Parasite	2015	South America	South America	M,B	Rodentia,Artiodactyla,Galliformes,Carnivora,Marsupialia	Mammalia,Aves	390	17	18	1.1	0.1	0.77	93	172	78	78	112	18.88	614.81	0.72	6180	-53.08	-10.74
Brazil	Toxoplasmosis	Parasite	2018	South America	South America	M,B	Rodentia,Artiodactyla,Galliformes,Carnivora,Marsupialia	Mammalia,Aves	390	17	18	1.1	0.1	0.77	93	172	78	78	112	18.88	614.81	0.72	6180	-53.08	-10.74
Brazil	Toxoplasmosis	Parasite	2019	South America	South America	M,B	Rodentia,Artiodactyla,Galliformes,Carnivora,Marsupialia	Mammalia,Aves	390	17	18	1.1	0.1	0.77	93	172	78	78	112	18.88	614.81	0.72	6180	-53.08	-10.74
Brazil	Trypanosomiasis - American	Parasite	1968	South America	South America	M,I	Carnivora,Diptera	Mammalia,Insecta	390	17	18	1.1	0.1	0.77	93	172	78	78	112	18.88	614.81	0.72	6180	-53.08	-10.74
Brazil	Trypanosomiasis - American	Parasite	1979	South America	South America	M,I	Carnivora,Diptera	Mammalia,Insecta	390	17	18	1.1	0.1	0.77	93	172	78	78	112	18.88	614.81	0.72	6180	-53.08	-10.74
Brazil	Trypanosomiasis - American	Parasite	1986	South America	South America	M,I	Carnivora,Diptera	Mammalia,Insecta	390	17	18	1.1	0.1	0.77	93	172	78	78	112	18.88	614.81	0.72	6180	-53.08	-10.74
Brazil	Trypanosomiasis - American	Parasite	1996	South America	South America	M,I	Carnivora,Diptera	Mammalia,Insecta	390	17	18	1.1	0.1	0.77	93	172	78	78	112	18.88	614.81	0.72	6180	-53.08	-10.74
Brazil	Trypanosomiasis - American	Parasite	2000	South America	South America	M,I	Carnivora,Diptera	Mammalia,Insecta	390	17	18	1.1	0.1	0.77	93	172	78	78	112	18.88	614.81	0.72	6180	-53.08	-10.74
Brazil	Trypanosomiasis - American	Parasite	2001	South America	South America	M,I	Carnivora,Diptera	Mammalia,Insecta	390	17	18	1.1	0.1	0.77	93	172	78	78	112	18.88	614.81	0.72	6180	-53.08	-10.74
Brazil	Trypanosomiasis - American	Parasite	2005	South America	South America	M,I	Carnivora,Diptera	Mammalia,Insecta	390	17	18	1.1	0.1	0.77	93	172	78	78	112	18.88	614.81	0.72	6180	-53.08	-10.74
Brazil	Trypanosomiasis - American	Parasite	2006	South America	South America	M,I	Carnivora,Diptera	Mammalia,Insecta	390	17	18	1.1	0.1	0.77	93	172	78	78	112	18.88	614.81	0.72	6180	-53.08	-10.74
Brazil	Trypanosomiasis - American	Parasite	2007	South America	South America	M,I	Carnivora,Diptera	Mammalia,Insecta	390	17	18	1.1	0.1	0.77	93	172	78	78	112	18.88	614.81	0.72	6180	-53.08	-10.74
Brazil	Trypanosomiasis - American	Parasite	2008	South America	South America	M,I	Carnivora,Diptera	Mammalia,Insecta	390	17	18	1.1	0.1	0.77	93	172	78	78	112	18.88	614.81	0.72	6180	-53.08	-10.74
Brazil	Trypanosomiasis - American	Parasite	2010	South America	South America	M,I	Carnivora,Diptera	Mammalia,Insecta	390	17	18	1.1	0.1	0.77	93	172	78	78	112	18.88	614.81	0.72	6180	-53.08	-10.74
Brazil	Trypanosomiasis - American	Parasite	2012	South America	South America	M,I	Carnivora,Diptera	Mammalia,Insecta	390	17	18	1.1	0.1	0.77	93	172	78	78	112	18.88	614.81	0.72	6180	-53.08	-10.74
Brazil	Trypanosomiasis - American	Parasite	2013	South America	South America	M,I	Carnivora,Diptera	Mammalia,Insecta	390	17	18	1.1	0.1	0.77	93	172	78	78	112	18.88	614.81	0.72	6180	-53.08	-10.74
Brazil	Trypanosomiasis - American	Parasite	2016	South America	South America	M,I	Carnivora,Diptera	Mammalia,Insecta	390	17	18	1.1	0.1	0.77	93	172	78	78	112	18.88	614.81	0.72	6180	-53.08	-10.74
Brazil	Trypanosomiasis - American	Parasite	2017	South America	South America	M,I	Carnivora,Diptera	Mammalia,Insecta	390	17	18	1.1	0.1	0.77	93	172	78	78	112	18.88	614.81	0.72	6180	-53.08	-10.74
Brazil	Trypanosomiasis - American	Parasite	2018	South America	South America	M,I	Carnivora,Diptera	Mammalia,Insecta	390	17	18	1.1	0.1	0.77	93	172	78	78	112	18.88	614.81	0.72	6180	-53.08	-10.74
Brazil	Tuberculosis	Bacterium	2002	South America	South America	M	Artiodactyla	Mammalia	390	17	18	1.1	0.1	0.77	93	172	78	78	112	18.88	614.81	0.72	6180	-53.08	-10.74
Brazil	Tuberculosis	Bacterium	2004	South America	South America	M	Artiodactyla	Mammalia	390	17	18	1.1	0.1	0.77	93	172	78	78	112	18.88	614.81	0.72	6180	-53.08	-10.74
Brazil	Tuberculosis	Bacterium	2012	South America	South America	M	Artiodactyla	Mammalia	390	17	18	1.1	0.1	0.77	93	172	78	78	112	18.88	614.81	0.72	6180	-53.08	-10.74
Brazil	Vaccinia and cowpox	Virus	1955	South America	South America	M	Artiodactyla	Mammalia	390	17	18	1.1	0.1	0.77	93	172	78	78	112	18.88	614.81	0.72	6180	-53.08	-10.74
Brazil	Vaccinia and cowpox	Virus	1956	South America	South America	M	Artiodactyla	Mammalia	390	17	18	1.1	0.1	0.77	93	172	78	78	112	18.88	614.81	0.72	6180	-53.08	-10.74
Brazil	Vaccinia and cowpox	Virus	1997	South America	South America	M	Artiodactyla	Mammalia	390	17	18	1.1	0.1	0.77	93	172	78	78	112	18.88	614.81	0.72	6180	-53.08	-10.74
Brazil	Vaccinia and cowpox	Virus	1999	South America	South America	M	Artiodactyla	Mammalia	390	17	18	1.1	0.1	0.77	93	172	78	78	112	18.88	614.81	0.72	6180	-53.08	-10.74
Brazil	Vaccinia and cowpox	Virus	2001	South America	South America	M	Artiodactyla	Mammalia	390	17	18	1.1	0.1	0.77	93	172	78	78	112	18.88	614.81	0.72	6180	-53.08	-10.74
Brazil	Vaccinia and cowpox	Virus	2002	South America	South America	M	Artiodactyla	Mammalia	390	17	18	1.1	0.1	0.77	93	172	78	78	112	18.88	614.81	0.72	6180	-53.08	-10.74
Brazil	Vaccinia and cowpox	Virus	2007	South America	South America	M	Artiodactyla	Mammalia	390	17	18	1.1	0.1	0.77	93	172	78	78	112	18.88	614.81	0.72	6180	-53.08	-10.74
Brazil	Vaccinia and cowpox	Virus	2008	South America	South America	M	Artiodactyla	Mammalia	390	17	18	1.1	0.1	0.77	93	172	78	78	112	18.88	614.81	0.72	6180	-53.08	-10.74
Brazil	Vaccinia and cowpox	Virus	2009	South America	South America	M	Artiodactyla	Mammalia	390	17	18	1.1	0.1	0.77	93	172	78	78	112	18.88	614.81	0.72	6180	-53.08	-10.74
Brazil	Vaccinia and cowpox	Virus	2010	South America	South America	M	Artiodactyla	Mammalia	390	17	18	1.1	0.1	0.77	93	172	78	78	112	18.88	614.81	0.72	6180	-53.08	-10.74
Brazil	Vaccinia and cowpox	Virus	2011	South America	South America	M	Artiodactyla	Mammalia	390	17	18	1.1	0.1	0.77	93	172	78	78	112	18.88	614.81	0.72	6180	-53.08	-10.74
Brazil	Vaccinia and cowpox	Virus	2012	South America	South America	M	Artiodactyla	Mammalia	390	17	18	1.1	0.1	0.77	93	172	78	78	112	18.88	614.81	0.72	6180	-53.08	-10.74
Brazil	Vaccinia and cowpox	Virus	2013	South America	South America	M	Artiodactyla	Mammalia	390	17	18	1.1	0.1	0.77	93	172	78	78	112	18.88	614.81	0.72	6180	-53.08	-10.74
Brazil	Vaccinia and cowpox	Virus	2014	South America	South America	M	Artiodactyla	Mammalia	390	17	18	1.1	0.1	0.77	93	172	78	78	112	18.88	614.81	0.72	6180	-53.08	-10.74
Brazil	Vaccinia and cowpox	Virus	2017	South America	South America	M	Artiodactyla	Mammalia	390	17	18	1.1	0.1	0.77	93	172	78	78	112	18.88	614.81	0.72	6180	-53.08	-10.74
Brazil	Yellow fever	Virus	1849	South America	South America	M,I	Diptera,Primates,Marsupialia	Mammalia,Insecta	390	17	18	1.1	0.1	0.77	93	172	78	78	112	18.88	614.81	0.72	6180	-53.08	-10.74
Brazil	Yellow fever	Virus	1896	South America	South America	M,I	Diptera,Primates,Marsupialia	Mammalia,Insecta	390	17	18	1.1	0.1	0.77	93	172	78	78	112	18.88	614.81	0.72	6180	-53.08	-10.74
Brazil	Yellow fever	Virus	1903	South America	South America	M,I	Diptera,Primates,Marsupialia	Mammalia,Insecta	390	17	18	1.1	0.1	0.77	93	172	78	78	112	18.88	614.81	0.72	6180	-53.08	-10.74
Brazil	Yellow fever	Virus	1952	South America	South America	M,I	Diptera,Primates,Marsupialia	Mammalia,Insecta	390	17	18	1.1	0.1	0.77	93	172	78	78	112	18.88	614.81	0.72	6180	-53.08	-10.74
Brazil	Yellow fever	Virus	1972	South America	South America	M,I	Diptera,Primates,Marsupialia	Mammalia,Insecta	390	17	18	1.1	0.1	0.77	93	172	78	78	112	18.88	614.81	0.72	6180	-53.08	-10.74
Brazil	Yellow fever	Virus	1993	South America	South America	M,I	Diptera,Primates,Marsupialia	Mammalia,Insecta	390	17	18	1.1	0.1	0.77	93	172	78	78	112	18.88	614.81	0.72	6180	-53.08	-10.74
Brazil	Yellow fever	Virus	2000	South America	South America	M,I	Diptera,Primates,Marsupialia	Mammalia,Insecta	390	17	18	1.1	0.1	0.77	93	172	78	78	112	18.88	614.81	0.72	6180	-53.08	-10.74
Brazil	Yellow fever	Virus	2001	South America	South America	M,I	Diptera,Primates,Marsupialia	Mammalia,Insecta	390	17	18	1.1	0.1	0.77	93	172	78	78	112	18.88	614.81	0.72	6180	-53.08	-10.74
Brazil	Yellow fever	Virus	2002	South America	South America	M,I	Diptera,Primates,Marsupialia	Mammalia,Insecta	390	17	18	1.1	0.1	0.77	93	172	78	78	112	18.88	614.81	0.72	6180	-53.08	-10.74
Brazil	Yellow fever	Virus	2007	South America	South America	M,I	Diptera,Primates,Marsupialia	Mammalia,Insecta	390	17	18	1.1	0.1	0.77	93	172	78	78	112	18.88	614.81	0.72	6180	-53.08	-10.74
Brazil	Yellow fever	Virus	2008	South America	South America	M,I	Diptera,Primates,Marsupialia	Mammalia,Insecta	390	17	18	1.1	0.1	0.77	93	172	78	78	112	18.88	614.81	0.72	6180	-53.08	-10.74
Brazil	Yellow fever	Virus	2016	South America	South America	M,I	Diptera,Primates,Marsupialia	Mammalia,Insecta	390	17	18	1.1	0.1	0.77	93	172	78	78	112	18.88	614.81	0.72	6180	-53.08	-10.74
Brazil	Yellow fever	Virus	2017	South America	South America	M,I	Diptera,Primates,Marsupialia	Mammalia,Insecta	390	17	18	1.1	0.1	0.77	93	172	78	78	112	18.88	614.81	0.72	6180	-53.08	-10.74
Brazil	Yellow fever	Virus	2018	South America	South America	M,I	Diptera,Primates,Marsupialia	Mammalia,Insecta	390	17	18	1.1	0.1	0.77	93	172	78	78	112	18.88	614.81	0.72	6180	-53.08	-10.74
Brazil	Yellow fever	Virus	2019	South America	South America	M,I	Diptera,Primates,Marsupialia	Mammalia,Insecta	390	17	18	1.1	0.1	0.77	93	172	78	78	112	18.88	614.81	0.72	6180	-53.08	-10.74
Brazil	Zika	Virus	2015	South America	South America	M,I	Diptera,Primates	Mammalia,Insecta	390	17	18	1.1	0.1	0.77	93	172	78	78	112	18.88	614.81	0.72	6180	-53.08	-10.74
Brazil	Zika	Virus	2018	South America	South America	M,I	Diptera,Primates	Mammalia,Insecta	390	17	18	1.1	0.1	0.77	93	172	78	78	112	18.88	614.81	0.72	6180	-53.08	-10.74
Brazil	Zika	Virus	2019	South America	South America	M,I	Diptera,Primates	Mammalia,Insecta	390	17	18	1.1	0.1	0.77	93	172	78	78	112	18.88	614.81	0.72	6180	-53.08	-10.74
Brazil	Zika	Virus	2020	South America	South America	M,I	Diptera,Primates	Mammalia,Insecta	390	17	18	1.1	0.1	0.77	93	172	78	78	112	18.88	614.81	0.72	6180	-53.08	-10.74
Brazil	Malaria	Parasite	1989	South America	South America	I	Diptera	Insecta	390	17	18	1.1	0.1	0.77	93	172	78	78	112	18.88	614.81	0.72	6180	-53.08	-10.74
Brazil	Malaria	Parasite	1990	South America	South America	I	Diptera	Insecta	390	17	18	1.1	0.1	0.77	93	172	78	78	112	18.88	614.81	0.72	6180	-53.08	-10.74
Brazil	Malaria	Parasite	1991	South America	South America	I	Diptera	Insecta	390	17	18	1.1	0.1	0.77	93	172	78	78	112	18.88	614.81	0.72	6180	-53.08	-10.74
Brazil	Malaria	Parasite	2005	South America	South America	I	Diptera	Insecta	390	17	18	1.1	0.1	0.77	93	172	78	78	112	18.88	614.81	0.72	6180	-53.08	-10.74
Brazil	Malaria	Parasite	2010	South America	South America	I	Diptera	Insecta	390	17	18	1.1	0.1	0.77	93	172	78	78	112	18.88	614.81	0.72	6180	-53.08	-10.74
Brazil	Malaria	Parasite	2015	South America	South America	I	Diptera	Insecta	390	17	18	1.1	0.1	0.77	93	172	78	78	112	18.88	614.81	0.72	6180	-53.08	-10.74
Brazil	Malaria	Parasite	2018	South America	South America	I	Diptera	Insecta	390	17	18	1.1	0.1	0.77	93	172	78	78	112	18.88	614.81	0.72	6180	-53.08	-10.74
Brunei	Hookworm	Parasite	2006	Europe, Asia, Australia, New Guinea	Asia	M	Primates	Mammalia	8	4	4	0.9	0.1	0.14	38	35	11	18	115	54.86	447.2	0.76	20	114.76	4.53
Brunei	Influenza	Virus	2009	Europe, Asia, Australia, New Guinea	Asia	M,B	Carnivora,Artiodactyla,Columbiformes,Galliformes,Passeriformes,Psittaciformes,Anseriformes,Gruiformes,Pelecaniformes,Phoenicopteriformes,Suliformes	Mammalia,Aves	8	4	4	0.9	0.1	0.14	38	35	11	18	115	54.86	447.2	0.76	20	114.76	4.53
Bulgaria	Anthrax	Bacterium	2015	Europe, Asia, Australia, New Guinea	Europe	M	Artiodactyla	Mammalia	48	2	5	2.4	0.3	0.6	10	17	2	56	44	75.47	222.28	0.67	300	25.22	42.76
Bulgaria	Brucellosis	Bacterium	2005	Europe, Asia, Australia, New Guinea	Europe	M	Artiodactyla,Carnivora	Mammalia	48	2	5	2.4	0.3	0.6	10	17	2	56	44	75.47	222.28	0.67	300	25.22	42.76
Bulgaria	Brucellosis	Bacterium	2006	Europe, Asia, Australia, New Guinea	Europe	M	Artiodactyla,Carnivora	Mammalia	48	2	5	2.4	0.3	0.6	10	17	2	56	44	75.47	222.28	0.67	300	25.22	42.76
Bulgaria	Brucellosis	Bacterium	2007	Europe, Asia, Australia, New Guinea	Europe	M	Artiodactyla,Carnivora	Mammalia	48	2	5	2.4	0.3	0.6	10	17	2	56	44	75.47	222.28	0.67	300	25.22	42.76
Bulgaria	Brucellosis	Bacterium	2015	Europe, Asia, Australia, New Guinea	Europe	M	Artiodactyla,Carnivora	Mammalia	48	2	5	2.4	0.3	0.6	10	17	2	56	44	75.47	222.28	0.67	300	25.22	42.76
Bulgaria	Crimean-Congo hemorrhagic fever	Virus	2008	Europe, Asia, Australia, New Guinea	Europe	M,B,I	Artiodactyla,Columbiformes,Galliformes,Ixodida,Lagomorpha,Passeriformes,Acarina	Mammalia,Aves,Arachnida	48	2	5	2.4	0.3	0.6	10	17	2	56	44	75.47	222.28	0.67	300	25.22	42.76
Bulgaria	Hantaviruses - Old World	Virus	1962	Europe, Asia, Australia, New Guinea	Europe	M	Rodentia,Chiroptera	Mammalia	48	2	5	2.4	0.3	0.6	10	17	2	56	44	75.47	222.28	0.67	300	25.22	42.76
Bulgaria	Hepatitis A	Virus	2006	Europe, Asia, Australia, New Guinea	Europe	M	Primates	Mammalia	48	2	5	2.4	0.3	0.6	10	17	2	56	44	75.47	222.28	0.67	300	25.22	42.76
Bulgaria	Hepatitis A	Virus	2011	Europe, Asia, Australia, New Guinea	Europe	M	Primates	Mammalia	48	2	5	2.4	0.3	0.6	10	17	2	56	44	75.47	222.28	0.67	300	25.22	42.76
Bulgaria	Hepatitis A	Virus	2012	Europe, Asia, Australia, New Guinea	Europe	M	Primates	Mammalia	48	2	5	2.4	0.3	0.6	10	17	2	56	44	75.47	222.28	0.67	300	25.22	42.76
Bulgaria	Hepatitis A	Virus	2013	Europe, Asia, Australia, New Guinea	Europe	M	Primates	Mammalia	48	2	5	2.4	0.3	0.6	10	17	2	56	44	75.47	222.28	0.67	300	25.22	42.76
Bulgaria	Hepatitis A	Virus	2017	Europe, Asia, Australia, New Guinea	Europe	M	Primates	Mammalia	48	2	5	2.4	0.3	0.6	10	17	2	56	44	75.47	222.28	0.67	300	25.22	42.76
Bulgaria	Influenza	Virus	2009	Europe, Asia, Australia, New Guinea	Europe	M,B	Carnivora,Artiodactyla,Columbiformes,Galliformes,Passeriformes,Psittaciformes,Anseriformes,Gruiformes,Pelecaniformes,Phoenicopteriformes,Suliformes	Mammalia,Aves	48	2	5	2.4	0.3	0.6	10	17	2	56	44	75.47	222.28	0.67	300	25.22	42.76
Bulgaria	Leptospirosis	Bacterium	1954	Europe, Asia, Australia, New Guinea	Europe	M,A	Artiodactyla,Carnivora,Perissodactyla,Rodentia,Marsupialia,Anura	Mammalia,Amphibia	48	2	5	2.4	0.3	0.6	10	17	2	56	44	75.47	222.28	0.67	300	25.22	42.76
Bulgaria	Q-fever	Bacterium	1955	Europe, Asia, Australia, New Guinea	Europe	M,B,I	Artiodactyla,Rodentia,Lagomorpha,Ixodida,Diprotodonta,Marsupialia,Carnivora,Perissodactyla,Columbiformes,Galliformes,Psittaciformes,Anseriformes,Gruiformes,Pelecaniformes,Phoenicopteriformes,Suliformes	Mammalia,Aves,Arachnida	48	2	5	2.4	0.3	0.6	10	17	2	56	44	75.47	222.28	0.67	300	25.22	42.76
Bulgaria	Q-fever	Bacterium	1957	Europe, Asia, Australia, New Guinea	Europe	M,B,I	Artiodactyla,Rodentia,Lagomorpha,Ixodida,Diprotodonta,Marsupialia,Carnivora,Perissodactyla,Columbiformes,Galliformes,Psittaciformes,Anseriformes,Gruiformes,Pelecaniformes,Phoenicopteriformes,Suliformes	Mammalia,Aves,Arachnida	48	2	5	2.4	0.3	0.6	10	17	2	56	44	75.47	222.28	0.67	300	25.22	42.76
Bulgaria	Q-fever	Bacterium	1992	Europe, Asia, Australia, New Guinea	Europe	M,B,I	Artiodactyla,Rodentia,Lagomorpha,Ixodida,Diprotodonta,Marsupialia,Carnivora,Perissodactyla,Columbiformes,Galliformes,Psittaciformes,Anseriformes,Gruiformes,Pelecaniformes,Phoenicopteriformes,Suliformes	Mammalia,Aves,Arachnida	48	2	5	2.4	0.3	0.6	10	17	2	56	44	75.47	222.28	0.67	300	25.22	42.76
Bulgaria	Q-fever	Bacterium	1993	Europe, Asia, Australia, New Guinea	Europe	M,B,I	Artiodactyla,Rodentia,Lagomorpha,Ixodida,Diprotodonta,Marsupialia,Carnivora,Perissodactyla,Columbiformes,Galliformes,Psittaciformes,Anseriformes,Gruiformes,Pelecaniformes,Phoenicopteriformes,Suliformes	Mammalia,Aves,Arachnida	48	2	5	2.4	0.3	0.6	10	17	2	56	44	75.47	222.28	0.67	300	25.22	42.76
Bulgaria	Q-fever	Bacterium	1995	Europe, Asia, Australia, New Guinea	Europe	M,B,I	Artiodactyla,Rodentia,Lagomorpha,Ixodida,Diprotodonta,Marsupialia,Carnivora,Perissodactyla,Columbiformes,Galliformes,Psittaciformes,Anseriformes,Gruiformes,Pelecaniformes,Phoenicopteriformes,Suliformes	Mammalia,Aves,Arachnida	48	2	5	2.4	0.3	0.6	10	17	2	56	44	75.47	222.28	0.67	300	25.22	42.76
Bulgaria	Q-fever	Bacterium	2004	Europe, Asia, Australia, New Guinea	Europe	M,B,I	Artiodactyla,Rodentia,Lagomorpha,Ixodida,Diprotodonta,Marsupialia,Carnivora,Perissodactyla,Columbiformes,Galliformes,Psittaciformes,Anseriformes,Gruiformes,Pelecaniformes,Phoenicopteriformes,Suliformes	Mammalia,Aves,Arachnida	48	2	5	2.4	0.3	0.6	10	17	2	56	44	75.47	222.28	0.67	300	25.22	42.76
Bulgaria	Q-fever	Bacterium	2017	Europe, Asia, Australia, New Guinea	Europe	M,B,I	Artiodactyla,Rodentia,Lagomorpha,Ixodida,Diprotodonta,Marsupialia,Carnivora,Perissodactyla,Columbiformes,Galliformes,Psittaciformes,Anseriformes,Gruiformes,Pelecaniformes,Phoenicopteriformes,Suliformes	Mammalia,Aves,Arachnida	48	2	5	2.4	0.3	0.6	10	17	2	56	44	75.47	222.28	0.67	300	25.22	42.76
Bulgaria	Q-fever	Bacterium	2020	Europe, Asia, Australia, New Guinea	Europe	M,B,I	Artiodactyla,Rodentia,Lagomorpha,Ixodida,Diprotodonta,Marsupialia,Carnivora,Perissodactyla,Columbiformes,Galliformes,Psittaciformes,Anseriformes,Gruiformes,Pelecaniformes,Phoenicopteriformes,Suliformes	Mammalia,Aves,Arachnida	48	2	5	2.4	0.3	0.6	10	17	2	56	44	75.47	222.28	0.67	300	25.22	42.76
Bulgaria	Rotavirus infection	Virus	1994	Europe, Asia, Australia, New Guinea	Europe	M	Artiodactyla	Mammalia	48	2	5	2.4	0.3	0.6	10	17	2	56	44	75.47	222.28	0.67	300	25.22	42.76
Bulgaria	Salmonellosis	Bacterium	2005	Europe, Asia, Australia, New Guinea	Europe	M,B,R	Artiodactyla,Rodentia,Lagomorpha,Galliformes,Squamata,Charadriiformes,Columbiformes,Falconiformes,Passeriformes,Psittaciformes,Anseriformes,Gruiformes,Pelecaniformes,Phoenicopteriformes,Suliformes,Testudoformes	Mammalia,Aves,Reptilia	48	2	5	2.4	0.3	0.6	10	17	2	56	44	75.47	222.28	0.67	300	25.22	42.76
Bulgaria	Salmonellosis	Bacterium	2008	Europe, Asia, Australia, New Guinea	Europe	M,B,R	Artiodactyla,Rodentia,Lagomorpha,Galliformes,Squamata,Charadriiformes,Columbiformes,Falconiformes,Passeriformes,Psittaciformes,Anseriformes,Gruiformes,Pelecaniformes,Phoenicopteriformes,Suliformes,Testudoformes	Mammalia,Aves,Reptilia	48	2	5	2.4	0.3	0.6	10	17	2	56	44	75.47	222.28	0.67	300	25.22	42.76
Bulgaria	Salmonellosis	Bacterium	2009	Europe, Asia, Australia, New Guinea	Europe	M,B,R	Artiodactyla,Rodentia,Lagomorpha,Galliformes,Squamata,Charadriiformes,Columbiformes,Falconiformes,Passeriformes,Psittaciformes,Anseriformes,Gruiformes,Pelecaniformes,Phoenicopteriformes,Suliformes,Testudoformes	Mammalia,Aves,Reptilia	48	2	5	2.4	0.3	0.6	10	17	2	56	44	75.47	222.28	0.67	300	25.22	42.76
Bulgaria	Salmonellosis	Bacterium	2018	Europe, Asia, Australia, New Guinea	Europe	M,B,R	Artiodactyla,Rodentia,Lagomorpha,Galliformes,Squamata,Charadriiformes,Columbiformes,Falconiformes,Passeriformes,Psittaciformes,Anseriformes,Gruiformes,Pelecaniformes,Phoenicopteriformes,Suliformes,Testudoformes	Mammalia,Aves,Reptilia	48	2	5	2.4	0.3	0.6	10	17	2	56	44	75.47	222.28	0.67	300	25.22	42.76
Bulgaria	Staphylococcal food poisoning	Bacterium	2014	Europe, Asia, Australia, New Guinea	Europe	M	Artiodactyla,Carnivora	Mammalia	48	2	5	2.4	0.3	0.6	10	17	2	56	44	75.47	222.28	0.67	300	25.22	42.76
Bulgaria	Tularemia	Bacterium	1997	Europe, Asia, Australia, New Guinea	Europe	M,B,I	Lagomorpha,Rodentia,Ixodida,Carnivora,Galliformes,Anseriformes,Gruiformes,Pelecaniformes,Phoenicopteriformes,Suliformes,Acarina,Diptera	Mammalia,Aves,Arachnida,Insecta	48	2	5	2.4	0.3	0.6	10	17	2	56	44	75.47	222.28	0.67	300	25.22	42.76
Bulgaria	Tularemia	Bacterium	2003	Europe, Asia, Australia, New Guinea	Europe	M,B,I	Lagomorpha,Rodentia,Ixodida,Carnivora,Galliformes,Anseriformes,Gruiformes,Pelecaniformes,Phoenicopteriformes,Suliformes,Acarina,Diptera	Mammalia,Aves,Arachnida,Insecta	48	2	5	2.4	0.3	0.6	10	17	2	56	44	75.47	222.28	0.67	300	25.22	42.76
Burkina Faso	Anthrax	Bacterium	1972	Africa	Africa	M	Artiodactyla	Mammalia	37	3	3	1.2	0.1	0.77	11	13	4	0	123	40.17	330.11	0.23	200	-1.75	12.27
Burkina Faso	Anthrax	Bacterium	2017	Africa	Africa	M	Artiodactyla	Mammalia	37	3	3	1.2	0.1	0.77	11	13	4	0	123	40.17	330.11	0.23	200	-1.75	12.27
Burkina Faso	Dengue	Virus	1925	Africa	Africa	M,I	Diptera,Primates	Mammalia,Insecta	37	3	3	1.2	0.1	0.77	11	13	4	0	123	40.17	330.11	0.23	200	-1.75	12.27
Burkina Faso	Dengue	Virus	1982	Africa	Africa	M,I	Diptera,Primates	Mammalia,Insecta	37	3	3	1.2	0.1	0.77	11	13	4	0	123	40.17	330.11	0.23	200	-1.75	12.27
Burkina Faso	Dengue	Virus	2013	Africa	Africa	M,I	Diptera,Primates	Mammalia,Insecta	37	3	3	1.2	0.1	0.77	11	13	4	0	123	40.17	330.11	0.23	200	-1.75	12.27
Burkina Faso	Dengue	Virus	2016	Africa	Africa	M,I	Diptera,Primates	Mammalia,Insecta	37	3	3	1.2	0.1	0.77	11	13	4	0	123	40.17	330.11	0.23	200	-1.75	12.27
Burkina Faso	Dengue	Virus	2017	Africa	Africa	M,I	Diptera,Primates	Mammalia,Insecta	37	3	3	1.2	0.1	0.77	11	13	4	0	123	40.17	330.11	0.23	200	-1.75	12.27
Burkina Faso	Dengue	Virus	2019	Africa	Africa	M,I	Diptera,Primates	Mammalia,Insecta	37	3	3	1.2	0.1	0.77	11	13	4	0	123	40.17	330.11	0.23	200	-1.75	12.27
Burkina Faso	Leishmaniasis - cutaneous	Parasite	2013	Africa	Africa	M,I	Carnivora,Edentata,Hyracoidea,Marsupialia,Pilosa,Chiroptera,Rodentia,Diptera	Mammalia,Insecta	37	3	3	1.2	0.1	0.77	11	13	4	0	123	40.17	330.11	0.23	200	-1.75	12.27
Burkina Faso	Schistosomiasis - mansoni	Parasite	1996	Africa	Africa	M,I	Stylommatophora,Carnivora,Artiodactyla,Rodentia,Perissodactyla,Primates	Mammalia,Gastropoda	37	3	3	1.2	0.1	0.77	11	13	4	0	123	40.17	330.11	0.23	200	-1.75	12.27
Burkina Faso	Schistosomiasis - mansoni	Parasite	1998	Africa	Africa	M,I	Stylommatophora,Carnivora,Artiodactyla,Rodentia,Perissodactyla,Primates	Mammalia,Gastropoda	37	3	3	1.2	0.1	0.77	11	13	4	0	123	40.17	330.11	0.23	200	-1.75	12.27
Burkina Faso	Yellow fever	Virus	1969	Africa	Africa	M,I	Diptera,Primates,Marsupialia	Mammalia,Insecta	37	3	3	1.2	0.1	0.77	11	13	4	0	123	40.17	330.11	0.23	200	-1.75	12.27
Burkina Faso	Yellow fever	Virus	1983	Africa	Africa	M,I	Diptera,Primates,Marsupialia	Mammalia,Insecta	37	3	3	1.2	0.1	0.77	11	13	4	0	123	40.17	330.11	0.23	200	-1.75	12.27
Burkina Faso	Yellow fever	Virus	1999	Africa	Africa	M,I	Diptera,Primates,Marsupialia	Mammalia,Insecta	37	3	3	1.2	0.1	0.77	11	13	4	0	123	40.17	330.11	0.23	200	-1.75	12.27
Burkina Faso	Yellow fever	Virus	2004	Africa	Africa	M,I	Diptera,Primates,Marsupialia	Mammalia,Insecta	37	3	3	1.2	0.1	0.77	11	13	4	0	123	40.17	330.11	0.23	200	-1.75	12.27
Burkina Faso	Malaria	Parasite	1993	Africa	Africa	I	Diptera	Insecta	37	3	3	1.2	0.1	0.77	11	13	4	0	123	40.17	330.11	0.23	200	-1.75	12.27
Burundi	Bartonellosis - other systemic	Bacterium	1997	Africa	Africa	M,I	Rodentia,Anoplura	Mammalia,Insecta	29	0	3	0.5	0.1	0.98	17	16	1	6	88	246.64	527.69	0.35	18	29.89	-3.37
Burundi	Influenza	Virus	2009	Africa	Africa	M,B	Carnivora,Artiodactyla,Columbiformes,Galliformes,Passeriformes,Psittaciformes,Anseriformes,Gruiformes,Pelecaniformes,Phoenicopteriformes,Suliformes	Mammalia,Aves	29	0	3	0.5	0.1	0.98	17	16	1	6	88	246.64	527.69	0.35	18	29.89	-3.37
Burundi	Rift Valley fever	Virus	2007	Africa	Africa	M,I	Artiodactyla,Diptera	Mammalia,Insecta	29	0	3	0.5	0.1	0.98	17	16	1	6	88	246.64	527.69	0.35	18	29.89	-3.37
Burundi	Shigellosis	Bacterium	1984	Africa	Africa	M	Primates	Mammalia	29	0	3	0.5	0.1	0.98	17	16	1	6	88	246.64	527.69	0.35	18	29.89	-3.37
Burundi	Shigellosis	Bacterium	1992	Africa	Africa	M	Primates	Mammalia	29	0	3	0.5	0.1	0.98	17	16	1	6	88	246.64	527.69	0.35	18	29.89	-3.37
Burundi	Shigellosis	Bacterium	1993	Africa	Africa	M	Primates	Mammalia	29	0	3	0.5	0.1	0.98	17	16	1	6	88	246.64	527.69	0.35	18	29.89	-3.37
Burundi	Shigellosis	Bacterium	1998	Africa	Africa	M	Primates	Mammalia	29	0	3	0.5	0.1	0.98	17	16	1	6	88	246.64	527.69	0.35	18	29.89	-3.37
Burundi	Typhus - epidemic	Bacterium	1996	Africa	Africa	M,I	Rodentia,Anoplura,Siphonaptera	Mammalia,Insecta	29	0	3	0.5	0.1	0.98	17	16	1	6	88	246.64	527.69	0.35	18	29.89	-3.37
Burundi	Malaria	Parasite	1991	Africa	Africa	I	Diptera	Insecta	29	0	3	0.5	0.1	0.98	17	16	1	6	88	246.64	527.69	0.35	18	29.89	-3.37
Burundi	Malaria	Parasite	2000	Africa	Africa	I	Diptera	Insecta	29	0	3	0.5	0.1	0.98	17	16	1	6	88	246.64	527.69	0.35	18	29.89	-3.37
Burundi	Malaria	Parasite	2016	Africa	Africa	I	Diptera	Insecta	29	0	3	0.5	0.1	0.98	17	16	1	6	88	246.64	527.69	0.35	18	29.89	-3.37
Burundi	Malaria	Parasite	2017	Africa	Africa	I	Diptera	Insecta	29	0	3	0.5	0.1	0.98	17	16	1	6	88	246.64	527.69	0.35	18	29.89	-3.37
Burundi	Malaria	Parasite	2019	Africa	Africa	I	Diptera	Insecta	29	0	3	0.5	0.1	0.98	17	16	1	6	88	246.64	527.69	0.35	18	29.89	-3.37
Cambodia	Chikungunya	Virus	2012	Europe, Asia, Australia, New Guinea	Asia	M,I	Primates,Diptera	Mammalia,Insecta	39	6	1	1.1	0.2	0.46	43	32	30	79	122	61	426.66	0.36	389	104.92	12.71
Cambodia	Chikungunya	Virus	2020	Europe, Asia, Australia, New Guinea	Asia	M,I	Primates,Diptera	Mammalia,Insecta	39	6	1	1.1	0.2	0.46	43	32	30	79	122	61	426.66	0.36	389	104.92	12.71
Cambodia	Dengue	Virus	2009	Europe, Asia, Australia, New Guinea	Asia	M,I	Diptera,Primates	Mammalia,Insecta	39	6	1	1.1	0.2	0.46	43	32	30	79	122	61	426.66	0.36	389	104.92	12.71
Cambodia	Dengue	Virus	2011	Europe, Asia, Australia, New Guinea	Asia	M,I	Diptera,Primates	Mammalia,Insecta	39	6	1	1.1	0.2	0.46	43	32	30	79	122	61	426.66	0.36	389	104.92	12.71
Cambodia	Dengue	Virus	2012	Europe, Asia, Australia, New Guinea	Asia	M,I	Diptera,Primates	Mammalia,Insecta	39	6	1	1.1	0.2	0.46	43	32	30	79	122	61	426.66	0.36	389	104.92	12.71
Cambodia	Dengue	Virus	2013	Europe, Asia, Australia, New Guinea	Asia	M,I	Diptera,Primates	Mammalia,Insecta	39	6	1	1.1	0.2	0.46	43	32	30	79	122	61	426.66	0.36	389	104.92	12.71
Cambodia	Dengue	Virus	2014	Europe, Asia, Australia, New Guinea	Asia	M,I	Diptera,Primates	Mammalia,Insecta	39	6	1	1.1	0.2	0.46	43	32	30	79	122	61	426.66	0.36	389	104.92	12.71
Cambodia	Dengue	Virus	2015	Europe, Asia, Australia, New Guinea	Asia	M,I	Diptera,Primates	Mammalia,Insecta	39	6	1	1.1	0.2	0.46	43	32	30	79	122	61	426.66	0.36	389	104.92	12.71
Cambodia	Dengue	Virus	2016	Europe, Asia, Australia, New Guinea	Asia	M,I	Diptera,Primates	Mammalia,Insecta	39	6	1	1.1	0.2	0.46	43	32	30	79	122	61	426.66	0.36	389	104.92	12.71
Cambodia	Dengue	Virus	2017	Europe, Asia, Australia, New Guinea	Asia	M,I	Diptera,Primates	Mammalia,Insecta	39	6	1	1.1	0.2	0.46	43	32	30	79	122	61	426.66	0.36	389	104.92	12.71
Cambodia	Dengue	Virus	2018	Europe, Asia, Australia, New Guinea	Asia	M,I	Diptera,Primates	Mammalia,Insecta	39	6	1	1.1	0.2	0.46	43	32	30	79	122	61	426.66	0.36	389	104.92	12.71
Cambodia	Dengue	Virus	2019	Europe, Asia, Australia, New Guinea	Asia	M,I	Diptera,Primates	Mammalia,Insecta	39	6	1	1.1	0.2	0.46	43	32	30	79	122	61	426.66	0.36	389	104.92	12.71
Cambodia	Dengue	Virus	2020	Europe, Asia, Australia, New Guinea	Asia	M,I	Diptera,Primates	Mammalia,Insecta	39	6	1	1.1	0.2	0.46	43	32	30	79	122	61	426.66	0.36	389	104.92	12.71
Cambodia	Enteritis necroticans	Bacterium	1985	Europe, Asia, Australia, New Guinea	Asia	B	Anseriformes,Galliformes	Aves	39	6	1	1.1	0.2	0.46	43	32	30	79	122	61	426.66	0.36	389	104.92	12.71
Cambodia	Escherichia coli diarrhea	Bacterium	2005	Europe, Asia, Australia, New Guinea	Asia	M,B	Artiodactyla,Anseriformes,Gruiformes,Pelecaniformes,Phoenicopteriformes,Suliformes,Passeriformes,Galliformes,Falconiformes,Lagomorpha	Mammalia,Aves	39	6	1	1.1	0.2	0.46	43	32	30	79	122	61	426.66	0.36	389	104.92	12.71
Cambodia	Influenza	Virus	2009	Europe, Asia, Australia, New Guinea	Asia	M,B	Carnivora,Artiodactyla,Columbiformes,Galliformes,Passeriformes,Psittaciformes,Anseriformes,Gruiformes,Pelecaniformes,Phoenicopteriformes,Suliformes	Mammalia,Aves	39	6	1	1.1	0.2	0.46	43	32	30	79	122	61	426.66	0.36	389	104.92	12.71
Cambodia	Salmonellosis	Bacterium	1981	Europe, Asia, Australia, New Guinea	Asia	M,B,R	Artiodactyla,Rodentia,Lagomorpha,Galliformes,Squamata,Charadriiformes,Columbiformes,Falconiformes,Passeriformes,Psittaciformes,Anseriformes,Gruiformes,Pelecaniformes,Phoenicopteriformes,Suliformes,Testudoformes	Mammalia,Aves,Reptilia	39	6	1	1.1	0.2	0.46	43	32	30	79	122	61	426.66	0.36	389	104.92	12.71
Cambodia	Salmonellosis	Bacterium	2013	Europe, Asia, Australia, New Guinea	Asia	M,B,R	Artiodactyla,Rodentia,Lagomorpha,Galliformes,Squamata,Charadriiformes,Columbiformes,Falconiformes,Passeriformes,Psittaciformes,Anseriformes,Gruiformes,Pelecaniformes,Phoenicopteriformes,Suliformes,Testudoformes	Mammalia,Aves,Reptilia	39	6	1	1.1	0.2	0.46	43	32	30	79	122	61	426.66	0.36	389	104.92	12.71
Cambodia	Shigellosis	Bacterium	2008	Europe, Asia, Australia, New Guinea	Asia	M	Primates	Mammalia	39	6	1	1.1	0.2	0.46	43	32	30	79	122	61	426.66	0.36	389	104.92	12.71
Cambodia	Shigellosis	Bacterium	2010	Europe, Asia, Australia, New Guinea	Asia	M	Primates	Mammalia	39	6	1	1.1	0.2	0.46	43	32	30	79	122	61	426.66	0.36	389	104.92	12.71
Cambodia	Trichinosis	Parasite	2017	Europe, Asia, Australia, New Guinea	Asia	M	Rodentia,Carnivora,Artiodactyla	Mammalia	39	6	1	1.1	0.2	0.46	43	32	30	79	122	61	426.66	0.36	389	104.92	12.71
Cambodia	Typhus - endemic	Bacterium	1986	Europe, Asia, Australia, New Guinea	Asia	M,I	Rodentia,Siphonaptera	Mammalia,Insecta	39	6	1	1.1	0.2	0.46	43	32	30	79	122	61	426.66	0.36	389	104.92	12.71
Cameroon	Chikungunya	Virus	2006	Africa	Africa	M,I	Primates,Diptera	Mammalia,Insecta	42	5	7	0.7	0	0.33	48	30	76	28	108	30.2	485.25	0.39	481	12.74	5.69
Cameroon	Escherichia coli diarrhea	Bacterium	1997	Africa	Africa	M,B	Artiodactyla,Anseriformes,Gruiformes,Pelecaniformes,Phoenicopteriformes,Suliformes,Passeriformes,Galliformes,Falconiformes,Lagomorpha	Mammalia,Aves	42	5	7	0.7	0	0.33	48	30	76	28	108	30.2	485.25	0.39	481	12.74	5.69
Cameroon	Hepatitis E	Virus	2020	Africa	Africa	M	Artiodactyla,Lagomorpha,Rodentia	Mammalia	42	5	7	0.7	0	0.33	48	30	76	28	108	30.2	485.25	0.39	481	12.74	5.69
Cameroon	Influenza	Virus	2009	Africa	Africa	M,B	Carnivora,Artiodactyla,Columbiformes,Galliformes,Passeriformes,Psittaciformes,Anseriformes,Gruiformes,Pelecaniformes,Phoenicopteriformes,Suliformes	Mammalia,Aves	42	5	7	0.7	0	0.33	48	30	76	28	108	30.2	485.25	0.39	481	12.74	5.69
Cameroon	Leishmaniasis - visceral	Parasite	2017	Africa	Africa	M,I	Carnivora,Lagomorpha,Rodentia,Diptera	Mammalia,Insecta	42	5	7	0.7	0	0.33	48	30	76	28	108	30.2	485.25	0.39	481	12.74	5.69
Cameroon	Monkeypox	Virus	2014	Africa	Africa	M	Primates,Rodentia	Mammalia	42	5	7	0.7	0	0.33	48	30	76	28	108	30.2	485.25	0.39	481	12.74	5.69
Cameroon	Monkeypox	Virus	2016	Africa	Africa	M	Primates,Rodentia	Mammalia	42	5	7	0.7	0	0.33	48	30	76	28	108	30.2	485.25	0.39	481	12.74	5.69
Cameroon	Monkeypox	Virus	2018	Africa	Africa	M	Primates,Rodentia	Mammalia	42	5	7	0.7	0	0.33	48	30	76	28	108	30.2	485.25	0.39	481	12.74	5.69
Cameroon	Plesiomonas infection	Bacterium	2006	Africa	Africa	B,R	Pelecaniformes,Squamata	Aves,Reptilia	42	5	7	0.7	0	0.33	48	30	76	28	108	30.2	485.25	0.39	481	12.74	5.69
Cameroon	Schistosomiasis - mansoni	Parasite	1997	Africa	Africa	M,I	Stylommatophora,Carnivora,Artiodactyla,Rodentia,Perissodactyla,Primates	Mammalia,Gastropoda	42	5	7	0.7	0	0.33	48	30	76	28	108	30.2	485.25	0.39	481	12.74	5.69
Cameroon	Shigellosis	Bacterium	1997	Africa	Africa	M	Primates	Mammalia	42	5	7	0.7	0	0.33	48	30	76	28	108	30.2	485.25	0.39	481	12.74	5.69
Cameroon	Yellow fever	Virus	1990	Africa	Africa	M,I	Diptera,Primates,Marsupialia	Mammalia,Insecta	42	5	7	0.7	0	0.33	48	30	76	28	108	30.2	485.25	0.39	481	12.74	5.69
Cameroon	Yellow fever	Virus	1994	Africa	Africa	M,I	Diptera,Primates,Marsupialia	Mammalia,Insecta	42	5	7	0.7	0	0.33	48	30	76	28	108	30.2	485.25	0.39	481	12.74	5.69
Cameroon	Yellow fever	Virus	2010	Africa	Africa	M,I	Diptera,Primates,Marsupialia	Mammalia,Insecta	42	5	7	0.7	0	0.33	48	30	76	28	108	30.2	485.25	0.39	481	12.74	5.69
Cameroon	Yellow fever	Virus	2011	Africa	Africa	M,I	Diptera,Primates,Marsupialia	Mammalia,Insecta	42	5	7	0.7	0	0.33	48	30	76	28	108	30.2	485.25	0.39	481	12.74	5.69
Cameroon	Yellow fever	Virus	2013	Africa	Africa	M,I	Diptera,Primates,Marsupialia	Mammalia,Insecta	42	5	7	0.7	0	0.33	48	30	76	28	108	30.2	485.25	0.39	481	12.74	5.69
Cameroon	Amoebiasis	Parasite	1997	Africa	Africa	I	Diptera	Insecta	42	5	7	0.7	0	0.33	48	30	76	28	108	30.2	485.25	0.39	481	12.74	5.69
Cameroon	Malaria	Parasite	2013	Africa	Africa	I	Diptera	Insecta	42	5	7	0.7	0	0.33	48	30	76	28	108	30.2	485.25	0.39	481	12.74	5.69
Canada	Adenovirus infection	Virus	1958	North America	North America	M	Primates	Mammalia	599	43	27	0.6	-0.1	0.11	18	22	7	39	22	3.2	124.04	0.97	6766	-99.56	60.02
Canada	Adenovirus infection	Virus	1969	North America	North America	M	Primates	Mammalia	599	43	27	0.6	-0.1	0.11	18	22	7	39	22	3.2	124.04	0.97	6766	-99.56	60.02
Canada	Adenovirus infection	Virus	1974	North America	North America	M	Primates	Mammalia	599	43	27	0.6	-0.1	0.11	18	22	7	39	22	3.2	124.04	0.97	6766	-99.56	60.02
Canada	Adenovirus infection	Virus	1977	North America	North America	M	Primates	Mammalia	599	43	27	0.6	-0.1	0.11	18	22	7	39	22	3.2	124.04	0.97	6766	-99.56	60.02
Canada	Adenovirus infection	Virus	2008	North America	North America	M	Primates	Mammalia	599	43	27	0.6	-0.1	0.11	18	22	7	39	22	3.2	124.04	0.97	6766	-99.56	60.02
Canada	Adenovirus infection	Virus	2018	North America	North America	M	Primates	Mammalia	599	43	27	0.6	-0.1	0.11	18	22	7	39	22	3.2	124.04	0.97	6766	-99.56	60.02
Canada	Anthrax	Bacterium	1962	North America	North America	M	Artiodactyla	Mammalia	599	43	27	0.6	-0.1	0.11	18	22	7	39	22	3.2	124.04	0.97	6766	-99.56	60.02
Canada	Anthrax	Bacterium	1964	North America	North America	M	Artiodactyla	Mammalia	599	43	27	0.6	-0.1	0.11	18	22	7	39	22	3.2	124.04	0.97	6766	-99.56	60.02
Canada	Anthrax	Bacterium	1980	North America	North America	M	Artiodactyla	Mammalia	599	43	27	0.6	-0.1	0.11	18	22	7	39	22	3.2	124.04	0.97	6766	-99.56	60.02
Canada	Anthrax	Bacterium	1991	North America	North America	M	Artiodactyla	Mammalia	599	43	27	0.6	-0.1	0.11	18	22	7	39	22	3.2	124.04	0.97	6766	-99.56	60.02
Canada	Anthrax	Bacterium	1993	North America	North America	M	Artiodactyla	Mammalia	599	43	27	0.6	-0.1	0.11	18	22	7	39	22	3.2	124.04	0.97	6766	-99.56	60.02
Canada	Anthrax	Bacterium	1999	North America	North America	M	Artiodactyla	Mammalia	599	43	27	0.6	-0.1	0.11	18	22	7	39	22	3.2	124.04	0.97	6766	-99.56	60.02
Canada	Anthrax	Bacterium	2000	North America	North America	M	Artiodactyla	Mammalia	599	43	27	0.6	-0.1	0.11	18	22	7	39	22	3.2	124.04	0.97	6766	-99.56	60.02
Canada	Anthrax	Bacterium	2001	North America	North America	M	Artiodactyla	Mammalia	599	43	27	0.6	-0.1	0.11	18	22	7	39	22	3.2	124.04	0.97	6766	-99.56	60.02
Canada	Anthrax	Bacterium	2003	North America	North America	M	Artiodactyla	Mammalia	599	43	27	0.6	-0.1	0.11	18	22	7	39	22	3.2	124.04	0.97	6766	-99.56	60.02
Canada	Anthrax	Bacterium	2004	North America	North America	M	Artiodactyla	Mammalia	599	43	27	0.6	-0.1	0.11	18	22	7	39	22	3.2	124.04	0.97	6766	-99.56	60.02
Canada	Anthrax	Bacterium	2005	North America	North America	M	Artiodactyla	Mammalia	599	43	27	0.6	-0.1	0.11	18	22	7	39	22	3.2	124.04	0.97	6766	-99.56	60.02
Canada	Anthrax	Bacterium	2006	North America	North America	M	Artiodactyla	Mammalia	599	43	27	0.6	-0.1	0.11	18	22	7	39	22	3.2	124.04	0.97	6766	-99.56	60.02
Canada	Anthrax	Bacterium	2007	North America	North America	M	Artiodactyla	Mammalia	599	43	27	0.6	-0.1	0.11	18	22	7	39	22	3.2	124.04	0.97	6766	-99.56	60.02
Canada	Anthrax	Bacterium	2008	North America	North America	M	Artiodactyla	Mammalia	599	43	27	0.6	-0.1	0.11	18	22	7	39	22	3.2	124.04	0.97	6766	-99.56	60.02
Canada	Anthrax	Bacterium	2009	North America	North America	M	Artiodactyla	Mammalia	599	43	27	0.6	-0.1	0.11	18	22	7	39	22	3.2	124.04	0.97	6766	-99.56	60.02
Canada	Anthrax	Bacterium	2011	North America	North America	M	Artiodactyla	Mammalia	599	43	27	0.6	-0.1	0.11	18	22	7	39	22	3.2	124.04	0.97	6766	-99.56	60.02
Canada	Anthrax	Bacterium	2015	North America	North America	M	Artiodactyla	Mammalia	599	43	27	0.6	-0.1	0.11	18	22	7	39	22	3.2	124.04	0.97	6766	-99.56	60.02
Canada	Anthrax	Bacterium	2019	North America	North America	M	Artiodactyla	Mammalia	599	43	27	0.6	-0.1	0.11	18	22	7	39	22	3.2	124.04	0.97	6766	-99.56	60.02
Canada	Bartonellosis - other systemic	Bacterium	2020	North America	North America	M,I	Rodentia,Anoplura	Mammalia,Insecta	599	43	27	0.6	-0.1	0.11	18	22	7	39	22	3.2	124.04	0.97	6766	-99.56	60.02
Canada	Blastomycosis	Fungus	2000	North America	North America	M	Carnivora,Rodentia	Mammalia	599	43	27	0.6	-0.1	0.11	18	22	7	39	22	3.2	124.04	0.97	6766	-99.56	60.02
Canada	Botulism	Bacterium	1919	North America	North America	M,B	Perissodactyla,Carnivora,Rodentia,Artiodactyla,Primates,Galliformes	Mammalia,Aves	599	43	27	0.6	-0.1	0.11	18	22	7	39	22	3.2	124.04	0.97	6766	-99.56	60.02
Canada	Botulism	Bacterium	1947	North America	North America	M,B	Perissodactyla,Carnivora,Rodentia,Artiodactyla,Primates,Galliformes	Mammalia,Aves	599	43	27	0.6	-0.1	0.11	18	22	7	39	22	3.2	124.04	0.97	6766	-99.56	60.02
Canada	Botulism	Bacterium	1956	North America	North America	M,B	Perissodactyla,Carnivora,Rodentia,Artiodactyla,Primates,Galliformes	Mammalia,Aves	599	43	27	0.6	-0.1	0.11	18	22	7	39	22	3.2	124.04	0.97	6766	-99.56	60.02
Canada	Botulism	Bacterium	1960	North America	North America	M,B	Perissodactyla,Carnivora,Rodentia,Artiodactyla,Primates,Galliformes	Mammalia,Aves	599	43	27	0.6	-0.1	0.11	18	22	7	39	22	3.2	124.04	0.97	6766	-99.56	60.02
Canada	Botulism	Bacterium	1961	North America	North America	M,B	Perissodactyla,Carnivora,Rodentia,Artiodactyla,Primates,Galliformes	Mammalia,Aves	599	43	27	0.6	-0.1	0.11	18	22	7	39	22	3.2	124.04	0.97	6766	-99.56	60.02
Canada	Botulism	Bacterium	1971	North America	North America	M,B	Perissodactyla,Carnivora,Rodentia,Artiodactyla,Primates,Galliformes	Mammalia,Aves	599	43	27	0.6	-0.1	0.11	18	22	7	39	22	3.2	124.04	0.97	6766	-99.56	60.02
Canada	Botulism	Bacterium	1973	North America	North America	M,B	Perissodactyla,Carnivora,Rodentia,Artiodactyla,Primates,Galliformes	Mammalia,Aves	599	43	27	0.6	-0.1	0.11	18	22	7	39	22	3.2	124.04	0.97	6766	-99.56	60.02
Canada	Botulism	Bacterium	1985	North America	North America	M,B	Perissodactyla,Carnivora,Rodentia,Artiodactyla,Primates,Galliformes	Mammalia,Aves	599	43	27	0.6	-0.1	0.11	18	22	7	39	22	3.2	124.04	0.97	6766	-99.56	60.02
Canada	Botulism	Bacterium	1987	North America	North America	M,B	Perissodactyla,Carnivora,Rodentia,Artiodactyla,Primates,Galliformes	Mammalia,Aves	599	43	27	0.6	-0.1	0.11	18	22	7	39	22	3.2	124.04	0.97	6766	-99.56	60.02
Canada	Botulism	Bacterium	1991	North America	North America	M,B	Perissodactyla,Carnivora,Rodentia,Artiodactyla,Primates,Galliformes	Mammalia,Aves	599	43	27	0.6	-0.1	0.11	18	22	7	39	22	3.2	124.04	0.97	6766	-99.56	60.02
Canada	Botulism	Bacterium	1995	North America	North America	M,B	Perissodactyla,Carnivora,Rodentia,Artiodactyla,Primates,Galliformes	Mammalia,Aves	599	43	27	0.6	-0.1	0.11	18	22	7	39	22	3.2	124.04	0.97	6766	-99.56	60.02
Canada	Botulism	Bacterium	1996	North America	North America	M,B	Perissodactyla,Carnivora,Rodentia,Artiodactyla,Primates,Galliformes	Mammalia,Aves	599	43	27	0.6	-0.1	0.11	18	22	7	39	22	3.2	124.04	0.97	6766	-99.56	60.02
Canada	Botulism	Bacterium	1997	North America	North America	M,B	Perissodactyla,Carnivora,Rodentia,Artiodactyla,Primates,Galliformes	Mammalia,Aves	599	43	27	0.6	-0.1	0.11	18	22	7	39	22	3.2	124.04	0.97	6766	-99.56	60.02
Canada	Botulism	Bacterium	1999	North America	North America	M,B	Perissodactyla,Carnivora,Rodentia,Artiodactyla,Primates,Galliformes	Mammalia,Aves	599	43	27	0.6	-0.1	0.11	18	22	7	39	22	3.2	124.04	0.97	6766	-99.56	60.02
Canada	Botulism	Bacterium	2001	North America	North America	M,B	Perissodactyla,Carnivora,Rodentia,Artiodactyla,Primates,Galliformes	Mammalia,Aves	599	43	27	0.6	-0.1	0.11	18	22	7	39	22	3.2	124.04	0.97	6766	-99.56	60.02
Canada	Botulism	Bacterium	2002	North America	North America	M,B	Perissodactyla,Carnivora,Rodentia,Artiodactyla,Primates,Galliformes	Mammalia,Aves	599	43	27	0.6	-0.1	0.11	18	22	7	39	22	3.2	124.04	0.97	6766	-99.56	60.02
Canada	Botulism	Bacterium	2006	North America	North America	M,B	Perissodactyla,Carnivora,Rodentia,Artiodactyla,Primates,Galliformes	Mammalia,Aves	599	43	27	0.6	-0.1	0.11	18	22	7	39	22	3.2	124.04	0.97	6766	-99.56	60.02
Canada	Botulism	Bacterium	2009	North America	North America	M,B	Perissodactyla,Carnivora,Rodentia,Artiodactyla,Primates,Galliformes	Mammalia,Aves	599	43	27	0.6	-0.1	0.11	18	22	7	39	22	3.2	124.04	0.97	6766	-99.56	60.02
Canada	Botulism	Bacterium	2012	North America	North America	M,B	Perissodactyla,Carnivora,Rodentia,Artiodactyla,Primates,Galliformes	Mammalia,Aves	599	43	27	0.6	-0.1	0.11	18	22	7	39	22	3.2	124.04	0.97	6766	-99.56	60.02
Canada	Botulism	Bacterium	2017	North America	North America	M,B	Perissodactyla,Carnivora,Rodentia,Artiodactyla,Primates,Galliformes	Mammalia,Aves	599	43	27	0.6	-0.1	0.11	18	22	7	39	22	3.2	124.04	0.97	6766	-99.56	60.02
Canada	Brucellosis	Bacterium	1986	North America	North America	M	Artiodactyla,Carnivora	Mammalia	599	43	27	0.6	-0.1	0.11	18	22	7	39	22	3.2	124.04	0.97	6766	-99.56	60.02
Canada	Brucellosis	Bacterium	2008	North America	North America	M	Artiodactyla,Carnivora	Mammalia	599	43	27	0.6	-0.1	0.11	18	22	7	39	22	3.2	124.04	0.97	6766	-99.56	60.02
Canada	Brucellosis	Bacterium	2012	North America	North America	M	Artiodactyla,Carnivora	Mammalia	599	43	27	0.6	-0.1	0.11	18	22	7	39	22	3.2	124.04	0.97	6766	-99.56	60.02
Canada	Campylobacteriosis	Bacterium	1980	North America	North America	M,B	Galliformes,Artiodactyla,Carnivora,Rodentia,Anseriformes,Charadriiformes,Passeriformes	Mammalia,Aves	599	43	27	0.6	-0.1	0.11	18	22	7	39	22	3.2	124.04	0.97	6766	-99.56	60.02
Canada	Campylobacteriosis	Bacterium	1986	North America	North America	M,B	Galliformes,Artiodactyla,Carnivora,Rodentia,Anseriformes,Charadriiformes,Passeriformes	Mammalia,Aves	599	43	27	0.6	-0.1	0.11	18	22	7	39	22	3.2	124.04	0.97	6766	-99.56	60.02
Canada	Campylobacteriosis	Bacterium	1987	North America	North America	M,B	Galliformes,Artiodactyla,Carnivora,Rodentia,Anseriformes,Charadriiformes,Passeriformes	Mammalia,Aves	599	43	27	0.6	-0.1	0.11	18	22	7	39	22	3.2	124.04	0.97	6766	-99.56	60.02
Canada	Campylobacteriosis	Bacterium	1988	North America	North America	M,B	Galliformes,Artiodactyla,Carnivora,Rodentia,Anseriformes,Charadriiformes,Passeriformes	Mammalia,Aves	599	43	27	0.6	-0.1	0.11	18	22	7	39	22	3.2	124.04	0.97	6766	-99.56	60.02
Canada	Campylobacteriosis	Bacterium	1991	North America	North America	M,B	Galliformes,Artiodactyla,Carnivora,Rodentia,Anseriformes,Charadriiformes,Passeriformes	Mammalia,Aves	599	43	27	0.6	-0.1	0.11	18	22	7	39	22	3.2	124.04	0.97	6766	-99.56	60.02
Canada	Campylobacteriosis	Bacterium	1994	North America	North America	M,B	Galliformes,Artiodactyla,Carnivora,Rodentia,Anseriformes,Charadriiformes,Passeriformes	Mammalia,Aves	599	43	27	0.6	-0.1	0.11	18	22	7	39	22	3.2	124.04	0.97	6766	-99.56	60.02
Canada	Campylobacteriosis	Bacterium	2000	North America	North America	M,B	Galliformes,Artiodactyla,Carnivora,Rodentia,Anseriformes,Charadriiformes,Passeriformes	Mammalia,Aves	599	43	27	0.6	-0.1	0.11	18	22	7	39	22	3.2	124.04	0.97	6766	-99.56	60.02
Canada	Campylobacteriosis	Bacterium	2003	North America	North America	M,B	Galliformes,Artiodactyla,Carnivora,Rodentia,Anseriformes,Charadriiformes,Passeriformes	Mammalia,Aves	599	43	27	0.6	-0.1	0.11	18	22	7	39	22	3.2	124.04	0.97	6766	-99.56	60.02
Canada	Campylobacteriosis	Bacterium	2007	North America	North America	M,B	Galliformes,Artiodactyla,Carnivora,Rodentia,Anseriformes,Charadriiformes,Passeriformes	Mammalia,Aves	599	43	27	0.6	-0.1	0.11	18	22	7	39	22	3.2	124.04	0.97	6766	-99.56	60.02
Canada	Campylobacteriosis	Bacterium	2010	North America	North America	M,B	Galliformes,Artiodactyla,Carnivora,Rodentia,Anseriformes,Charadriiformes,Passeriformes	Mammalia,Aves	599	43	27	0.6	-0.1	0.11	18	22	7	39	22	3.2	124.04	0.97	6766	-99.56	60.02
Canada	Campylobacteriosis	Bacterium	2014	North America	North America	M,B	Galliformes,Artiodactyla,Carnivora,Rodentia,Anseriformes,Charadriiformes,Passeriformes	Mammalia,Aves	599	43	27	0.6	-0.1	0.11	18	22	7	39	22	3.2	124.04	0.97	6766	-99.56	60.02
Canada	Campylobacteriosis	Bacterium	2017	North America	North America	M,B	Galliformes,Artiodactyla,Carnivora,Rodentia,Anseriformes,Charadriiformes,Passeriformes	Mammalia,Aves	599	43	27	0.6	-0.1	0.11	18	22	7	39	22	3.2	124.04	0.97	6766	-99.56	60.02
Canada	Cercarial dermatitis	Parasite	1999	North America	North America	B,I	Anseriformes,Gruiformes,Pelecaniformes,Phoenicopteriformes,Suliformes,Stylommatophora	Aves,Gastropoda	599	43	27	0.6	-0.1	0.11	18	22	7	39	22	3.2	124.04	0.97	6766	-99.56	60.02
Canada	Clonorchiasis	Parasite	1992	North America	North America	M,I	Carnivora,Artiodactyla,Stylommatophora,Mesogastropoda	Mammalia,Gastropoda	599	43	27	0.6	-0.1	0.11	18	22	7	39	22	3.2	124.04	0.97	6766	-99.56	60.02
Canada	Cryptosporidiosis	Parasite	1985	North America	North America	M,B	Artiodactyla,Galliformes,Rodentia,Carnivora,Primates,Perissodactyla,Lagomorpha,Didelphimorphia,Anseriformes	Mammalia,Aves	599	43	27	0.6	-0.1	0.11	18	22	7	39	22	3.2	124.04	0.97	6766	-99.56	60.02
Canada	Cryptosporidiosis	Parasite	1990	North America	North America	M,B	Artiodactyla,Galliformes,Rodentia,Carnivora,Primates,Perissodactyla,Lagomorpha,Didelphimorphia,Anseriformes	Mammalia,Aves	599	43	27	0.6	-0.1	0.11	18	22	7	39	22	3.2	124.04	0.97	6766	-99.56	60.02
Canada	Cryptosporidiosis	Parasite	1996	North America	North America	M,B	Artiodactyla,Galliformes,Rodentia,Carnivora,Primates,Perissodactyla,Lagomorpha,Didelphimorphia,Anseriformes	Mammalia,Aves	599	43	27	0.6	-0.1	0.11	18	22	7	39	22	3.2	124.04	0.97	6766	-99.56	60.02
Canada	Cryptosporidiosis	Parasite	2001	North America	North America	M,B	Artiodactyla,Galliformes,Rodentia,Carnivora,Primates,Perissodactyla,Lagomorpha,Didelphimorphia,Anseriformes	Mammalia,Aves	599	43	27	0.6	-0.1	0.11	18	22	7	39	22	3.2	124.04	0.97	6766	-99.56	60.02
Canada	Cryptosporidiosis	Parasite	2003	North America	North America	M,B	Artiodactyla,Galliformes,Rodentia,Carnivora,Primates,Perissodactyla,Lagomorpha,Didelphimorphia,Anseriformes	Mammalia,Aves	599	43	27	0.6	-0.1	0.11	18	22	7	39	22	3.2	124.04	0.97	6766	-99.56	60.02
Canada	Cryptosporidiosis	Parasite	2005	North America	North America	M,B	Artiodactyla,Galliformes,Rodentia,Carnivora,Primates,Perissodactyla,Lagomorpha,Didelphimorphia,Anseriformes	Mammalia,Aves	599	43	27	0.6	-0.1	0.11	18	22	7	39	22	3.2	124.04	0.97	6766	-99.56	60.02
Canada	Cryptosporidiosis	Parasite	2010	North America	North America	M,B	Artiodactyla,Galliformes,Rodentia,Carnivora,Primates,Perissodactyla,Lagomorpha,Didelphimorphia,Anseriformes	Mammalia,Aves	599	43	27	0.6	-0.1	0.11	18	22	7	39	22	3.2	124.04	0.97	6766	-99.56	60.02
Canada	Cryptosporidiosis	Parasite	2013	North America	North America	M,B	Artiodactyla,Galliformes,Rodentia,Carnivora,Primates,Perissodactyla,Lagomorpha,Didelphimorphia,Anseriformes	Mammalia,Aves	599	43	27	0.6	-0.1	0.11	18	22	7	39	22	3.2	124.04	0.97	6766	-99.56	60.02
Canada	Cutaneous larva migrans	Parasite	2000	North America	North America	M	Carnivora,Artiodactyla	Mammalia	599	43	27	0.6	-0.1	0.11	18	22	7	39	22	3.2	124.04	0.97	6766	-99.56	60.02
Canada	Cyclosporiasis	Parasite	1996	North America	North America	M	Primates	Mammalia	599	43	27	0.6	-0.1	0.11	18	22	7	39	22	3.2	124.04	0.97	6766	-99.56	60.02
Canada	Cyclosporiasis	Parasite	1997	North America	North America	M	Primates	Mammalia	599	43	27	0.6	-0.1	0.11	18	22	7	39	22	3.2	124.04	0.97	6766	-99.56	60.02
Canada	Cyclosporiasis	Parasite	1998	North America	North America	M	Primates	Mammalia	599	43	27	0.6	-0.1	0.11	18	22	7	39	22	3.2	124.04	0.97	6766	-99.56	60.02
Canada	Cyclosporiasis	Parasite	1999	North America	North America	M	Primates	Mammalia	599	43	27	0.6	-0.1	0.11	18	22	7	39	22	3.2	124.04	0.97	6766	-99.56	60.02
Canada	Cyclosporiasis	Parasite	2005	North America	North America	M	Primates	Mammalia	599	43	27	0.6	-0.1	0.11	18	22	7	39	22	3.2	124.04	0.97	6766	-99.56	60.02
Canada	Cyclosporiasis	Parasite	2007	North America	North America	M	Primates	Mammalia	599	43	27	0.6	-0.1	0.11	18	22	7	39	22	3.2	124.04	0.97	6766	-99.56	60.02
Canada	Cyclosporiasis	Parasite	2010	North America	North America	M	Primates	Mammalia	599	43	27	0.6	-0.1	0.11	18	22	7	39	22	3.2	124.04	0.97	6766	-99.56	60.02
Canada	Cyclosporiasis	Parasite	2015	North America	North America	M	Primates	Mammalia	599	43	27	0.6	-0.1	0.11	18	22	7	39	22	3.2	124.04	0.97	6766	-99.56	60.02
Canada	Cyclosporiasis	Parasite	2016	North America	North America	M	Primates	Mammalia	599	43	27	0.6	-0.1	0.11	18	22	7	39	22	3.2	124.04	0.97	6766	-99.56	60.02
Canada	Cyclosporiasis	Parasite	2017	North America	North America	M	Primates	Mammalia	599	43	27	0.6	-0.1	0.11	18	22	7	39	22	3.2	124.04	0.97	6766	-99.56	60.02
Canada	Cyclosporiasis	Parasite	2020	North America	North America	M	Primates	Mammalia	599	43	27	0.6	-0.1	0.11	18	22	7	39	22	3.2	124.04	0.97	6766	-99.56	60.02
Canada	Dengue	Virus	1997	North America	North America	M,I	Diptera,Primates	Mammalia,Insecta	599	43	27	0.6	-0.1	0.11	18	22	7	39	22	3.2	124.04	0.97	6766	-99.56	60.02
Canada	Dermatophytosis	Fungus	1985	North America	North America	M	Marsupialia,Lagomorpha,Artiodactyla,Perissodactyla,Carnivora,Erinaceomorpha,Rodentia	Mammalia	599	43	27	0.6	-0.1	0.11	18	22	7	39	22	3.2	124.04	0.97	6766	-99.56	60.02
Canada	Dermatophytosis	Fungus	1988	North America	North America	M	Marsupialia,Lagomorpha,Artiodactyla,Perissodactyla,Carnivora,Erinaceomorpha,Rodentia	Mammalia	599	43	27	0.6	-0.1	0.11	18	22	7	39	22	3.2	124.04	0.97	6766	-99.56	60.02
Canada	Dermatophytosis	Fungus	1996	North America	North America	M	Marsupialia,Lagomorpha,Artiodactyla,Perissodactyla,Carnivora,Erinaceomorpha,Rodentia	Mammalia	599	43	27	0.6	-0.1	0.11	18	22	7	39	22	3.2	124.04	0.97	6766	-99.56	60.02
Canada	Dermatophytosis	Fungus	2010	North America	North America	M	Marsupialia,Lagomorpha,Artiodactyla,Perissodactyla,Carnivora,Erinaceomorpha,Rodentia	Mammalia	599	43	27	0.6	-0.1	0.11	18	22	7	39	22	3.2	124.04	0.97	6766	-99.56	60.02
Canada	Eastern equine encephalitis	Virus	1972	North America	North America	M,B,I	Perissodactyla,Artiodactyla,Columbiformes,Galliformes,Passeriformes,Diptera	Mammalia,Aves,Insecta	599	43	27	0.6	-0.1	0.11	18	22	7	39	22	3.2	124.04	0.97	6766	-99.56	60.02
Canada	Eastern equine encephalitis	Virus	2008	North America	North America	M,B,I	Perissodactyla,Artiodactyla,Columbiformes,Galliformes,Passeriformes,Diptera	Mammalia,Aves,Insecta	599	43	27	0.6	-0.1	0.11	18	22	7	39	22	3.2	124.04	0.97	6766	-99.56	60.02
Canada	Eastern equine encephalitis	Virus	2009	North America	North America	M,B,I	Perissodactyla,Artiodactyla,Columbiformes,Galliformes,Passeriformes,Diptera	Mammalia,Aves,Insecta	599	43	27	0.6	-0.1	0.11	18	22	7	39	22	3.2	124.04	0.97	6766	-99.56	60.02
Canada	Escherichia coli diarrhea	Bacterium	1963	North America	North America	M,B	Artiodactyla,Anseriformes,Gruiformes,Pelecaniformes,Phoenicopteriformes,Suliformes,Passeriformes,Galliformes,Falconiformes,Lagomorpha	Mammalia,Aves	599	43	27	0.6	-0.1	0.11	18	22	7	39	22	3.2	124.04	0.97	6766	-99.56	60.02
Canada	Escherichia coli diarrhea	Bacterium	1982	North America	North America	M,B	Artiodactyla,Anseriformes,Gruiformes,Pelecaniformes,Phoenicopteriformes,Suliformes,Passeriformes,Galliformes,Falconiformes,Lagomorpha	Mammalia,Aves	599	43	27	0.6	-0.1	0.11	18	22	7	39	22	3.2	124.04	0.97	6766	-99.56	60.02
Canada	Escherichia coli diarrhea	Bacterium	1985	North America	North America	M,B	Artiodactyla,Anseriformes,Gruiformes,Pelecaniformes,Phoenicopteriformes,Suliformes,Passeriformes,Galliformes,Falconiformes,Lagomorpha	Mammalia,Aves	599	43	27	0.6	-0.1	0.11	18	22	7	39	22	3.2	124.04	0.97	6766	-99.56	60.02
Canada	Escherichia coli diarrhea	Bacterium	1990	North America	North America	M,B	Artiodactyla,Anseriformes,Gruiformes,Pelecaniformes,Phoenicopteriformes,Suliformes,Passeriformes,Galliformes,Falconiformes,Lagomorpha	Mammalia,Aves	599	43	27	0.6	-0.1	0.11	18	22	7	39	22	3.2	124.04	0.97	6766	-99.56	60.02
Canada	Escherichia coli diarrhea	Bacterium	1991	North America	North America	M,B	Artiodactyla,Anseriformes,Gruiformes,Pelecaniformes,Phoenicopteriformes,Suliformes,Passeriformes,Galliformes,Falconiformes,Lagomorpha	Mammalia,Aves	599	43	27	0.6	-0.1	0.11	18	22	7	39	22	3.2	124.04	0.97	6766	-99.56	60.02
Canada	Escherichia coli diarrhea	Bacterium	1995	North America	North America	M,B	Artiodactyla,Anseriformes,Gruiformes,Pelecaniformes,Phoenicopteriformes,Suliformes,Passeriformes,Galliformes,Falconiformes,Lagomorpha	Mammalia,Aves	599	43	27	0.6	-0.1	0.11	18	22	7	39	22	3.2	124.04	0.97	6766	-99.56	60.02
Canada	Escherichia coli diarrhea	Bacterium	1996	North America	North America	M,B	Artiodactyla,Anseriformes,Gruiformes,Pelecaniformes,Phoenicopteriformes,Suliformes,Passeriformes,Galliformes,Falconiformes,Lagomorpha	Mammalia,Aves	599	43	27	0.6	-0.1	0.11	18	22	7	39	22	3.2	124.04	0.97	6766	-99.56	60.02
Canada	Escherichia coli diarrhea	Bacterium	1997	North America	North America	M,B	Artiodactyla,Anseriformes,Gruiformes,Pelecaniformes,Phoenicopteriformes,Suliformes,Passeriformes,Galliformes,Falconiformes,Lagomorpha	Mammalia,Aves	599	43	27	0.6	-0.1	0.11	18	22	7	39	22	3.2	124.04	0.97	6766	-99.56	60.02
Canada	Escherichia coli diarrhea	Bacterium	1998	North America	North America	M,B	Artiodactyla,Anseriformes,Gruiformes,Pelecaniformes,Phoenicopteriformes,Suliformes,Passeriformes,Galliformes,Falconiformes,Lagomorpha	Mammalia,Aves	599	43	27	0.6	-0.1	0.11	18	22	7	39	22	3.2	124.04	0.97	6766	-99.56	60.02
Canada	Escherichia coli diarrhea	Bacterium	1999	North America	North America	M,B	Artiodactyla,Anseriformes,Gruiformes,Pelecaniformes,Phoenicopteriformes,Suliformes,Passeriformes,Galliformes,Falconiformes,Lagomorpha	Mammalia,Aves	599	43	27	0.6	-0.1	0.11	18	22	7	39	22	3.2	124.04	0.97	6766	-99.56	60.02
Canada	Escherichia coli diarrhea	Bacterium	2000	North America	North America	M,B	Artiodactyla,Anseriformes,Gruiformes,Pelecaniformes,Phoenicopteriformes,Suliformes,Passeriformes,Galliformes,Falconiformes,Lagomorpha	Mammalia,Aves	599	43	27	0.6	-0.1	0.11	18	22	7	39	22	3.2	124.04	0.97	6766	-99.56	60.02
Canada	Escherichia coli diarrhea	Bacterium	2001	North America	North America	M,B	Artiodactyla,Anseriformes,Gruiformes,Pelecaniformes,Phoenicopteriformes,Suliformes,Passeriformes,Galliformes,Falconiformes,Lagomorpha	Mammalia,Aves	599	43	27	0.6	-0.1	0.11	18	22	7	39	22	3.2	124.04	0.97	6766	-99.56	60.02
Canada	Escherichia coli diarrhea	Bacterium	2002	North America	North America	M,B	Artiodactyla,Anseriformes,Gruiformes,Pelecaniformes,Phoenicopteriformes,Suliformes,Passeriformes,Galliformes,Falconiformes,Lagomorpha	Mammalia,Aves	599	43	27	0.6	-0.1	0.11	18	22	7	39	22	3.2	124.04	0.97	6766	-99.56	60.02
Canada	Escherichia coli diarrhea	Bacterium	2003	North America	North America	M,B	Artiodactyla,Anseriformes,Gruiformes,Pelecaniformes,Phoenicopteriformes,Suliformes,Passeriformes,Galliformes,Falconiformes,Lagomorpha	Mammalia,Aves	599	43	27	0.6	-0.1	0.11	18	22	7	39	22	3.2	124.04	0.97	6766	-99.56	60.02
Canada	Escherichia coli diarrhea	Bacterium	2004	North America	North America	M,B	Artiodactyla,Anseriformes,Gruiformes,Pelecaniformes,Phoenicopteriformes,Suliformes,Passeriformes,Galliformes,Falconiformes,Lagomorpha	Mammalia,Aves	599	43	27	0.6	-0.1	0.11	18	22	7	39	22	3.2	124.04	0.97	6766	-99.56	60.02
Canada	Escherichia coli diarrhea	Bacterium	2005	North America	North America	M,B	Artiodactyla,Anseriformes,Gruiformes,Pelecaniformes,Phoenicopteriformes,Suliformes,Passeriformes,Galliformes,Falconiformes,Lagomorpha	Mammalia,Aves	599	43	27	0.6	-0.1	0.11	18	22	7	39	22	3.2	124.04	0.97	6766	-99.56	60.02
Canada	Escherichia coli diarrhea	Bacterium	2006	North America	North America	M,B	Artiodactyla,Anseriformes,Gruiformes,Pelecaniformes,Phoenicopteriformes,Suliformes,Passeriformes,Galliformes,Falconiformes,Lagomorpha	Mammalia,Aves	599	43	27	0.6	-0.1	0.11	18	22	7	39	22	3.2	124.04	0.97	6766	-99.56	60.02
Canada	Escherichia coli diarrhea	Bacterium	2007	North America	North America	M,B	Artiodactyla,Anseriformes,Gruiformes,Pelecaniformes,Phoenicopteriformes,Suliformes,Passeriformes,Galliformes,Falconiformes,Lagomorpha	Mammalia,Aves	599	43	27	0.6	-0.1	0.11	18	22	7	39	22	3.2	124.04	0.97	6766	-99.56	60.02
Canada	Escherichia coli diarrhea	Bacterium	2008	North America	North America	M,B	Artiodactyla,Anseriformes,Gruiformes,Pelecaniformes,Phoenicopteriformes,Suliformes,Passeriformes,Galliformes,Falconiformes,Lagomorpha	Mammalia,Aves	599	43	27	0.6	-0.1	0.11	18	22	7	39	22	3.2	124.04	0.97	6766	-99.56	60.02
Canada	Escherichia coli diarrhea	Bacterium	2009	North America	North America	M,B	Artiodactyla,Anseriformes,Gruiformes,Pelecaniformes,Phoenicopteriformes,Suliformes,Passeriformes,Galliformes,Falconiformes,Lagomorpha	Mammalia,Aves	599	43	27	0.6	-0.1	0.11	18	22	7	39	22	3.2	124.04	0.97	6766	-99.56	60.02
Canada	Escherichia coli diarrhea	Bacterium	2010	North America	North America	M,B	Artiodactyla,Anseriformes,Gruiformes,Pelecaniformes,Phoenicopteriformes,Suliformes,Passeriformes,Galliformes,Falconiformes,Lagomorpha	Mammalia,Aves	599	43	27	0.6	-0.1	0.11	18	22	7	39	22	3.2	124.04	0.97	6766	-99.56	60.02
Canada	Escherichia coli diarrhea	Bacterium	2011	North America	North America	M,B	Artiodactyla,Anseriformes,Gruiformes,Pelecaniformes,Phoenicopteriformes,Suliformes,Passeriformes,Galliformes,Falconiformes,Lagomorpha	Mammalia,Aves	599	43	27	0.6	-0.1	0.11	18	22	7	39	22	3.2	124.04	0.97	6766	-99.56	60.02
Canada	Escherichia coli diarrhea	Bacterium	2012	North America	North America	M,B	Artiodactyla,Anseriformes,Gruiformes,Pelecaniformes,Phoenicopteriformes,Suliformes,Passeriformes,Galliformes,Falconiformes,Lagomorpha	Mammalia,Aves	599	43	27	0.6	-0.1	0.11	18	22	7	39	22	3.2	124.04	0.97	6766	-99.56	60.02
Canada	Escherichia coli diarrhea	Bacterium	2013	North America	North America	M,B	Artiodactyla,Anseriformes,Gruiformes,Pelecaniformes,Phoenicopteriformes,Suliformes,Passeriformes,Galliformes,Falconiformes,Lagomorpha	Mammalia,Aves	599	43	27	0.6	-0.1	0.11	18	22	7	39	22	3.2	124.04	0.97	6766	-99.56	60.02
Canada	Escherichia coli diarrhea	Bacterium	2014	North America	North America	M,B	Artiodactyla,Anseriformes,Gruiformes,Pelecaniformes,Phoenicopteriformes,Suliformes,Passeriformes,Galliformes,Falconiformes,Lagomorpha	Mammalia,Aves	599	43	27	0.6	-0.1	0.11	18	22	7	39	22	3.2	124.04	0.97	6766	-99.56	60.02
Canada	Escherichia coli diarrhea	Bacterium	2015	North America	North America	M,B	Artiodactyla,Anseriformes,Gruiformes,Pelecaniformes,Phoenicopteriformes,Suliformes,Passeriformes,Galliformes,Falconiformes,Lagomorpha	Mammalia,Aves	599	43	27	0.6	-0.1	0.11	18	22	7	39	22	3.2	124.04	0.97	6766	-99.56	60.02
Canada	Escherichia coli diarrhea	Bacterium	2016	North America	North America	M,B	Artiodactyla,Anseriformes,Gruiformes,Pelecaniformes,Phoenicopteriformes,Suliformes,Passeriformes,Galliformes,Falconiformes,Lagomorpha	Mammalia,Aves	599	43	27	0.6	-0.1	0.11	18	22	7	39	22	3.2	124.04	0.97	6766	-99.56	60.02
Canada	Escherichia coli diarrhea	Bacterium	2017	North America	North America	M,B	Artiodactyla,Anseriformes,Gruiformes,Pelecaniformes,Phoenicopteriformes,Suliformes,Passeriformes,Galliformes,Falconiformes,Lagomorpha	Mammalia,Aves	599	43	27	0.6	-0.1	0.11	18	22	7	39	22	3.2	124.04	0.97	6766	-99.56	60.02
Canada	Escherichia coli diarrhea	Bacterium	2018	North America	North America	M,B	Artiodactyla,Anseriformes,Gruiformes,Pelecaniformes,Phoenicopteriformes,Suliformes,Passeriformes,Galliformes,Falconiformes,Lagomorpha	Mammalia,Aves	599	43	27	0.6	-0.1	0.11	18	22	7	39	22	3.2	124.04	0.97	6766	-99.56	60.02
Canada	Escherichia coli diarrhea	Bacterium	2019	North America	North America	M,B	Artiodactyla,Anseriformes,Gruiformes,Pelecaniformes,Phoenicopteriformes,Suliformes,Passeriformes,Galliformes,Falconiformes,Lagomorpha	Mammalia,Aves	599	43	27	0.6	-0.1	0.11	18	22	7	39	22	3.2	124.04	0.97	6766	-99.56	60.02
Canada	Escherichia coli diarrhea	Bacterium	2020	North America	North America	M,B	Artiodactyla,Anseriformes,Gruiformes,Pelecaniformes,Phoenicopteriformes,Suliformes,Passeriformes,Galliformes,Falconiformes,Lagomorpha	Mammalia,Aves	599	43	27	0.6	-0.1	0.11	18	22	7	39	22	3.2	124.04	0.97	6766	-99.56	60.02
Canada	Giardiasis	Parasite	1972	North America	North America	M	Rodentia,Carnivora,Artiodactyla,Perissodactyla	Mammalia	599	43	27	0.6	-0.1	0.11	18	22	7	39	22	3.2	124.04	0.97	6766	-99.56	60.02
Canada	Giardiasis	Parasite	1977	North America	North America	M	Rodentia,Carnivora,Artiodactyla,Perissodactyla	Mammalia	599	43	27	0.6	-0.1	0.11	18	22	7	39	22	3.2	124.04	0.97	6766	-99.56	60.02
Canada	Giardiasis	Parasite	1986	North America	North America	M	Rodentia,Carnivora,Artiodactyla,Perissodactyla	Mammalia	599	43	27	0.6	-0.1	0.11	18	22	7	39	22	3.2	124.04	0.97	6766	-99.56	60.02
Canada	Giardiasis	Parasite	1988	North America	North America	M	Rodentia,Carnivora,Artiodactyla,Perissodactyla	Mammalia	599	43	27	0.6	-0.1	0.11	18	22	7	39	22	3.2	124.04	0.97	6766	-99.56	60.02
Canada	Giardiasis	Parasite	1993	North America	North America	M	Rodentia,Carnivora,Artiodactyla,Perissodactyla	Mammalia	599	43	27	0.6	-0.1	0.11	18	22	7	39	22	3.2	124.04	0.97	6766	-99.56	60.02
Canada	Giardiasis	Parasite	1994	North America	North America	M	Rodentia,Carnivora,Artiodactyla,Perissodactyla	Mammalia	599	43	27	0.6	-0.1	0.11	18	22	7	39	22	3.2	124.04	0.97	6766	-99.56	60.02
Canada	Giardiasis	Parasite	2000	North America	North America	M	Rodentia,Carnivora,Artiodactyla,Perissodactyla	Mammalia	599	43	27	0.6	-0.1	0.11	18	22	7	39	22	3.2	124.04	0.97	6766	-99.56	60.02
Canada	Hantavirus pulmonary syndrome	Virus	2005	North America	North America	M	Rodentia	Mammalia	599	43	27	0.6	-0.1	0.11	18	22	7	39	22	3.2	124.04	0.97	6766	-99.56	60.02
Canada	Hantavirus pulmonary syndrome	Virus	2014	North America	North America	M	Rodentia	Mammalia	599	43	27	0.6	-0.1	0.11	18	22	7	39	22	3.2	124.04	0.97	6766	-99.56	60.02
Canada	Hantavirus pulmonary syndrome	Virus	2016	North America	North America	M	Rodentia	Mammalia	599	43	27	0.6	-0.1	0.11	18	22	7	39	22	3.2	124.04	0.97	6766	-99.56	60.02
Canada	Hantaviruses - Old World	Virus	2016	North America	North America	M	Rodentia,Chiroptera	Mammalia	599	43	27	0.6	-0.1	0.11	18	22	7	39	22	3.2	124.04	0.97	6766	-99.56	60.02
Canada	Hepatitis A	Virus	1962	North America	North America	M	Primates	Mammalia	599	43	27	0.6	-0.1	0.11	18	22	7	39	22	3.2	124.04	0.97	6766	-99.56	60.02
Canada	Hepatitis A	Virus	1988	North America	North America	M	Primates	Mammalia	599	43	27	0.6	-0.1	0.11	18	22	7	39	22	3.2	124.04	0.97	6766	-99.56	60.02
Canada	Hepatitis A	Virus	1989	North America	North America	M	Primates	Mammalia	599	43	27	0.6	-0.1	0.11	18	22	7	39	22	3.2	124.04	0.97	6766	-99.56	60.02
Canada	Hepatitis A	Virus	1990	North America	North America	M	Primates	Mammalia	599	43	27	0.6	-0.1	0.11	18	22	7	39	22	3.2	124.04	0.97	6766	-99.56	60.02
Canada	Hepatitis A	Virus	1995	North America	North America	M	Primates	Mammalia	599	43	27	0.6	-0.1	0.11	18	22	7	39	22	3.2	124.04	0.97	6766	-99.56	60.02
Canada	Hepatitis A	Virus	1997	North America	North America	M	Primates	Mammalia	599	43	27	0.6	-0.1	0.11	18	22	7	39	22	3.2	124.04	0.97	6766	-99.56	60.02
Canada	Hepatitis A	Virus	1998	North America	North America	M	Primates	Mammalia	599	43	27	0.6	-0.1	0.11	18	22	7	39	22	3.2	124.04	0.97	6766	-99.56	60.02
Canada	Hepatitis A	Virus	1999	North America	North America	M	Primates	Mammalia	599	43	27	0.6	-0.1	0.11	18	22	7	39	22	3.2	124.04	0.97	6766	-99.56	60.02
Canada	Hepatitis A	Virus	2001	North America	North America	M	Primates	Mammalia	599	43	27	0.6	-0.1	0.11	18	22	7	39	22	3.2	124.04	0.97	6766	-99.56	60.02
Canada	Hepatitis A	Virus	2004	North America	North America	M	Primates	Mammalia	599	43	27	0.6	-0.1	0.11	18	22	7	39	22	3.2	124.04	0.97	6766	-99.56	60.02
Canada	Hepatitis A	Virus	2005	North America	North America	M	Primates	Mammalia	599	43	27	0.6	-0.1	0.11	18	22	7	39	22	3.2	124.04	0.97	6766	-99.56	60.02
Canada	Hepatitis A	Virus	2011	North America	North America	M	Primates	Mammalia	599	43	27	0.6	-0.1	0.11	18	22	7	39	22	3.2	124.04	0.97	6766	-99.56	60.02
Canada	Hepatitis A	Virus	2012	North America	North America	M	Primates	Mammalia	599	43	27	0.6	-0.1	0.11	18	22	7	39	22	3.2	124.04	0.97	6766	-99.56	60.02
Canada	Hepatitis A	Virus	2015	North America	North America	M	Primates	Mammalia	599	43	27	0.6	-0.1	0.11	18	22	7	39	22	3.2	124.04	0.97	6766	-99.56	60.02
Canada	Hepatitis A	Virus	2016	North America	North America	M	Primates	Mammalia	599	43	27	0.6	-0.1	0.11	18	22	7	39	22	3.2	124.04	0.97	6766	-99.56	60.02
Canada	Hepatitis A	Virus	2017	North America	North America	M	Primates	Mammalia	599	43	27	0.6	-0.1	0.11	18	22	7	39	22	3.2	124.04	0.97	6766	-99.56	60.02
Canada	Hepatitis A	Virus	2018	North America	North America	M	Primates	Mammalia	599	43	27	0.6	-0.1	0.11	18	22	7	39	22	3.2	124.04	0.97	6766	-99.56	60.02
Canada	Hepatitis B	Virus	1987	North America	North America	M	Primates	Mammalia	599	43	27	0.6	-0.1	0.11	18	22	7	39	22	3.2	124.04	0.97	6766	-99.56	60.02
Canada	Hepatitis B	Virus	1988	North America	North America	M	Primates	Mammalia	599	43	27	0.6	-0.1	0.11	18	22	7	39	22	3.2	124.04	0.97	6766	-99.56	60.02
Canada	Hepatitis B	Virus	1991	North America	North America	M	Primates	Mammalia	599	43	27	0.6	-0.1	0.11	18	22	7	39	22	3.2	124.04	0.97	6766	-99.56	60.02
Canada	Hepatitis B	Virus	2006	North America	North America	M	Primates	Mammalia	599	43	27	0.6	-0.1	0.11	18	22	7	39	22	3.2	124.04	0.97	6766	-99.56	60.02
Canada	Hepatitis B	Virus	2016	North America	North America	M	Primates	Mammalia	599	43	27	0.6	-0.1	0.11	18	22	7	39	22	3.2	124.04	0.97	6766	-99.56	60.02
Canada	Histoplasmosis	Fungus	1984	North America	North America	M,B	Chiroptera,Galliformes	Mammalia,Aves	599	43	27	0.6	-0.1	0.11	18	22	7	39	22	3.2	124.04	0.97	6766	-99.56	60.02
Canada	Histoplasmosis	Fungus	1998	North America	North America	M,B	Chiroptera,Galliformes	Mammalia,Aves	599	43	27	0.6	-0.1	0.11	18	22	7	39	22	3.2	124.04	0.97	6766	-99.56	60.02
Canada	Histoplasmosis	Fungus	2000	North America	North America	M,B	Chiroptera,Galliformes	Mammalia,Aves	599	43	27	0.6	-0.1	0.11	18	22	7	39	22	3.2	124.04	0.97	6766	-99.56	60.02
Canada	Histoplasmosis	Fungus	2003	North America	North America	M,B	Chiroptera,Galliformes	Mammalia,Aves	599	43	27	0.6	-0.1	0.11	18	22	7	39	22	3.2	124.04	0.97	6766	-99.56	60.02
Canada	Histoplasmosis	Fungus	2005	North America	North America	M,B	Chiroptera,Galliformes	Mammalia,Aves	599	43	27	0.6	-0.1	0.11	18	22	7	39	22	3.2	124.04	0.97	6766	-99.56	60.02
Canada	Histoplasmosis	Fungus	2013	North America	North America	M,B	Chiroptera,Galliformes	Mammalia,Aves	599	43	27	0.6	-0.1	0.11	18	22	7	39	22	3.2	124.04	0.97	6766	-99.56	60.02
Canada	Influenza	Virus	1918	North America	North America	M,B	Carnivora,Artiodactyla,Columbiformes,Galliformes,Passeriformes,Psittaciformes,Anseriformes,Gruiformes,Pelecaniformes,Phoenicopteriformes,Suliformes	Mammalia,Aves	599	43	27	0.6	-0.1	0.11	18	22	7	39	22	3.2	124.04	0.97	6766	-99.56	60.02
Canada	Influenza	Virus	2009	North America	North America	M,B	Carnivora,Artiodactyla,Columbiformes,Galliformes,Passeriformes,Psittaciformes,Anseriformes,Gruiformes,Pelecaniformes,Phoenicopteriformes,Suliformes	Mammalia,Aves	599	43	27	0.6	-0.1	0.11	18	22	7	39	22	3.2	124.04	0.97	6766	-99.56	60.02
Canada	Leptospirosis	Bacterium	1961	North America	North America	M,A	Artiodactyla,Carnivora,Perissodactyla,Rodentia,Marsupialia,Anura	Mammalia,Amphibia	599	43	27	0.6	-0.1	0.11	18	22	7	39	22	3.2	124.04	0.97	6766	-99.56	60.02
Canada	Leptospirosis	Bacterium	1985	North America	North America	M,A	Artiodactyla,Carnivora,Perissodactyla,Rodentia,Marsupialia,Anura	Mammalia,Amphibia	599	43	27	0.6	-0.1	0.11	18	22	7	39	22	3.2	124.04	0.97	6766	-99.56	60.02
Canada	Leptospirosis	Bacterium	1986	North America	North America	M,A	Artiodactyla,Carnivora,Perissodactyla,Rodentia,Marsupialia,Anura	Mammalia,Amphibia	599	43	27	0.6	-0.1	0.11	18	22	7	39	22	3.2	124.04	0.97	6766	-99.56	60.02
Canada	Leptospirosis	Bacterium	1997	North America	North America	M,A	Artiodactyla,Carnivora,Perissodactyla,Rodentia,Marsupialia,Anura	Mammalia,Amphibia	599	43	27	0.6	-0.1	0.11	18	22	7	39	22	3.2	124.04	0.97	6766	-99.56	60.02
Canada	Leptospirosis	Bacterium	2000	North America	North America	M,A	Artiodactyla,Carnivora,Perissodactyla,Rodentia,Marsupialia,Anura	Mammalia,Amphibia	599	43	27	0.6	-0.1	0.11	18	22	7	39	22	3.2	124.04	0.97	6766	-99.56	60.02
Canada	Listeriosis	Bacterium	1981	North America	North America	M,B,R	Artiodactyla,Anseriformes,Rodentia,Carnivora,Galliformes,Columbiformes,Erinaceomorpha,Serpentiformes,Lagomorpha,Passeriformes,Psittaciformes,Gruiformes,Pelecaniformes,Phoenicopteriformes,Suliformes,Tesudines	Mammalia,Aves,Reptilia	599	43	27	0.6	-0.1	0.11	18	22	7	39	22	3.2	124.04	0.97	6766	-99.56	60.02
Canada	Listeriosis	Bacterium	1989	North America	North America	M,B,R	Artiodactyla,Anseriformes,Rodentia,Carnivora,Galliformes,Columbiformes,Erinaceomorpha,Serpentiformes,Lagomorpha,Passeriformes,Psittaciformes,Gruiformes,Pelecaniformes,Phoenicopteriformes,Suliformes,Tesudines	Mammalia,Aves,Reptilia	599	43	27	0.6	-0.1	0.11	18	22	7	39	22	3.2	124.04	0.97	6766	-99.56	60.02
Canada	Listeriosis	Bacterium	1996	North America	North America	M,B,R	Artiodactyla,Anseriformes,Rodentia,Carnivora,Galliformes,Columbiformes,Erinaceomorpha,Serpentiformes,Lagomorpha,Passeriformes,Psittaciformes,Gruiformes,Pelecaniformes,Phoenicopteriformes,Suliformes,Tesudines	Mammalia,Aves,Reptilia	599	43	27	0.6	-0.1	0.11	18	22	7	39	22	3.2	124.04	0.97	6766	-99.56	60.02
Canada	Listeriosis	Bacterium	2002	North America	North America	M,B,R	Artiodactyla,Anseriformes,Rodentia,Carnivora,Galliformes,Columbiformes,Erinaceomorpha,Serpentiformes,Lagomorpha,Passeriformes,Psittaciformes,Gruiformes,Pelecaniformes,Phoenicopteriformes,Suliformes,Tesudines	Mammalia,Aves,Reptilia	599	43	27	0.6	-0.1	0.11	18	22	7	39	22	3.2	124.04	0.97	6766	-99.56	60.02
Canada	Listeriosis	Bacterium	2008	North America	North America	M,B,R	Artiodactyla,Anseriformes,Rodentia,Carnivora,Galliformes,Columbiformes,Erinaceomorpha,Serpentiformes,Lagomorpha,Passeriformes,Psittaciformes,Gruiformes,Pelecaniformes,Phoenicopteriformes,Suliformes,Tesudines	Mammalia,Aves,Reptilia	599	43	27	0.6	-0.1	0.11	18	22	7	39	22	3.2	124.04	0.97	6766	-99.56	60.02
Canada	Listeriosis	Bacterium	2014	North America	North America	M,B,R	Artiodactyla,Anseriformes,Rodentia,Carnivora,Galliformes,Columbiformes,Erinaceomorpha,Serpentiformes,Lagomorpha,Passeriformes,Psittaciformes,Gruiformes,Pelecaniformes,Phoenicopteriformes,Suliformes,Tesudines	Mammalia,Aves,Reptilia	599	43	27	0.6	-0.1	0.11	18	22	7	39	22	3.2	124.04	0.97	6766	-99.56	60.02
Canada	Listeriosis	Bacterium	2015	North America	North America	M,B,R	Artiodactyla,Anseriformes,Rodentia,Carnivora,Galliformes,Columbiformes,Erinaceomorpha,Serpentiformes,Lagomorpha,Passeriformes,Psittaciformes,Gruiformes,Pelecaniformes,Phoenicopteriformes,Suliformes,Tesudines	Mammalia,Aves,Reptilia	599	43	27	0.6	-0.1	0.11	18	22	7	39	22	3.2	124.04	0.97	6766	-99.56	60.02
Canada	Listeriosis	Bacterium	2016	North America	North America	M,B,R	Artiodactyla,Anseriformes,Rodentia,Carnivora,Galliformes,Columbiformes,Erinaceomorpha,Serpentiformes,Lagomorpha,Passeriformes,Psittaciformes,Gruiformes,Pelecaniformes,Phoenicopteriformes,Suliformes,Tesudines	Mammalia,Aves,Reptilia	599	43	27	0.6	-0.1	0.11	18	22	7	39	22	3.2	124.04	0.97	6766	-99.56	60.02
Canada	Listeriosis	Bacterium	2019	North America	North America	M,B,R	Artiodactyla,Anseriformes,Rodentia,Carnivora,Galliformes,Columbiformes,Erinaceomorpha,Serpentiformes,Lagomorpha,Passeriformes,Psittaciformes,Gruiformes,Pelecaniformes,Phoenicopteriformes,Suliformes,Tesudines	Mammalia,Aves,Reptilia	599	43	27	0.6	-0.1	0.11	18	22	7	39	22	3.2	124.04	0.97	6766	-99.56	60.02
Canada	Mycobacteriosis - miscellaneous nontuberculous	Bacterium	2002	North America	North America	M,B	Artiodactyla,Galliformes,Psittaciformes	Mammalia,Aves	599	43	27	0.6	-0.1	0.11	18	22	7	39	22	3.2	124.04	0.97	6766	-99.56	60.02
Canada	Mycobacteriosis - miscellaneous nontuberculous	Bacterium	2003	North America	North America	M,B	Artiodactyla,Galliformes,Psittaciformes	Mammalia,Aves	599	43	27	0.6	-0.1	0.11	18	22	7	39	22	3.2	124.04	0.97	6766	-99.56	60.02
Canada	Mycobacteriosis - miscellaneous nontuberculous	Bacterium	2015	North America	North America	M,B	Artiodactyla,Galliformes,Psittaciformes	Mammalia,Aves	599	43	27	0.6	-0.1	0.11	18	22	7	39	22	3.2	124.04	0.97	6766	-99.56	60.02
Canada	Ornithosis	Bacterium	1961	North America	North America	M,B	Psittaciformes,Columbiformes,Galliformes,Anseriformes,Carnivora,Artiodactyla	Mammalia,Aves	599	43	27	0.6	-0.1	0.11	18	22	7	39	22	3.2	124.04	0.97	6766	-99.56	60.02
Canada	Ornithosis	Bacterium	1968	North America	North America	M,B	Psittaciformes,Columbiformes,Galliformes,Anseriformes,Carnivora,Artiodactyla	Mammalia,Aves	599	43	27	0.6	-0.1	0.11	18	22	7	39	22	3.2	124.04	0.97	6766	-99.56	60.02
Canada	Q-fever	Bacterium	1958	North America	North America	M,B,I	Artiodactyla,Rodentia,Lagomorpha,Ixodida,Diprotodonta,Marsupialia,Carnivora,Perissodactyla,Columbiformes,Galliformes,Psittaciformes,Anseriformes,Gruiformes,Pelecaniformes,Phoenicopteriformes,Suliformes	Mammalia,Aves,Arachnida	599	43	27	0.6	-0.1	0.11	18	22	7	39	22	3.2	124.04	0.97	6766	-99.56	60.02
Canada	Q-fever	Bacterium	1984	North America	North America	M,B,I	Artiodactyla,Rodentia,Lagomorpha,Ixodida,Diprotodonta,Marsupialia,Carnivora,Perissodactyla,Columbiformes,Galliformes,Psittaciformes,Anseriformes,Gruiformes,Pelecaniformes,Phoenicopteriformes,Suliformes	Mammalia,Aves,Arachnida	599	43	27	0.6	-0.1	0.11	18	22	7	39	22	3.2	124.04	0.97	6766	-99.56	60.02
Canada	Q-fever	Bacterium	1985	North America	North America	M,B,I	Artiodactyla,Rodentia,Lagomorpha,Ixodida,Diprotodonta,Marsupialia,Carnivora,Perissodactyla,Columbiformes,Galliformes,Psittaciformes,Anseriformes,Gruiformes,Pelecaniformes,Phoenicopteriformes,Suliformes	Mammalia,Aves,Arachnida	599	43	27	0.6	-0.1	0.11	18	22	7	39	22	3.2	124.04	0.97	6766	-99.56	60.02
Canada	Q-fever	Bacterium	1987	North America	North America	M,B,I	Artiodactyla,Rodentia,Lagomorpha,Ixodida,Diprotodonta,Marsupialia,Carnivora,Perissodactyla,Columbiformes,Galliformes,Psittaciformes,Anseriformes,Gruiformes,Pelecaniformes,Phoenicopteriformes,Suliformes	Mammalia,Aves,Arachnida	599	43	27	0.6	-0.1	0.11	18	22	7	39	22	3.2	124.04	0.97	6766	-99.56	60.02
Canada	Q-fever	Bacterium	1991	North America	North America	M,B,I	Artiodactyla,Rodentia,Lagomorpha,Ixodida,Diprotodonta,Marsupialia,Carnivora,Perissodactyla,Columbiformes,Galliformes,Psittaciformes,Anseriformes,Gruiformes,Pelecaniformes,Phoenicopteriformes,Suliformes	Mammalia,Aves,Arachnida	599	43	27	0.6	-0.1	0.11	18	22	7	39	22	3.2	124.04	0.97	6766	-99.56	60.02
Canada	Q-fever	Bacterium	1996	North America	North America	M,B,I	Artiodactyla,Rodentia,Lagomorpha,Ixodida,Diprotodonta,Marsupialia,Carnivora,Perissodactyla,Columbiformes,Galliformes,Psittaciformes,Anseriformes,Gruiformes,Pelecaniformes,Phoenicopteriformes,Suliformes	Mammalia,Aves,Arachnida	599	43	27	0.6	-0.1	0.11	18	22	7	39	22	3.2	124.04	0.97	6766	-99.56	60.02
Canada	Q-fever	Bacterium	1999	North America	North America	M,B,I	Artiodactyla,Rodentia,Lagomorpha,Ixodida,Diprotodonta,Marsupialia,Carnivora,Perissodactyla,Columbiformes,Galliformes,Psittaciformes,Anseriformes,Gruiformes,Pelecaniformes,Phoenicopteriformes,Suliformes	Mammalia,Aves,Arachnida	599	43	27	0.6	-0.1	0.11	18	22	7	39	22	3.2	124.04	0.97	6766	-99.56	60.02
Canada	Q-fever	Bacterium	2014	North America	North America	M,B,I	Artiodactyla,Rodentia,Lagomorpha,Ixodida,Diprotodonta,Marsupialia,Carnivora,Perissodactyla,Columbiformes,Galliformes,Psittaciformes,Anseriformes,Gruiformes,Pelecaniformes,Phoenicopteriformes,Suliformes	Mammalia,Aves,Arachnida	599	43	27	0.6	-0.1	0.11	18	22	7	39	22	3.2	124.04	0.97	6766	-99.56	60.02
Canada	Rabies	Virus	1988	North America	North America	M	Carnivora,Chiroptera,Rodentia,Lagomorpha	Mammalia	599	43	27	0.6	-0.1	0.11	18	22	7	39	22	3.2	124.04	0.97	6766	-99.56	60.02
Canada	Rabies	Virus	2002	North America	North America	M	Carnivora,Chiroptera,Rodentia,Lagomorpha	Mammalia	599	43	27	0.6	-0.1	0.11	18	22	7	39	22	3.2	124.04	0.97	6766	-99.56	60.02
Canada	Relapsing fever	Bacterium	1932	North America	North America	M,I	Rodentia,Ixodida,Acarina,Anoplura	Mammalia,Arachnida,Insecta	599	43	27	0.6	-0.1	0.11	18	22	7	39	22	3.2	124.04	0.97	6766	-99.56	60.02
Canada	Respiratory viruses - miscellaneous	Virus	2003	North America	North America	M	Primates	Mammalia	599	43	27	0.6	-0.1	0.11	18	22	7	39	22	3.2	124.04	0.97	6766	-99.56	60.02
Canada	Respiratory viruses - miscellaneous	Virus	2006	North America	North America	M	Primates	Mammalia	599	43	27	0.6	-0.1	0.11	18	22	7	39	22	3.2	124.04	0.97	6766	-99.56	60.02
Canada	Respiratory viruses - miscellaneous	Virus	2008	North America	North America	M	Primates	Mammalia	599	43	27	0.6	-0.1	0.11	18	22	7	39	22	3.2	124.04	0.97	6766	-99.56	60.02
Canada	Respiratory viruses - miscellaneous	Virus	2013	North America	North America	M	Primates	Mammalia	599	43	27	0.6	-0.1	0.11	18	22	7	39	22	3.2	124.04	0.97	6766	-99.56	60.02
Canada	Respiratory viruses - miscellaneous	Virus	2018	North America	North America	M	Primates	Mammalia	599	43	27	0.6	-0.1	0.11	18	22	7	39	22	3.2	124.04	0.97	6766	-99.56	60.02
Canada	Rotavirus infection	Virus	1985	North America	North America	M	Artiodactyla	Mammalia	599	43	27	0.6	-0.1	0.11	18	22	7	39	22	3.2	124.04	0.97	6766	-99.56	60.02
Canada	Rotavirus infection	Virus	1991	North America	North America	M	Artiodactyla	Mammalia	599	43	27	0.6	-0.1	0.11	18	22	7	39	22	3.2	124.04	0.97	6766	-99.56	60.02
Canada	Rotavirus infection	Virus	1997	North America	North America	M	Artiodactyla	Mammalia	599	43	27	0.6	-0.1	0.11	18	22	7	39	22	3.2	124.04	0.97	6766	-99.56	60.02
Canada	Salmonellosis	Bacterium	1949	North America	North America	M,B,R	Artiodactyla,Rodentia,Lagomorpha,Galliformes,Squamata,Charadriiformes,Columbiformes,Falconiformes,Passeriformes,Psittaciformes,Anseriformes,Gruiformes,Pelecaniformes,Phoenicopteriformes,Suliformes,Testudoformes	Mammalia,Aves,Reptilia	599	43	27	0.6	-0.1	0.11	18	22	7	39	22	3.2	124.04	0.97	6766	-99.56	60.02
Canada	Salmonellosis	Bacterium	1960	North America	North America	M,B,R	Artiodactyla,Rodentia,Lagomorpha,Galliformes,Squamata,Charadriiformes,Columbiformes,Falconiformes,Passeriformes,Psittaciformes,Anseriformes,Gruiformes,Pelecaniformes,Phoenicopteriformes,Suliformes,Testudoformes	Mammalia,Aves,Reptilia	599	43	27	0.6	-0.1	0.11	18	22	7	39	22	3.2	124.04	0.97	6766	-99.56	60.02
Canada	Salmonellosis	Bacterium	1966	North America	North America	M,B,R	Artiodactyla,Rodentia,Lagomorpha,Galliformes,Squamata,Charadriiformes,Columbiformes,Falconiformes,Passeriformes,Psittaciformes,Anseriformes,Gruiformes,Pelecaniformes,Phoenicopteriformes,Suliformes,Testudoformes	Mammalia,Aves,Reptilia	599	43	27	0.6	-0.1	0.11	18	22	7	39	22	3.2	124.04	0.97	6766	-99.56	60.02
Canada	Salmonellosis	Bacterium	1967	North America	North America	M,B,R	Artiodactyla,Rodentia,Lagomorpha,Galliformes,Squamata,Charadriiformes,Columbiformes,Falconiformes,Passeriformes,Psittaciformes,Anseriformes,Gruiformes,Pelecaniformes,Phoenicopteriformes,Suliformes,Testudoformes	Mammalia,Aves,Reptilia	599	43	27	0.6	-0.1	0.11	18	22	7	39	22	3.2	124.04	0.97	6766	-99.56	60.02
Canada	Salmonellosis	Bacterium	1973	North America	North America	M,B,R	Artiodactyla,Rodentia,Lagomorpha,Galliformes,Squamata,Charadriiformes,Columbiformes,Falconiformes,Passeriformes,Psittaciformes,Anseriformes,Gruiformes,Pelecaniformes,Phoenicopteriformes,Suliformes,Testudoformes	Mammalia,Aves,Reptilia	599	43	27	0.6	-0.1	0.11	18	22	7	39	22	3.2	124.04	0.97	6766	-99.56	60.02
Canada	Salmonellosis	Bacterium	1979	North America	North America	M,B,R	Artiodactyla,Rodentia,Lagomorpha,Galliformes,Squamata,Charadriiformes,Columbiformes,Falconiformes,Passeriformes,Psittaciformes,Anseriformes,Gruiformes,Pelecaniformes,Phoenicopteriformes,Suliformes,Testudoformes	Mammalia,Aves,Reptilia	599	43	27	0.6	-0.1	0.11	18	22	7	39	22	3.2	124.04	0.97	6766	-99.56	60.02
Canada	Salmonellosis	Bacterium	1980	North America	North America	M,B,R	Artiodactyla,Rodentia,Lagomorpha,Galliformes,Squamata,Charadriiformes,Columbiformes,Falconiformes,Passeriformes,Psittaciformes,Anseriformes,Gruiformes,Pelecaniformes,Phoenicopteriformes,Suliformes,Testudoformes	Mammalia,Aves,Reptilia	599	43	27	0.6	-0.1	0.11	18	22	7	39	22	3.2	124.04	0.97	6766	-99.56	60.02
Canada	Salmonellosis	Bacterium	1982	North America	North America	M,B,R	Artiodactyla,Rodentia,Lagomorpha,Galliformes,Squamata,Charadriiformes,Columbiformes,Falconiformes,Passeriformes,Psittaciformes,Anseriformes,Gruiformes,Pelecaniformes,Phoenicopteriformes,Suliformes,Testudoformes	Mammalia,Aves,Reptilia	599	43	27	0.6	-0.1	0.11	18	22	7	39	22	3.2	124.04	0.97	6766	-99.56	60.02
Canada	Salmonellosis	Bacterium	1983	North America	North America	M,B,R	Artiodactyla,Rodentia,Lagomorpha,Galliformes,Squamata,Charadriiformes,Columbiformes,Falconiformes,Passeriformes,Psittaciformes,Anseriformes,Gruiformes,Pelecaniformes,Phoenicopteriformes,Suliformes,Testudoformes	Mammalia,Aves,Reptilia	599	43	27	0.6	-0.1	0.11	18	22	7	39	22	3.2	124.04	0.97	6766	-99.56	60.02
Canada	Salmonellosis	Bacterium	1984	North America	North America	M,B,R	Artiodactyla,Rodentia,Lagomorpha,Galliformes,Squamata,Charadriiformes,Columbiformes,Falconiformes,Passeriformes,Psittaciformes,Anseriformes,Gruiformes,Pelecaniformes,Phoenicopteriformes,Suliformes,Testudoformes	Mammalia,Aves,Reptilia	599	43	27	0.6	-0.1	0.11	18	22	7	39	22	3.2	124.04	0.97	6766	-99.56	60.02
Canada	Salmonellosis	Bacterium	1985	North America	North America	M,B,R	Artiodactyla,Rodentia,Lagomorpha,Galliformes,Squamata,Charadriiformes,Columbiformes,Falconiformes,Passeriformes,Psittaciformes,Anseriformes,Gruiformes,Pelecaniformes,Phoenicopteriformes,Suliformes,Testudoformes	Mammalia,Aves,Reptilia	599	43	27	0.6	-0.1	0.11	18	22	7	39	22	3.2	124.04	0.97	6766	-99.56	60.02
Canada	Salmonellosis	Bacterium	1988	North America	North America	M,B,R	Artiodactyla,Rodentia,Lagomorpha,Galliformes,Squamata,Charadriiformes,Columbiformes,Falconiformes,Passeriformes,Psittaciformes,Anseriformes,Gruiformes,Pelecaniformes,Phoenicopteriformes,Suliformes,Testudoformes	Mammalia,Aves,Reptilia	599	43	27	0.6	-0.1	0.11	18	22	7	39	22	3.2	124.04	0.97	6766	-99.56	60.02
Canada	Salmonellosis	Bacterium	1990	North America	North America	M,B,R	Artiodactyla,Rodentia,Lagomorpha,Galliformes,Squamata,Charadriiformes,Columbiformes,Falconiformes,Passeriformes,Psittaciformes,Anseriformes,Gruiformes,Pelecaniformes,Phoenicopteriformes,Suliformes,Testudoformes	Mammalia,Aves,Reptilia	599	43	27	0.6	-0.1	0.11	18	22	7	39	22	3.2	124.04	0.97	6766	-99.56	60.02
Canada	Salmonellosis	Bacterium	1991	North America	North America	M,B,R	Artiodactyla,Rodentia,Lagomorpha,Galliformes,Squamata,Charadriiformes,Columbiformes,Falconiformes,Passeriformes,Psittaciformes,Anseriformes,Gruiformes,Pelecaniformes,Phoenicopteriformes,Suliformes,Testudoformes	Mammalia,Aves,Reptilia	599	43	27	0.6	-0.1	0.11	18	22	7	39	22	3.2	124.04	0.97	6766	-99.56	60.02
Canada	Salmonellosis	Bacterium	1992	North America	North America	M,B,R	Artiodactyla,Rodentia,Lagomorpha,Galliformes,Squamata,Charadriiformes,Columbiformes,Falconiformes,Passeriformes,Psittaciformes,Anseriformes,Gruiformes,Pelecaniformes,Phoenicopteriformes,Suliformes,Testudoformes	Mammalia,Aves,Reptilia	599	43	27	0.6	-0.1	0.11	18	22	7	39	22	3.2	124.04	0.97	6766	-99.56	60.02
Canada	Salmonellosis	Bacterium	1994	North America	North America	M,B,R	Artiodactyla,Rodentia,Lagomorpha,Galliformes,Squamata,Charadriiformes,Columbiformes,Falconiformes,Passeriformes,Psittaciformes,Anseriformes,Gruiformes,Pelecaniformes,Phoenicopteriformes,Suliformes,Testudoformes	Mammalia,Aves,Reptilia	599	43	27	0.6	-0.1	0.11	18	22	7	39	22	3.2	124.04	0.97	6766	-99.56	60.02
Canada	Salmonellosis	Bacterium	1995	North America	North America	M,B,R	Artiodactyla,Rodentia,Lagomorpha,Galliformes,Squamata,Charadriiformes,Columbiformes,Falconiformes,Passeriformes,Psittaciformes,Anseriformes,Gruiformes,Pelecaniformes,Phoenicopteriformes,Suliformes,Testudoformes	Mammalia,Aves,Reptilia	599	43	27	0.6	-0.1	0.11	18	22	7	39	22	3.2	124.04	0.97	6766	-99.56	60.02
Canada	Salmonellosis	Bacterium	1997	North America	North America	M,B,R	Artiodactyla,Rodentia,Lagomorpha,Galliformes,Squamata,Charadriiformes,Columbiformes,Falconiformes,Passeriformes,Psittaciformes,Anseriformes,Gruiformes,Pelecaniformes,Phoenicopteriformes,Suliformes,Testudoformes	Mammalia,Aves,Reptilia	599	43	27	0.6	-0.1	0.11	18	22	7	39	22	3.2	124.04	0.97	6766	-99.56	60.02
Canada	Salmonellosis	Bacterium	1998	North America	North America	M,B,R	Artiodactyla,Rodentia,Lagomorpha,Galliformes,Squamata,Charadriiformes,Columbiformes,Falconiformes,Passeriformes,Psittaciformes,Anseriformes,Gruiformes,Pelecaniformes,Phoenicopteriformes,Suliformes,Testudoformes	Mammalia,Aves,Reptilia	599	43	27	0.6	-0.1	0.11	18	22	7	39	22	3.2	124.04	0.97	6766	-99.56	60.02
Canada	Salmonellosis	Bacterium	1999	North America	North America	M,B,R	Artiodactyla,Rodentia,Lagomorpha,Galliformes,Squamata,Charadriiformes,Columbiformes,Falconiformes,Passeriformes,Psittaciformes,Anseriformes,Gruiformes,Pelecaniformes,Phoenicopteriformes,Suliformes,Testudoformes	Mammalia,Aves,Reptilia	599	43	27	0.6	-0.1	0.11	18	22	7	39	22	3.2	124.04	0.97	6766	-99.56	60.02
Canada	Salmonellosis	Bacterium	2000	North America	North America	M,B,R	Artiodactyla,Rodentia,Lagomorpha,Galliformes,Squamata,Charadriiformes,Columbiformes,Falconiformes,Passeriformes,Psittaciformes,Anseriformes,Gruiformes,Pelecaniformes,Phoenicopteriformes,Suliformes,Testudoformes	Mammalia,Aves,Reptilia	599	43	27	0.6	-0.1	0.11	18	22	7	39	22	3.2	124.04	0.97	6766	-99.56	60.02
Canada	Salmonellosis	Bacterium	2001	North America	North America	M,B,R	Artiodactyla,Rodentia,Lagomorpha,Galliformes,Squamata,Charadriiformes,Columbiformes,Falconiformes,Passeriformes,Psittaciformes,Anseriformes,Gruiformes,Pelecaniformes,Phoenicopteriformes,Suliformes,Testudoformes	Mammalia,Aves,Reptilia	599	43	27	0.6	-0.1	0.11	18	22	7	39	22	3.2	124.04	0.97	6766	-99.56	60.02
Canada	Salmonellosis	Bacterium	2002	North America	North America	M,B,R	Artiodactyla,Rodentia,Lagomorpha,Galliformes,Squamata,Charadriiformes,Columbiformes,Falconiformes,Passeriformes,Psittaciformes,Anseriformes,Gruiformes,Pelecaniformes,Phoenicopteriformes,Suliformes,Testudoformes	Mammalia,Aves,Reptilia	599	43	27	0.6	-0.1	0.11	18	22	7	39	22	3.2	124.04	0.97	6766	-99.56	60.02
Canada	Salmonellosis	Bacterium	2003	North America	North America	M,B,R	Artiodactyla,Rodentia,Lagomorpha,Galliformes,Squamata,Charadriiformes,Columbiformes,Falconiformes,Passeriformes,Psittaciformes,Anseriformes,Gruiformes,Pelecaniformes,Phoenicopteriformes,Suliformes,Testudoformes	Mammalia,Aves,Reptilia	599	43	27	0.6	-0.1	0.11	18	22	7	39	22	3.2	124.04	0.97	6766	-99.56	60.02
Canada	Salmonellosis	Bacterium	2004	North America	North America	M,B,R	Artiodactyla,Rodentia,Lagomorpha,Galliformes,Squamata,Charadriiformes,Columbiformes,Falconiformes,Passeriformes,Psittaciformes,Anseriformes,Gruiformes,Pelecaniformes,Phoenicopteriformes,Suliformes,Testudoformes	Mammalia,Aves,Reptilia	599	43	27	0.6	-0.1	0.11	18	22	7	39	22	3.2	124.04	0.97	6766	-99.56	60.02
Canada	Salmonellosis	Bacterium	2005	North America	North America	M,B,R	Artiodactyla,Rodentia,Lagomorpha,Galliformes,Squamata,Charadriiformes,Columbiformes,Falconiformes,Passeriformes,Psittaciformes,Anseriformes,Gruiformes,Pelecaniformes,Phoenicopteriformes,Suliformes,Testudoformes	Mammalia,Aves,Reptilia	599	43	27	0.6	-0.1	0.11	18	22	7	39	22	3.2	124.04	0.97	6766	-99.56	60.02
Canada	Salmonellosis	Bacterium	2006	North America	North America	M,B,R	Artiodactyla,Rodentia,Lagomorpha,Galliformes,Squamata,Charadriiformes,Columbiformes,Falconiformes,Passeriformes,Psittaciformes,Anseriformes,Gruiformes,Pelecaniformes,Phoenicopteriformes,Suliformes,Testudoformes	Mammalia,Aves,Reptilia	599	43	27	0.6	-0.1	0.11	18	22	7	39	22	3.2	124.04	0.97	6766	-99.56	60.02
Canada	Salmonellosis	Bacterium	2007	North America	North America	M,B,R	Artiodactyla,Rodentia,Lagomorpha,Galliformes,Squamata,Charadriiformes,Columbiformes,Falconiformes,Passeriformes,Psittaciformes,Anseriformes,Gruiformes,Pelecaniformes,Phoenicopteriformes,Suliformes,Testudoformes	Mammalia,Aves,Reptilia	599	43	27	0.6	-0.1	0.11	18	22	7	39	22	3.2	124.04	0.97	6766	-99.56	60.02
Canada	Salmonellosis	Bacterium	2008	North America	North America	M,B,R	Artiodactyla,Rodentia,Lagomorpha,Galliformes,Squamata,Charadriiformes,Columbiformes,Falconiformes,Passeriformes,Psittaciformes,Anseriformes,Gruiformes,Pelecaniformes,Phoenicopteriformes,Suliformes,Testudoformes	Mammalia,Aves,Reptilia	599	43	27	0.6	-0.1	0.11	18	22	7	39	22	3.2	124.04	0.97	6766	-99.56	60.02
Canada	Salmonellosis	Bacterium	2009	North America	North America	M,B,R	Artiodactyla,Rodentia,Lagomorpha,Galliformes,Squamata,Charadriiformes,Columbiformes,Falconiformes,Passeriformes,Psittaciformes,Anseriformes,Gruiformes,Pelecaniformes,Phoenicopteriformes,Suliformes,Testudoformes	Mammalia,Aves,Reptilia	599	43	27	0.6	-0.1	0.11	18	22	7	39	22	3.2	124.04	0.97	6766	-99.56	60.02
Canada	Salmonellosis	Bacterium	2010	North America	North America	M,B,R	Artiodactyla,Rodentia,Lagomorpha,Galliformes,Squamata,Charadriiformes,Columbiformes,Falconiformes,Passeriformes,Psittaciformes,Anseriformes,Gruiformes,Pelecaniformes,Phoenicopteriformes,Suliformes,Testudoformes	Mammalia,Aves,Reptilia	599	43	27	0.6	-0.1	0.11	18	22	7	39	22	3.2	124.04	0.97	6766	-99.56	60.02
Canada	Salmonellosis	Bacterium	2011	North America	North America	M,B,R	Artiodactyla,Rodentia,Lagomorpha,Galliformes,Squamata,Charadriiformes,Columbiformes,Falconiformes,Passeriformes,Psittaciformes,Anseriformes,Gruiformes,Pelecaniformes,Phoenicopteriformes,Suliformes,Testudoformes	Mammalia,Aves,Reptilia	599	43	27	0.6	-0.1	0.11	18	22	7	39	22	3.2	124.04	0.97	6766	-99.56	60.02
Canada	Salmonellosis	Bacterium	2012	North America	North America	M,B,R	Artiodactyla,Rodentia,Lagomorpha,Galliformes,Squamata,Charadriiformes,Columbiformes,Falconiformes,Passeriformes,Psittaciformes,Anseriformes,Gruiformes,Pelecaniformes,Phoenicopteriformes,Suliformes,Testudoformes	Mammalia,Aves,Reptilia	599	43	27	0.6	-0.1	0.11	18	22	7	39	22	3.2	124.04	0.97	6766	-99.56	60.02
Canada	Salmonellosis	Bacterium	2013	North America	North America	M,B,R	Artiodactyla,Rodentia,Lagomorpha,Galliformes,Squamata,Charadriiformes,Columbiformes,Falconiformes,Passeriformes,Psittaciformes,Anseriformes,Gruiformes,Pelecaniformes,Phoenicopteriformes,Suliformes,Testudoformes	Mammalia,Aves,Reptilia	599	43	27	0.6	-0.1	0.11	18	22	7	39	22	3.2	124.04	0.97	6766	-99.56	60.02
Canada	Salmonellosis	Bacterium	2014	North America	North America	M,B,R	Artiodactyla,Rodentia,Lagomorpha,Galliformes,Squamata,Charadriiformes,Columbiformes,Falconiformes,Passeriformes,Psittaciformes,Anseriformes,Gruiformes,Pelecaniformes,Phoenicopteriformes,Suliformes,Testudoformes	Mammalia,Aves,Reptilia	599	43	27	0.6	-0.1	0.11	18	22	7	39	22	3.2	124.04	0.97	6766	-99.56	60.02
Canada	Salmonellosis	Bacterium	2015	North America	North America	M,B,R	Artiodactyla,Rodentia,Lagomorpha,Galliformes,Squamata,Charadriiformes,Columbiformes,Falconiformes,Passeriformes,Psittaciformes,Anseriformes,Gruiformes,Pelecaniformes,Phoenicopteriformes,Suliformes,Testudoformes	Mammalia,Aves,Reptilia	599	43	27	0.6	-0.1	0.11	18	22	7	39	22	3.2	124.04	0.97	6766	-99.56	60.02
Canada	Salmonellosis	Bacterium	2016	North America	North America	M,B,R	Artiodactyla,Rodentia,Lagomorpha,Galliformes,Squamata,Charadriiformes,Columbiformes,Falconiformes,Passeriformes,Psittaciformes,Anseriformes,Gruiformes,Pelecaniformes,Phoenicopteriformes,Suliformes,Testudoformes	Mammalia,Aves,Reptilia	599	43	27	0.6	-0.1	0.11	18	22	7	39	22	3.2	124.04	0.97	6766	-99.56	60.02
Canada	Salmonellosis	Bacterium	2017	North America	North America	M,B,R	Artiodactyla,Rodentia,Lagomorpha,Galliformes,Squamata,Charadriiformes,Columbiformes,Falconiformes,Passeriformes,Psittaciformes,Anseriformes,Gruiformes,Pelecaniformes,Phoenicopteriformes,Suliformes,Testudoformes	Mammalia,Aves,Reptilia	599	43	27	0.6	-0.1	0.11	18	22	7	39	22	3.2	124.04	0.97	6766	-99.56	60.02
Canada	Salmonellosis	Bacterium	2018	North America	North America	M,B,R	Artiodactyla,Rodentia,Lagomorpha,Galliformes,Squamata,Charadriiformes,Columbiformes,Falconiformes,Passeriformes,Psittaciformes,Anseriformes,Gruiformes,Pelecaniformes,Phoenicopteriformes,Suliformes,Testudoformes	Mammalia,Aves,Reptilia	599	43	27	0.6	-0.1	0.11	18	22	7	39	22	3.2	124.04	0.97	6766	-99.56	60.02
Canada	Salmonellosis	Bacterium	2019	North America	North America	M,B,R	Artiodactyla,Rodentia,Lagomorpha,Galliformes,Squamata,Charadriiformes,Columbiformes,Falconiformes,Passeriformes,Psittaciformes,Anseriformes,Gruiformes,Pelecaniformes,Phoenicopteriformes,Suliformes,Testudoformes	Mammalia,Aves,Reptilia	599	43	27	0.6	-0.1	0.11	18	22	7	39	22	3.2	124.04	0.97	6766	-99.56	60.02
Canada	Salmonellosis	Bacterium	2020	North America	North America	M,B,R	Artiodactyla,Rodentia,Lagomorpha,Galliformes,Squamata,Charadriiformes,Columbiformes,Falconiformes,Passeriformes,Psittaciformes,Anseriformes,Gruiformes,Pelecaniformes,Phoenicopteriformes,Suliformes,Testudoformes	Mammalia,Aves,Reptilia	599	43	27	0.6	-0.1	0.11	18	22	7	39	22	3.2	124.04	0.97	6766	-99.56	60.02
Canada	Sarcocystosis	Parasite	2011	North America	North America	M	Artiodactyla	Mammalia	599	43	27	0.6	-0.1	0.11	18	22	7	39	22	3.2	124.04	0.97	6766	-99.56	60.02
Canada	SARS	Virus	2003	North America	North America	M	Chiroptera,Carnivora	Mammalia	599	43	27	0.6	-0.1	0.11	18	22	7	39	22	3.2	124.04	0.97	6766	-99.56	60.02
Canada	Schistosomiasis - haematobium	Parasite	2013	North America	North America	M,I	Stylommatophora,Basommatophora,Primates	Mammalia,Gastropoda	599	43	27	0.6	-0.1	0.11	18	22	7	39	22	3.2	124.04	0.97	6766	-99.56	60.02
Canada	Shigellosis	Bacterium	1958	North America	North America	M	Primates	Mammalia	599	43	27	0.6	-0.1	0.11	18	22	7	39	22	3.2	124.04	0.97	6766	-99.56	60.02
Canada	Shigellosis	Bacterium	1959	North America	North America	M	Primates	Mammalia	599	43	27	0.6	-0.1	0.11	18	22	7	39	22	3.2	124.04	0.97	6766	-99.56	60.02
Canada	Shigellosis	Bacterium	1960	North America	North America	M	Primates	Mammalia	599	43	27	0.6	-0.1	0.11	18	22	7	39	22	3.2	124.04	0.97	6766	-99.56	60.02
Canada	Shigellosis	Bacterium	1961	North America	North America	M	Primates	Mammalia	599	43	27	0.6	-0.1	0.11	18	22	7	39	22	3.2	124.04	0.97	6766	-99.56	60.02
Canada	Shigellosis	Bacterium	1962	North America	North America	M	Primates	Mammalia	599	43	27	0.6	-0.1	0.11	18	22	7	39	22	3.2	124.04	0.97	6766	-99.56	60.02
Canada	Shigellosis	Bacterium	1974	North America	North America	M	Primates	Mammalia	599	43	27	0.6	-0.1	0.11	18	22	7	39	22	3.2	124.04	0.97	6766	-99.56	60.02
Canada	Shigellosis	Bacterium	1977	North America	North America	M	Primates	Mammalia	599	43	27	0.6	-0.1	0.11	18	22	7	39	22	3.2	124.04	0.97	6766	-99.56	60.02
Canada	Shigellosis	Bacterium	1978	North America	North America	M	Primates	Mammalia	599	43	27	0.6	-0.1	0.11	18	22	7	39	22	3.2	124.04	0.97	6766	-99.56	60.02
Canada	Shigellosis	Bacterium	1984	North America	North America	M	Primates	Mammalia	599	43	27	0.6	-0.1	0.11	18	22	7	39	22	3.2	124.04	0.97	6766	-99.56	60.02
Canada	Shigellosis	Bacterium	1985	North America	North America	M	Primates	Mammalia	599	43	27	0.6	-0.1	0.11	18	22	7	39	22	3.2	124.04	0.97	6766	-99.56	60.02
Canada	Shigellosis	Bacterium	1988	North America	North America	M	Primates	Mammalia	599	43	27	0.6	-0.1	0.11	18	22	7	39	22	3.2	124.04	0.97	6766	-99.56	60.02
Canada	Shigellosis	Bacterium	1990	North America	North America	M	Primates	Mammalia	599	43	27	0.6	-0.1	0.11	18	22	7	39	22	3.2	124.04	0.97	6766	-99.56	60.02
Canada	Shigellosis	Bacterium	1997	North America	North America	M	Primates	Mammalia	599	43	27	0.6	-0.1	0.11	18	22	7	39	22	3.2	124.04	0.97	6766	-99.56	60.02
Canada	Shigellosis	Bacterium	1998	North America	North America	M	Primates	Mammalia	599	43	27	0.6	-0.1	0.11	18	22	7	39	22	3.2	124.04	0.97	6766	-99.56	60.02
Canada	Shigellosis	Bacterium	1999	North America	North America	M	Primates	Mammalia	599	43	27	0.6	-0.1	0.11	18	22	7	39	22	3.2	124.04	0.97	6766	-99.56	60.02
Canada	Shigellosis	Bacterium	2002	North America	North America	M	Primates	Mammalia	599	43	27	0.6	-0.1	0.11	18	22	7	39	22	3.2	124.04	0.97	6766	-99.56	60.02
Canada	Shigellosis	Bacterium	2007	North America	North America	M	Primates	Mammalia	599	43	27	0.6	-0.1	0.11	18	22	7	39	22	3.2	124.04	0.97	6766	-99.56	60.02
Canada	Shigellosis	Bacterium	2015	North America	North America	M	Primates	Mammalia	599	43	27	0.6	-0.1	0.11	18	22	7	39	22	3.2	124.04	0.97	6766	-99.56	60.02
Canada	St. Louis encephalitis	Virus	1975	North America	North America	M,B,I	Chiroptera,Edentata,Marsupialia,Columbiformes,Passeriformes,Ciconiiformes,Anseriformes,Gruiformes,Pelecaniformes,Phoenicopteriformes,Suliformes,Diptera	Mammalia,Aves,Insecta	599	43	27	0.6	-0.1	0.11	18	22	7	39	22	3.2	124.04	0.97	6766	-99.56	60.02
Canada	Staphylococcal food poisoning	Bacterium	1944	North America	North America	M	Artiodactyla,Carnivora	Mammalia	599	43	27	0.6	-0.1	0.11	18	22	7	39	22	3.2	124.04	0.97	6766	-99.56	60.02
Canada	Staphylococcal food poisoning	Bacterium	1961	North America	North America	M	Artiodactyla,Carnivora	Mammalia	599	43	27	0.6	-0.1	0.11	18	22	7	39	22	3.2	124.04	0.97	6766	-99.56	60.02
Canada	Staphylococcal food poisoning	Bacterium	1962	North America	North America	M	Artiodactyla,Carnivora	Mammalia	599	43	27	0.6	-0.1	0.11	18	22	7	39	22	3.2	124.04	0.97	6766	-99.56	60.02
Canada	Staphylococcal food poisoning	Bacterium	1971	North America	North America	M	Artiodactyla,Carnivora	Mammalia	599	43	27	0.6	-0.1	0.11	18	22	7	39	22	3.2	124.04	0.97	6766	-99.56	60.02
Canada	Staphylococcal food poisoning	Bacterium	1989	North America	North America	M	Artiodactyla,Carnivora	Mammalia	599	43	27	0.6	-0.1	0.11	18	22	7	39	22	3.2	124.04	0.97	6766	-99.56	60.02
Canada	Staphylococcal food poisoning	Bacterium	2007	North America	North America	M	Artiodactyla,Carnivora	Mammalia	599	43	27	0.6	-0.1	0.11	18	22	7	39	22	3.2	124.04	0.97	6766	-99.56	60.02
Canada	Staphylococcal food poisoning	Bacterium	2013	North America	North America	M	Artiodactyla,Carnivora	Mammalia	599	43	27	0.6	-0.1	0.11	18	22	7	39	22	3.2	124.04	0.97	6766	-99.56	60.02
Canada	Staphylococcal food poisoning	Bacterium	2017	North America	North America	M	Artiodactyla,Carnivora	Mammalia	599	43	27	0.6	-0.1	0.11	18	22	7	39	22	3.2	124.04	0.97	6766	-99.56	60.02
Canada	Streptococcus suis infection	Bacterium	1989	North America	North America	M	Artiodactyla	Mammalia	599	43	27	0.6	-0.1	0.11	18	22	7	39	22	3.2	124.04	0.97	6766	-99.56	60.02
Canada	Taeniasis	Parasite	1894	North America	North America	M	Artiodactyla	Mammalia	599	43	27	0.6	-0.1	0.11	18	22	7	39	22	3.2	124.04	0.97	6766	-99.56	60.02
Canada	Taeniasis	Parasite	1986	North America	North America	M	Artiodactyla	Mammalia	599	43	27	0.6	-0.1	0.11	18	22	7	39	22	3.2	124.04	0.97	6766	-99.56	60.02
Canada	Taeniasis	Parasite	2002	North America	North America	M	Artiodactyla	Mammalia	599	43	27	0.6	-0.1	0.11	18	22	7	39	22	3.2	124.04	0.97	6766	-99.56	60.02
Canada	Toxoplasmosis	Parasite	1964	North America	North America	M,B	Rodentia,Artiodactyla,Galliformes,Carnivora,Marsupialia	Mammalia,Aves	599	43	27	0.6	-0.1	0.11	18	22	7	39	22	3.2	124.04	0.97	6766	-99.56	60.02
Canada	Toxoplasmosis	Parasite	1990	North America	North America	M,B	Rodentia,Artiodactyla,Galliformes,Carnivora,Marsupialia	Mammalia,Aves	599	43	27	0.6	-0.1	0.11	18	22	7	39	22	3.2	124.04	0.97	6766	-99.56	60.02
Canada	Toxoplasmosis	Parasite	1995	North America	North America	M,B	Rodentia,Artiodactyla,Galliformes,Carnivora,Marsupialia	Mammalia,Aves	599	43	27	0.6	-0.1	0.11	18	22	7	39	22	3.2	124.04	0.97	6766	-99.56	60.02
Canada	Toxoplasmosis	Parasite	2018	North America	North America	M,B	Rodentia,Artiodactyla,Galliformes,Carnivora,Marsupialia	Mammalia,Aves	599	43	27	0.6	-0.1	0.11	18	22	7	39	22	3.2	124.04	0.97	6766	-99.56	60.02
Canada	Trichinosis	Parasite	1958	North America	North America	M	Rodentia,Carnivora,Artiodactyla	Mammalia	599	43	27	0.6	-0.1	0.11	18	22	7	39	22	3.2	124.04	0.97	6766	-99.56	60.02
Canada	Trichinosis	Parasite	1960	North America	North America	M	Rodentia,Carnivora,Artiodactyla	Mammalia	599	43	27	0.6	-0.1	0.11	18	22	7	39	22	3.2	124.04	0.97	6766	-99.56	60.02
Canada	Trichinosis	Parasite	1962	North America	North America	M	Rodentia,Carnivora,Artiodactyla	Mammalia	599	43	27	0.6	-0.1	0.11	18	22	7	39	22	3.2	124.04	0.97	6766	-99.56	60.02
Canada	Trichinosis	Parasite	1966	North America	North America	M	Rodentia,Carnivora,Artiodactyla	Mammalia	599	43	27	0.6	-0.1	0.11	18	22	7	39	22	3.2	124.04	0.97	6766	-99.56	60.02
Canada	Trichinosis	Parasite	1970	North America	North America	M	Rodentia,Carnivora,Artiodactyla	Mammalia	599	43	27	0.6	-0.1	0.11	18	22	7	39	22	3.2	124.04	0.97	6766	-99.56	60.02
Canada	Trichinosis	Parasite	1971	North America	North America	M	Rodentia,Carnivora,Artiodactyla	Mammalia	599	43	27	0.6	-0.1	0.11	18	22	7	39	22	3.2	124.04	0.97	6766	-99.56	60.02
Canada	Trichinosis	Parasite	1973	North America	North America	M	Rodentia,Carnivora,Artiodactyla	Mammalia	599	43	27	0.6	-0.1	0.11	18	22	7	39	22	3.2	124.04	0.97	6766	-99.56	60.02
Canada	Trichinosis	Parasite	1974	North America	North America	M	Rodentia,Carnivora,Artiodactyla	Mammalia	599	43	27	0.6	-0.1	0.11	18	22	7	39	22	3.2	124.04	0.97	6766	-99.56	60.02
Canada	Trichinosis	Parasite	1987	North America	North America	M	Rodentia,Carnivora,Artiodactyla	Mammalia	599	43	27	0.6	-0.1	0.11	18	22	7	39	22	3.2	124.04	0.97	6766	-99.56	60.02
Canada	Trichinosis	Parasite	1990	North America	North America	M	Rodentia,Carnivora,Artiodactyla	Mammalia	599	43	27	0.6	-0.1	0.11	18	22	7	39	22	3.2	124.04	0.97	6766	-99.56	60.02
Canada	Trichinosis	Parasite	1993	North America	North America	M	Rodentia,Carnivora,Artiodactyla	Mammalia	599	43	27	0.6	-0.1	0.11	18	22	7	39	22	3.2	124.04	0.97	6766	-99.56	60.02
Canada	Trichinosis	Parasite	1997	North America	North America	M	Rodentia,Carnivora,Artiodactyla	Mammalia	599	43	27	0.6	-0.1	0.11	18	22	7	39	22	3.2	124.04	0.97	6766	-99.56	60.02
Canada	Trichinosis	Parasite	1999	North America	North America	M	Rodentia,Carnivora,Artiodactyla	Mammalia	599	43	27	0.6	-0.1	0.11	18	22	7	39	22	3.2	124.04	0.97	6766	-99.56	60.02
Canada	Trichinosis	Parasite	2000	North America	North America	M	Rodentia,Carnivora,Artiodactyla	Mammalia	599	43	27	0.6	-0.1	0.11	18	22	7	39	22	3.2	124.04	0.97	6766	-99.56	60.02
Canada	Trichinosis	Parasite	2005	North America	North America	M	Rodentia,Carnivora,Artiodactyla	Mammalia	599	43	27	0.6	-0.1	0.11	18	22	7	39	22	3.2	124.04	0.97	6766	-99.56	60.02
Canada	Trichinosis	Parasite	2009	North America	North America	M	Rodentia,Carnivora,Artiodactyla	Mammalia	599	43	27	0.6	-0.1	0.11	18	22	7	39	22	3.2	124.04	0.97	6766	-99.56	60.02
Canada	Trichinosis	Parasite	2013	North America	North America	M	Rodentia,Carnivora,Artiodactyla	Mammalia	599	43	27	0.6	-0.1	0.11	18	22	7	39	22	3.2	124.04	0.97	6766	-99.56	60.02
Canada	Trichinosis	Parasite	2017	North America	North America	M	Rodentia,Carnivora,Artiodactyla	Mammalia	599	43	27	0.6	-0.1	0.11	18	22	7	39	22	3.2	124.04	0.97	6766	-99.56	60.02
Canada	Tuberculosis	Bacterium	1951	North America	North America	M	Artiodactyla	Mammalia	599	43	27	0.6	-0.1	0.11	18	22	7	39	22	3.2	124.04	0.97	6766	-99.56	60.02
Canada	Tuberculosis	Bacterium	1956	North America	North America	M	Artiodactyla	Mammalia	599	43	27	0.6	-0.1	0.11	18	22	7	39	22	3.2	124.04	0.97	6766	-99.56	60.02
Canada	Tuberculosis	Bacterium	1960	North America	North America	M	Artiodactyla	Mammalia	599	43	27	0.6	-0.1	0.11	18	22	7	39	22	3.2	124.04	0.97	6766	-99.56	60.02
Canada	Tuberculosis	Bacterium	1962	North America	North America	M	Artiodactyla	Mammalia	599	43	27	0.6	-0.1	0.11	18	22	7	39	22	3.2	124.04	0.97	6766	-99.56	60.02
Canada	Tuberculosis	Bacterium	1963	North America	North America	M	Artiodactyla	Mammalia	599	43	27	0.6	-0.1	0.11	18	22	7	39	22	3.2	124.04	0.97	6766	-99.56	60.02
Canada	Tuberculosis	Bacterium	1967	North America	North America	M	Artiodactyla	Mammalia	599	43	27	0.6	-0.1	0.11	18	22	7	39	22	3.2	124.04	0.97	6766	-99.56	60.02
Canada	Tuberculosis	Bacterium	1970	North America	North America	M	Artiodactyla	Mammalia	599	43	27	0.6	-0.1	0.11	18	22	7	39	22	3.2	124.04	0.97	6766	-99.56	60.02
Canada	Tuberculosis	Bacterium	1973	North America	North America	M	Artiodactyla	Mammalia	599	43	27	0.6	-0.1	0.11	18	22	7	39	22	3.2	124.04	0.97	6766	-99.56	60.02
Canada	Tuberculosis	Bacterium	1987	North America	North America	M	Artiodactyla	Mammalia	599	43	27	0.6	-0.1	0.11	18	22	7	39	22	3.2	124.04	0.97	6766	-99.56	60.02
Canada	Tuberculosis	Bacterium	1990	North America	North America	M	Artiodactyla	Mammalia	599	43	27	0.6	-0.1	0.11	18	22	7	39	22	3.2	124.04	0.97	6766	-99.56	60.02
Canada	Tuberculosis	Bacterium	1992	North America	North America	M	Artiodactyla	Mammalia	599	43	27	0.6	-0.1	0.11	18	22	7	39	22	3.2	124.04	0.97	6766	-99.56	60.02
Canada	Tuberculosis	Bacterium	1994	North America	North America	M	Artiodactyla	Mammalia	599	43	27	0.6	-0.1	0.11	18	22	7	39	22	3.2	124.04	0.97	6766	-99.56	60.02
Canada	Tuberculosis	Bacterium	1998	North America	North America	M	Artiodactyla	Mammalia	599	43	27	0.6	-0.1	0.11	18	22	7	39	22	3.2	124.04	0.97	6766	-99.56	60.02
Canada	Tuberculosis	Bacterium	2003	North America	North America	M	Artiodactyla	Mammalia	599	43	27	0.6	-0.1	0.11	18	22	7	39	22	3.2	124.04	0.97	6766	-99.56	60.02
Canada	Tuberculosis	Bacterium	2004	North America	North America	M	Artiodactyla	Mammalia	599	43	27	0.6	-0.1	0.11	18	22	7	39	22	3.2	124.04	0.97	6766	-99.56	60.02
Canada	Tuberculosis	Bacterium	2005	North America	North America	M	Artiodactyla	Mammalia	599	43	27	0.6	-0.1	0.11	18	22	7	39	22	3.2	124.04	0.97	6766	-99.56	60.02
Canada	Tuberculosis	Bacterium	2006	North America	North America	M	Artiodactyla	Mammalia	599	43	27	0.6	-0.1	0.11	18	22	7	39	22	3.2	124.04	0.97	6766	-99.56	60.02
Canada	Tuberculosis	Bacterium	2008	North America	North America	M	Artiodactyla	Mammalia	599	43	27	0.6	-0.1	0.11	18	22	7	39	22	3.2	124.04	0.97	6766	-99.56	60.02
Canada	Tuberculosis	Bacterium	2010	North America	North America	M	Artiodactyla	Mammalia	599	43	27	0.6	-0.1	0.11	18	22	7	39	22	3.2	124.04	0.97	6766	-99.56	60.02
Canada	Tuberculosis	Bacterium	2011	North America	North America	M	Artiodactyla	Mammalia	599	43	27	0.6	-0.1	0.11	18	22	7	39	22	3.2	124.04	0.97	6766	-99.56	60.02
Canada	Tuberculosis	Bacterium	2015	North America	North America	M	Artiodactyla	Mammalia	599	43	27	0.6	-0.1	0.11	18	22	7	39	22	3.2	124.04	0.97	6766	-99.56	60.02
Canada	Tularemia	Bacterium	1953	North America	North America	M,B,I	Lagomorpha,Rodentia,Ixodida,Carnivora,Galliformes,Anseriformes,Gruiformes,Pelecaniformes,Phoenicopteriformes,Suliformes,Acarina,Diptera	Mammalia,Aves,Arachnida,Insecta	599	43	27	0.6	-0.1	0.11	18	22	7	39	22	3.2	124.04	0.97	6766	-99.56	60.02
Canada	Tularemia	Bacterium	1978	North America	North America	M,B,I	Lagomorpha,Rodentia,Ixodida,Carnivora,Galliformes,Anseriformes,Gruiformes,Pelecaniformes,Phoenicopteriformes,Suliformes,Acarina,Diptera	Mammalia,Aves,Arachnida,Insecta	599	43	27	0.6	-0.1	0.11	18	22	7	39	22	3.2	124.04	0.97	6766	-99.56	60.02
Canada	Tularemia	Bacterium	1980	North America	North America	M,B,I	Lagomorpha,Rodentia,Ixodida,Carnivora,Galliformes,Anseriformes,Gruiformes,Pelecaniformes,Phoenicopteriformes,Suliformes,Acarina,Diptera	Mammalia,Aves,Arachnida,Insecta	599	43	27	0.6	-0.1	0.11	18	22	7	39	22	3.2	124.04	0.97	6766	-99.56	60.02
Canada	Typhus - epidemic	Bacterium	1847	North America	North America	M,I	Rodentia,Anoplura,Siphonaptera	Mammalia,Insecta	599	43	27	0.6	-0.1	0.11	18	22	7	39	22	3.2	124.04	0.97	6766	-99.56	60.02
Canada	Vaccinia and cowpox	Virus	1913	North America	North America	M	Artiodactyla	Mammalia	599	43	27	0.6	-0.1	0.11	18	22	7	39	22	3.2	124.04	0.97	6766	-99.56	60.02
Canada	Western equine encephalitis	Virus	1962	North America	North America	M,A,R,I	Perissodactyla,Apoda,Diptera,Squamata,Anura	Mammalia,Amphibia,Reptilia,Insecta	599	43	27	0.6	-0.1	0.11	18	22	7	39	22	3.2	124.04	0.97	6766	-99.56	60.02
Canada	Western equine encephalitis	Virus	1963	North America	North America	M,A,R,I	Perissodactyla,Apoda,Diptera,Squamata,Anura	Mammalia,Amphibia,Reptilia,Insecta	599	43	27	0.6	-0.1	0.11	18	22	7	39	22	3.2	124.04	0.97	6766	-99.56	60.02
Canada	Western equine encephalitis	Virus	1965	North America	North America	M,A,R,I	Perissodactyla,Apoda,Diptera,Squamata,Anura	Mammalia,Amphibia,Reptilia,Insecta	599	43	27	0.6	-0.1	0.11	18	22	7	39	22	3.2	124.04	0.97	6766	-99.56	60.02
Canada	Western equine encephalitis	Virus	1975	North America	North America	M,A,R,I	Perissodactyla,Apoda,Diptera,Squamata,Anura	Mammalia,Amphibia,Reptilia,Insecta	599	43	27	0.6	-0.1	0.11	18	22	7	39	22	3.2	124.04	0.97	6766	-99.56	60.02
Canada	Western equine encephalitis	Virus	1981	North America	North America	M,A,R,I	Perissodactyla,Apoda,Diptera,Squamata,Anura	Mammalia,Amphibia,Reptilia,Insecta	599	43	27	0.6	-0.1	0.11	18	22	7	39	22	3.2	124.04	0.97	6766	-99.56	60.02
Canada	Western equine encephalitis	Virus	1987	North America	North America	M,A,R,I	Perissodactyla,Apoda,Diptera,Squamata,Anura	Mammalia,Amphibia,Reptilia,Insecta	599	43	27	0.6	-0.1	0.11	18	22	7	39	22	3.2	124.04	0.97	6766	-99.56	60.02
Canada	Yersiniosis	Bacterium	1982	North America	North America	M	Artiodactyla,Rodentia,Lagomorpha,Perissodactyla,Carnivora,Chiroptera	Mammalia	599	43	27	0.6	-0.1	0.11	18	22	7	39	22	3.2	124.04	0.97	6766	-99.56	60.02
Canada	Yersiniosis	Bacterium	1990	North America	North America	M	Artiodactyla,Rodentia,Lagomorpha,Perissodactyla,Carnivora,Chiroptera	Mammalia	599	43	27	0.6	-0.1	0.11	18	22	7	39	22	3.2	124.04	0.97	6766	-99.56	60.02
Canada	Yersiniosis	Bacterium	1997	North America	North America	M	Artiodactyla,Rodentia,Lagomorpha,Perissodactyla,Carnivora,Chiroptera	Mammalia	599	43	27	0.6	-0.1	0.11	18	22	7	39	22	3.2	124.04	0.97	6766	-99.56	60.02
Canada	Yersiniosis	Bacterium	1998	North America	North America	M	Artiodactyla,Rodentia,Lagomorpha,Perissodactyla,Carnivora,Chiroptera	Mammalia	599	43	27	0.6	-0.1	0.11	18	22	7	39	22	3.2	124.04	0.97	6766	-99.56	60.02
Canada	Yersiniosis	Bacterium	1999	North America	North America	M	Artiodactyla,Rodentia,Lagomorpha,Perissodactyla,Carnivora,Chiroptera	Mammalia	599	43	27	0.6	-0.1	0.11	18	22	7	39	22	3.2	124.04	0.97	6766	-99.56	60.02
Canada	Yersiniosis	Bacterium	2019	North America	North America	M	Artiodactyla,Rodentia,Lagomorpha,Perissodactyla,Carnivora,Chiroptera	Mammalia	599	43	27	0.6	-0.1	0.11	18	22	7	39	22	3.2	124.04	0.97	6766	-99.56	60.02
Canada	Amoebiasis	Parasite	1965	North America	North America	I	Diptera	Insecta	599	43	27	0.6	-0.1	0.11	18	22	7	39	22	3.2	124.04	0.97	6766	-99.56	60.02
Canada	Amoebiasis	Parasite	2008	North America	North America	I	Diptera	Insecta	599	43	27	0.6	-0.1	0.11	18	22	7	39	22	3.2	124.04	0.97	6766	-99.56	60.02
Cape Verde	Dengue	Virus	2009	Island	Africa	M,I	Diptera,Primates	Mammalia,Insecta	9	5	7	0.2	0.1	0.14	4	7	6	13	109	96.31	18.95	0.49	17	-23.98	15.95
Cape Verde	Dengue	Virus	2010	Island	Africa	M,I	Diptera,Primates	Mammalia,Insecta	9	5	7	0.2	0.1	0.14	4	7	6	13	109	96.31	18.95	0.49	17	-23.98	15.95
Cape Verde	Influenza	Virus	2009	Island	Africa	M,B	Carnivora,Artiodactyla,Columbiformes,Galliformes,Passeriformes,Psittaciformes,Anseriformes,Gruiformes,Pelecaniformes,Phoenicopteriformes,Suliformes	Mammalia,Aves	9	5	7	0.2	0.1	0.14	4	7	6	13	109	96.31	18.95	0.49	17	-23.98	15.95
Cape Verde	Zika	Virus	2015	Island	Africa	M,I	Diptera,Primates	Mammalia,Insecta	9	5	7	0.2	0.1	0.14	4	7	6	13	109	96.31	18.95	0.49	17	-23.98	15.95
Cape Verde	Malaria	Parasite	1999	Island	Africa	I	Diptera	Insecta	9	5	7	0.2	0.1	0.14	4	7	6	13	109	96.31	18.95	0.49	17	-23.98	15.95
Cape Verde	Malaria	Parasite	2017	Island	Africa	I	Diptera	Insecta	9	5	7	0.2	0.1	0.14	4	7	6	13	109	96.31	18.95	0.49	17	-23.98	15.95
Central African Republic	Chikungunya	Virus	1987	Africa	Africa	M,I	Primates,Diptera	Mammalia,Insecta	36	3	1	0.7	0.1	0.31	20	17	6	2	108	5.18	350.43	0	142	20.49	6.57
Central African Republic	Escherichia coli diarrhea	Bacterium	1996	Africa	Africa	M,B	Artiodactyla,Anseriformes,Gruiformes,Pelecaniformes,Phoenicopteriformes,Suliformes,Passeriformes,Galliformes,Falconiformes,Lagomorpha	Mammalia,Aves	36	3	1	0.7	0.1	0.31	20	17	6	2	108	5.18	350.43	0	142	20.49	6.57
Central African Republic	Hepatitis E	Virus	2002	Africa	Africa	M	Artiodactyla,Lagomorpha,Rodentia	Mammalia	36	3	1	0.7	0.1	0.31	20	17	6	2	108	5.18	350.43	0	142	20.49	6.57
Central African Republic	Hepatitis E	Virus	2004	Africa	Africa	M	Artiodactyla,Lagomorpha,Rodentia	Mammalia	36	3	1	0.7	0.1	0.31	20	17	6	2	108	5.18	350.43	0	142	20.49	6.57
Central African Republic	Hepatitis E	Virus	2008	Africa	Africa	M	Artiodactyla,Lagomorpha,Rodentia	Mammalia	36	3	1	0.7	0.1	0.31	20	17	6	2	108	5.18	350.43	0	142	20.49	6.57
Central African Republic	Hepatitis E	Virus	2018	Africa	Africa	M	Artiodactyla,Lagomorpha,Rodentia	Mammalia	36	3	1	0.7	0.1	0.31	20	17	6	2	108	5.18	350.43	0	142	20.49	6.57
Central African Republic	Influenza	Virus	2009	Africa	Africa	M,B	Carnivora,Artiodactyla,Columbiformes,Galliformes,Passeriformes,Psittaciformes,Anseriformes,Gruiformes,Pelecaniformes,Phoenicopteriformes,Suliformes	Mammalia,Aves	36	3	1	0.7	0.1	0.31	20	17	6	2	108	5.18	350.43	0	142	20.49	6.57
Central African Republic	Monkeypox	Virus	1984	Africa	Africa	M	Primates,Rodentia	Mammalia	36	3	1	0.7	0.1	0.31	20	17	6	2	108	5.18	350.43	0	142	20.49	6.57
Central African Republic	Monkeypox	Virus	2001	Africa	Africa	M	Primates,Rodentia	Mammalia	36	3	1	0.7	0.1	0.31	20	17	6	2	108	5.18	350.43	0	142	20.49	6.57
Central African Republic	Monkeypox	Virus	2010	Africa	Africa	M	Primates,Rodentia	Mammalia	36	3	1	0.7	0.1	0.31	20	17	6	2	108	5.18	350.43	0	142	20.49	6.57
Central African Republic	Monkeypox	Virus	2015	Africa	Africa	M	Primates,Rodentia	Mammalia	36	3	1	0.7	0.1	0.31	20	17	6	2	108	5.18	350.43	0	142	20.49	6.57
Central African Republic	Monkeypox	Virus	2016	Africa	Africa	M	Primates,Rodentia	Mammalia	36	3	1	0.7	0.1	0.31	20	17	6	2	108	5.18	350.43	0	142	20.49	6.57
Central African Republic	Monkeypox	Virus	2018	Africa	Africa	M	Primates,Rodentia	Mammalia	36	3	1	0.7	0.1	0.31	20	17	6	2	108	5.18	350.43	0	142	20.49	6.57
Central African Republic	Rickettsialpox	Bacterium	1952	Africa	Africa	M,I	Rodentia,Carnivora,Acariforms,Acarina	Mammalia,Arachnida	36	3	1	0.7	0.1	0.31	20	17	6	2	108	5.18	350.43	0	142	20.49	6.57
Central African Republic	Rift Valley fever	Virus	1984	Africa	Africa	M,I	Artiodactyla,Diptera	Mammalia,Insecta	36	3	1	0.7	0.1	0.31	20	17	6	2	108	5.18	350.43	0	142	20.49	6.57
Central African Republic	Rift Valley fever	Virus	2019	Africa	Africa	M,I	Artiodactyla,Diptera	Mammalia,Insecta	36	3	1	0.7	0.1	0.31	20	17	6	2	108	5.18	350.43	0	142	20.49	6.57
Central African Republic	Schistosomiasis - mansoni	Parasite	1987	Africa	Africa	M,I	Stylommatophora,Carnivora,Artiodactyla,Rodentia,Perissodactyla,Primates	Mammalia,Gastropoda	36	3	1	0.7	0.1	0.31	20	17	6	2	108	5.18	350.43	0	142	20.49	6.57
Central African Republic	Schistosomiasis - mansoni	Parasite	1989	Africa	Africa	M,I	Stylommatophora,Carnivora,Artiodactyla,Rodentia,Perissodactyla,Primates	Mammalia,Gastropoda	36	3	1	0.7	0.1	0.31	20	17	6	2	108	5.18	350.43	0	142	20.49	6.57
Central African Republic	Shigellosis	Bacterium	2003	Africa	Africa	M	Primates	Mammalia	36	3	1	0.7	0.1	0.31	20	17	6	2	108	5.18	350.43	0	142	20.49	6.57
Central African Republic	Shigellosis	Bacterium	2005	Africa	Africa	M	Primates	Mammalia	36	3	1	0.7	0.1	0.31	20	17	6	2	108	5.18	350.43	0	142	20.49	6.57
Central African Republic	Yellow fever	Virus	2009	Africa	Africa	M,I	Diptera,Primates,Marsupialia	Mammalia,Insecta	36	3	1	0.7	0.1	0.31	20	17	6	2	108	5.18	350.43	0	142	20.49	6.57
Chad	Anthrax	Bacterium	1971	Africa	Africa	M	Artiodactyla	Mammalia	34	1	1	0.8	0.1	0.56	16	17	5	6	125	6.34	151.71	0.1	124	18.67	15.36
Chad	Anthrax	Bacterium	1988	Africa	Africa	M	Artiodactyla	Mammalia	34	1	1	0.8	0.1	0.56	16	17	5	6	125	6.34	151.71	0.1	124	18.67	15.36
Chad	Chikungunya	Virus	1874	Africa	Africa	M,I	Primates,Diptera	Mammalia,Insecta	34	1	1	0.8	0.1	0.56	16	17	5	6	125	6.34	151.71	0.1	124	18.67	15.36
Chad	Hepatitis E	Virus	1983	Africa	Africa	M	Artiodactyla,Lagomorpha,Rodentia	Mammalia	34	1	1	0.8	0.1	0.56	16	17	5	6	125	6.34	151.71	0.1	124	18.67	15.36
Chad	Hepatitis E	Virus	2004	Africa	Africa	M	Artiodactyla,Lagomorpha,Rodentia	Mammalia	34	1	1	0.8	0.1	0.56	16	17	5	6	125	6.34	151.71	0.1	124	18.67	15.36
Chad	Hepatitis E	Virus	2005	Africa	Africa	M	Artiodactyla,Lagomorpha,Rodentia	Mammalia	34	1	1	0.8	0.1	0.56	16	17	5	6	125	6.34	151.71	0.1	124	18.67	15.36
Chad	Hepatitis E	Virus	2016	Africa	Africa	M	Artiodactyla,Lagomorpha,Rodentia	Mammalia	34	1	1	0.8	0.1	0.56	16	17	5	6	125	6.34	151.71	0.1	124	18.67	15.36
Chad	Influenza	Virus	2009	Africa	Africa	M,B	Carnivora,Artiodactyla,Columbiformes,Galliformes,Passeriformes,Psittaciformes,Anseriformes,Gruiformes,Pelecaniformes,Phoenicopteriformes,Suliformes	Mammalia,Aves	34	1	1	0.8	0.1	0.56	16	17	5	6	125	6.34	151.71	0.1	124	18.67	15.36
Chad	Leishmaniasis - cutaneous	Parasite	2007	Africa	Africa	M,I	Carnivora,Edentata,Hyracoidea,Marsupialia,Pilosa,Chiroptera,Rodentia,Diptera	Mammalia,Insecta	34	1	1	0.8	0.1	0.56	16	17	5	6	125	6.34	151.71	0.1	124	18.67	15.36
Chad	Rift Valley fever	Virus	2019	Africa	Africa	M,I	Artiodactyla,Diptera	Mammalia,Insecta	34	1	1	0.8	0.1	0.56	16	17	5	6	125	6.34	151.71	0.1	124	18.67	15.36
Chile	Adenovirus infection	Virus	2006	South America	South America	M	Primates	Mammalia	103	18	7	-0.3	0	0.55	18	35	62	14	60	19.1	102.12	0.8	843	-71.39	-38.03
Chile	Botulism	Bacterium	2011	South America	South America	M,B	Perissodactyla,Carnivora,Rodentia,Artiodactyla,Primates,Galliformes	Mammalia,Aves	103	18	7	-0.3	0	0.55	18	35	62	14	60	19.1	102.12	0.8	843	-71.39	-38.03
Chile	Brucellosis	Bacterium	2006	South America	South America	M	Artiodactyla,Carnivora	Mammalia	103	18	7	-0.3	0	0.55	18	35	62	14	60	19.1	102.12	0.8	843	-71.39	-38.03
Chile	Cryptosporidiosis	Parasite	1990	South America	South America	M,B	Artiodactyla,Galliformes,Rodentia,Carnivora,Primates,Perissodactyla,Lagomorpha,Didelphimorphia,Anseriformes	Mammalia,Aves	103	18	7	-0.3	0	0.55	18	35	62	14	60	19.1	102.12	0.8	843	-71.39	-38.03
Chile	Cyclosporiasis	Parasite	2009	South America	South America	M	Primates	Mammalia	103	18	7	-0.3	0	0.55	18	35	62	14	60	19.1	102.12	0.8	843	-71.39	-38.03
Chile	Dengue	Virus	1889	South America	South America	M,I	Diptera,Primates	Mammalia,Insecta	103	18	7	-0.3	0	0.55	18	35	62	14	60	19.1	102.12	0.8	843	-71.39	-38.03
Chile	Dengue	Virus	2002	South America	South America	M,I	Diptera,Primates	Mammalia,Insecta	103	18	7	-0.3	0	0.55	18	35	62	14	60	19.1	102.12	0.8	843	-71.39	-38.03
Chile	Dengue	Virus	2008	South America	South America	M,I	Diptera,Primates	Mammalia,Insecta	103	18	7	-0.3	0	0.55	18	35	62	14	60	19.1	102.12	0.8	843	-71.39	-38.03
Chile	Dengue	Virus	2016	South America	South America	M,I	Diptera,Primates	Mammalia,Insecta	103	18	7	-0.3	0	0.55	18	35	62	14	60	19.1	102.12	0.8	843	-71.39	-38.03
Chile	Dermatophytosis	Fungus	2018	South America	South America	M	Marsupialia,Lagomorpha,Artiodactyla,Perissodactyla,Carnivora,Erinaceomorpha,Rodentia	Mammalia	103	18	7	-0.3	0	0.55	18	35	62	14	60	19.1	102.12	0.8	843	-71.39	-38.03
Chile	Escherichia coli diarrhea	Bacterium	2010	South America	South America	M,B	Artiodactyla,Anseriformes,Gruiformes,Pelecaniformes,Phoenicopteriformes,Suliformes,Passeriformes,Galliformes,Falconiformes,Lagomorpha	Mammalia,Aves	103	18	7	-0.3	0	0.55	18	35	62	14	60	19.1	102.12	0.8	843	-71.39	-38.03
Chile	Fascioliasis	Parasite	1990	South America	South America	M,I	Artiodactyla,Stylommatophora,Basommatophora,Mesogastropoda	Mammalia,Gastropoda	103	18	7	-0.3	0	0.55	18	35	62	14	60	19.1	102.12	0.8	843	-71.39	-38.03
Chile	Hantavirus pulmonary syndrome	Virus	1997	South America	South America	M	Rodentia	Mammalia	103	18	7	-0.3	0	0.55	18	35	62	14	60	19.1	102.12	0.8	843	-71.39	-38.03
Chile	Hantavirus pulmonary syndrome	Virus	2010	South America	South America	M	Rodentia	Mammalia	103	18	7	-0.3	0	0.55	18	35	62	14	60	19.1	102.12	0.8	843	-71.39	-38.03
Chile	Hantavirus pulmonary syndrome	Virus	2011	South America	South America	M	Rodentia	Mammalia	103	18	7	-0.3	0	0.55	18	35	62	14	60	19.1	102.12	0.8	843	-71.39	-38.03
Chile	Hantavirus pulmonary syndrome	Virus	2012	South America	South America	M	Rodentia	Mammalia	103	18	7	-0.3	0	0.55	18	35	62	14	60	19.1	102.12	0.8	843	-71.39	-38.03
Chile	Hepatitis A	Virus	2016	South America	South America	M	Primates	Mammalia	103	18	7	-0.3	0	0.55	18	35	62	14	60	19.1	102.12	0.8	843	-71.39	-38.03
Chile	Hepatitis A	Virus	2018	South America	South America	M	Primates	Mammalia	103	18	7	-0.3	0	0.55	18	35	62	14	60	19.1	102.12	0.8	843	-71.39	-38.03
Chile	Histoplasmosis	Fungus	1999	South America	South America	M,B	Chiroptera,Galliformes	Mammalia,Aves	103	18	7	-0.3	0	0.55	18	35	62	14	60	19.1	102.12	0.8	843	-71.39	-38.03
Chile	Influenza	Virus	1918	South America	South America	M,B	Carnivora,Artiodactyla,Columbiformes,Galliformes,Passeriformes,Psittaciformes,Anseriformes,Gruiformes,Pelecaniformes,Phoenicopteriformes,Suliformes	Mammalia,Aves	103	18	7	-0.3	0	0.55	18	35	62	14	60	19.1	102.12	0.8	843	-71.39	-38.03
Chile	Influenza	Virus	2009	South America	South America	M,B	Carnivora,Artiodactyla,Columbiformes,Galliformes,Passeriformes,Psittaciformes,Anseriformes,Gruiformes,Pelecaniformes,Phoenicopteriformes,Suliformes	Mammalia,Aves	103	18	7	-0.3	0	0.55	18	35	62	14	60	19.1	102.12	0.8	843	-71.39	-38.03
Chile	Leptospirosis	Bacterium	1933	South America	South America	M,A	Artiodactyla,Carnivora,Perissodactyla,Rodentia,Marsupialia,Anura	Mammalia,Amphibia	103	18	7	-0.3	0	0.55	18	35	62	14	60	19.1	102.12	0.8	843	-71.39	-38.03
Chile	Listeriosis	Bacterium	2008	South America	South America	M,B,R	Artiodactyla,Anseriformes,Rodentia,Carnivora,Galliformes,Columbiformes,Erinaceomorpha,Serpentiformes,Lagomorpha,Passeriformes,Psittaciformes,Gruiformes,Pelecaniformes,Phoenicopteriformes,Suliformes,Tesudines	Mammalia,Aves,Reptilia	103	18	7	-0.3	0	0.55	18	35	62	14	60	19.1	102.12	0.8	843	-71.39	-38.03
Chile	Listeriosis	Bacterium	2013	South America	South America	M,B,R	Artiodactyla,Anseriformes,Rodentia,Carnivora,Galliformes,Columbiformes,Erinaceomorpha,Serpentiformes,Lagomorpha,Passeriformes,Psittaciformes,Gruiformes,Pelecaniformes,Phoenicopteriformes,Suliformes,Tesudines	Mammalia,Aves,Reptilia	103	18	7	-0.3	0	0.55	18	35	62	14	60	19.1	102.12	0.8	843	-71.39	-38.03
Chile	Microsporidiosis	Fungus	2012	South America	South America	M,B	Lagomorpha,Rodentia,Primates,Carnivora,Columbiformes,Galliformes,Passeriformes,Psittaciformes,Anseriformes,Gruiformes,Pelecaniformes,Phoenicopteriformes,Suliformes	Mammalia,Aves	103	18	7	-0.3	0	0.55	18	35	62	14	60	19.1	102.12	0.8	843	-71.39	-38.03
Chile	Ornithosis	Bacterium	1957	South America	South America	M,B	Psittaciformes,Columbiformes,Galliformes,Anseriformes,Carnivora,Artiodactyla	Mammalia,Aves	103	18	7	-0.3	0	0.55	18	35	62	14	60	19.1	102.12	0.8	843	-71.39	-38.03
Chile	Q-fever	Bacterium	2017	South America	South America	M,B,I	Artiodactyla,Rodentia,Lagomorpha,Ixodida,Diprotodonta,Marsupialia,Carnivora,Perissodactyla,Columbiformes,Galliformes,Psittaciformes,Anseriformes,Gruiformes,Pelecaniformes,Phoenicopteriformes,Suliformes	Mammalia,Aves,Arachnida	103	18	7	-0.3	0	0.55	18	35	62	14	60	19.1	102.12	0.8	843	-71.39	-38.03
Chile	Q-fever	Bacterium	2018	South America	South America	M,B,I	Artiodactyla,Rodentia,Lagomorpha,Ixodida,Diprotodonta,Marsupialia,Carnivora,Perissodactyla,Columbiformes,Galliformes,Psittaciformes,Anseriformes,Gruiformes,Pelecaniformes,Phoenicopteriformes,Suliformes	Mammalia,Aves,Arachnida	103	18	7	-0.3	0	0.55	18	35	62	14	60	19.1	102.12	0.8	843	-71.39	-38.03
Chile	Salmonellosis	Bacterium	1982	South America	South America	M,B,R	Artiodactyla,Rodentia,Lagomorpha,Galliformes,Squamata,Charadriiformes,Columbiformes,Falconiformes,Passeriformes,Psittaciformes,Anseriformes,Gruiformes,Pelecaniformes,Phoenicopteriformes,Suliformes,Testudoformes	Mammalia,Aves,Reptilia	103	18	7	-0.3	0	0.55	18	35	62	14	60	19.1	102.12	0.8	843	-71.39	-38.03
Chile	Salmonellosis	Bacterium	1994	South America	South America	M,B,R	Artiodactyla,Rodentia,Lagomorpha,Galliformes,Squamata,Charadriiformes,Columbiformes,Falconiformes,Passeriformes,Psittaciformes,Anseriformes,Gruiformes,Pelecaniformes,Phoenicopteriformes,Suliformes,Testudoformes	Mammalia,Aves,Reptilia	103	18	7	-0.3	0	0.55	18	35	62	14	60	19.1	102.12	0.8	843	-71.39	-38.03
Chile	Salmonellosis	Bacterium	2011	South America	South America	M,B,R	Artiodactyla,Rodentia,Lagomorpha,Galliformes,Squamata,Charadriiformes,Columbiformes,Falconiformes,Passeriformes,Psittaciformes,Anseriformes,Gruiformes,Pelecaniformes,Phoenicopteriformes,Suliformes,Testudoformes	Mammalia,Aves,Reptilia	103	18	7	-0.3	0	0.55	18	35	62	14	60	19.1	102.12	0.8	843	-71.39	-38.03
Chile	Salmonellosis	Bacterium	2018	South America	South America	M,B,R	Artiodactyla,Rodentia,Lagomorpha,Galliformes,Squamata,Charadriiformes,Columbiformes,Falconiformes,Passeriformes,Psittaciformes,Anseriformes,Gruiformes,Pelecaniformes,Phoenicopteriformes,Suliformes,Testudoformes	Mammalia,Aves,Reptilia	103	18	7	-0.3	0	0.55	18	35	62	14	60	19.1	102.12	0.8	843	-71.39	-38.03
Chile	Salmonellosis	Bacterium	2019	South America	South America	M,B,R	Artiodactyla,Rodentia,Lagomorpha,Galliformes,Squamata,Charadriiformes,Columbiformes,Falconiformes,Passeriformes,Psittaciformes,Anseriformes,Gruiformes,Pelecaniformes,Phoenicopteriformes,Suliformes,Testudoformes	Mammalia,Aves,Reptilia	103	18	7	-0.3	0	0.55	18	35	62	14	60	19.1	102.12	0.8	843	-71.39	-38.03
Chile	Trichinosis	Parasite	1915	South America	South America	M	Rodentia,Carnivora,Artiodactyla	Mammalia	103	18	7	-0.3	0	0.55	18	35	62	14	60	19.1	102.12	0.8	843	-71.39	-38.03
Chile	Trichinosis	Parasite	1962	South America	South America	M	Rodentia,Carnivora,Artiodactyla	Mammalia	103	18	7	-0.3	0	0.55	18	35	62	14	60	19.1	102.12	0.8	843	-71.39	-38.03
Chile	Trichinosis	Parasite	1967	South America	South America	M	Rodentia,Carnivora,Artiodactyla	Mammalia	103	18	7	-0.3	0	0.55	18	35	62	14	60	19.1	102.12	0.8	843	-71.39	-38.03
Chile	Trichinosis	Parasite	1972	South America	South America	M	Rodentia,Carnivora,Artiodactyla	Mammalia	103	18	7	-0.3	0	0.55	18	35	62	14	60	19.1	102.12	0.8	843	-71.39	-38.03
Chile	Trichinosis	Parasite	1973	South America	South America	M	Rodentia,Carnivora,Artiodactyla	Mammalia	103	18	7	-0.3	0	0.55	18	35	62	14	60	19.1	102.12	0.8	843	-71.39	-38.03
Chile	Trichinosis	Parasite	1975	South America	South America	M	Rodentia,Carnivora,Artiodactyla	Mammalia	103	18	7	-0.3	0	0.55	18	35	62	14	60	19.1	102.12	0.8	843	-71.39	-38.03
Chile	Trichinosis	Parasite	1982	South America	South America	M	Rodentia,Carnivora,Artiodactyla	Mammalia	103	18	7	-0.3	0	0.55	18	35	62	14	60	19.1	102.12	0.8	843	-71.39	-38.03
Chile	Trichinosis	Parasite	1992	South America	South America	M	Rodentia,Carnivora,Artiodactyla	Mammalia	103	18	7	-0.3	0	0.55	18	35	62	14	60	19.1	102.12	0.8	843	-71.39	-38.03
Chile	Trichinosis	Parasite	1999	South America	South America	M	Rodentia,Carnivora,Artiodactyla	Mammalia	103	18	7	-0.3	0	0.55	18	35	62	14	60	19.1	102.12	0.8	843	-71.39	-38.03
Chile	Trichinosis	Parasite	2010	South America	South America	M	Rodentia,Carnivora,Artiodactyla	Mammalia	103	18	7	-0.3	0	0.55	18	35	62	14	60	19.1	102.12	0.8	843	-71.39	-38.03
Chile	Trichinosis	Parasite	2012	South America	South America	M	Rodentia,Carnivora,Artiodactyla	Mammalia	103	18	7	-0.3	0	0.55	18	35	62	14	60	19.1	102.12	0.8	843	-71.39	-38.03
Chile	Typhus - epidemic	Bacterium	1933	South America	South America	M,I	Rodentia,Anoplura,Siphonaptera	Mammalia,Insecta	103	18	7	-0.3	0	0.55	18	35	62	14	60	19.1	102.12	0.8	843	-71.39	-38.03
Chile	Typhus - epidemic	Bacterium	1946	South America	South America	M,I	Rodentia,Anoplura,Siphonaptera	Mammalia,Insecta	103	18	7	-0.3	0	0.55	18	35	62	14	60	19.1	102.12	0.8	843	-71.39	-38.03
Chile	Typhus - epidemic	Bacterium	1948	South America	South America	M,I	Rodentia,Anoplura,Siphonaptera	Mammalia,Insecta	103	18	7	-0.3	0	0.55	18	35	62	14	60	19.1	102.12	0.8	843	-71.39	-38.03
Chile	Yellow fever	Virus	1912	South America	South America	M,I	Diptera,Primates,Marsupialia	Mammalia,Insecta	103	18	7	-0.3	0	0.55	18	35	62	14	60	19.1	102.12	0.8	843	-71.39	-38.03
Chile	Zika	Virus	2014	South America	South America	M,I	Diptera,Primates	Mammalia,Insecta	103	18	7	-0.3	0	0.55	18	35	62	14	60	19.1	102.12	0.8	843	-71.39	-38.03
China	Adenovirus infection	Virus	1958	Europe, Asia, Australia, New Guinea	Asia	M	Primates	Mammalia	462	27	29	1.4	0.2	0.83	77	96	178	85	54	123.82	203.36	0.66	17620	103.86	36.56
China	Adenovirus infection	Virus	1991	Europe, Asia, Australia, New Guinea	Asia	M	Primates	Mammalia	462	27	29	1.4	0.2	0.83	77	96	178	85	54	123.82	203.36	0.66	17620	103.86	36.56
China	Adenovirus infection	Virus	1997	Europe, Asia, Australia, New Guinea	Asia	M	Primates	Mammalia	462	27	29	1.4	0.2	0.83	77	96	178	85	54	123.82	203.36	0.66	17620	103.86	36.56
China	Adenovirus infection	Virus	2004	Europe, Asia, Australia, New Guinea	Asia	M	Primates	Mammalia	462	27	29	1.4	0.2	0.83	77	96	178	85	54	123.82	203.36	0.66	17620	103.86	36.56
China	Adenovirus infection	Virus	2006	Europe, Asia, Australia, New Guinea	Asia	M	Primates	Mammalia	462	27	29	1.4	0.2	0.83	77	96	178	85	54	123.82	203.36	0.66	17620	103.86	36.56
China	Adenovirus infection	Virus	2009	Europe, Asia, Australia, New Guinea	Asia	M	Primates	Mammalia	462	27	29	1.4	0.2	0.83	77	96	178	85	54	123.82	203.36	0.66	17620	103.86	36.56
China	Adenovirus infection	Virus	2011	Europe, Asia, Australia, New Guinea	Asia	M	Primates	Mammalia	462	27	29	1.4	0.2	0.83	77	96	178	85	54	123.82	203.36	0.66	17620	103.86	36.56
China	Adenovirus infection	Virus	2012	Europe, Asia, Australia, New Guinea	Asia	M	Primates	Mammalia	462	27	29	1.4	0.2	0.83	77	96	178	85	54	123.82	203.36	0.66	17620	103.86	36.56
China	Adenovirus infection	Virus	2013	Europe, Asia, Australia, New Guinea	Asia	M	Primates	Mammalia	462	27	29	1.4	0.2	0.83	77	96	178	85	54	123.82	203.36	0.66	17620	103.86	36.56
China	Adenovirus infection	Virus	2014	Europe, Asia, Australia, New Guinea	Asia	M	Primates	Mammalia	462	27	29	1.4	0.2	0.83	77	96	178	85	54	123.82	203.36	0.66	17620	103.86	36.56
China	Adenovirus infection	Virus	2015	Europe, Asia, Australia, New Guinea	Asia	M	Primates	Mammalia	462	27	29	1.4	0.2	0.83	77	96	178	85	54	123.82	203.36	0.66	17620	103.86	36.56
China	Adenovirus infection	Virus	2016	Europe, Asia, Australia, New Guinea	Asia	M	Primates	Mammalia	462	27	29	1.4	0.2	0.83	77	96	178	85	54	123.82	203.36	0.66	17620	103.86	36.56
China	Adenovirus infection	Virus	2017	Europe, Asia, Australia, New Guinea	Asia	M	Primates	Mammalia	462	27	29	1.4	0.2	0.83	77	96	178	85	54	123.82	203.36	0.66	17620	103.86	36.56
China	Adenovirus infection	Virus	2018	Europe, Asia, Australia, New Guinea	Asia	M	Primates	Mammalia	462	27	29	1.4	0.2	0.83	77	96	178	85	54	123.82	203.36	0.66	17620	103.86	36.56
China	Adenovirus infection	Virus	2019	Europe, Asia, Australia, New Guinea	Asia	M	Primates	Mammalia	462	27	29	1.4	0.2	0.83	77	96	178	85	54	123.82	203.36	0.66	17620	103.86	36.56
China	Anaplasmosis	Bacterium	2006	Europe, Asia, Australia, New Guinea	Asia	M,I	Rodentia,Lagomorpha,Artiodactyla,Ixodida,Primates,Perissodactyla,Acarina	Mammalia,Arachnida	462	27	29	1.4	0.2	0.83	77	96	178	85	54	123.82	203.36	0.66	17620	103.86	36.56
China	Anaplasmosis	Bacterium	2008	Europe, Asia, Australia, New Guinea	Asia	M,I	Rodentia,Lagomorpha,Artiodactyla,Ixodida,Primates,Perissodactyla,Acarina	Mammalia,Arachnida	462	27	29	1.4	0.2	0.83	77	96	178	85	54	123.82	203.36	0.66	17620	103.86	36.56
China	Angiostrongyliasis	Parasite	1997	Europe, Asia, Australia, New Guinea	Asia	M,A,I	Rodentia,Decapoda,Anura,Anura	Mammalia,Amphibia,Insecta	462	27	29	1.4	0.2	0.83	77	96	178	85	54	123.82	203.36	0.66	17620	103.86	36.56
China	Angiostrongyliasis	Parasite	2002	Europe, Asia, Australia, New Guinea	Asia	M,A,I	Rodentia,Decapoda,Anura,Anura	Mammalia,Amphibia,Insecta	462	27	29	1.4	0.2	0.83	77	96	178	85	54	123.82	203.36	0.66	17620	103.86	36.56
China	Angiostrongyliasis	Parasite	2003	Europe, Asia, Australia, New Guinea	Asia	M,A,I	Rodentia,Decapoda,Anura,Anura	Mammalia,Amphibia,Insecta	462	27	29	1.4	0.2	0.83	77	96	178	85	54	123.82	203.36	0.66	17620	103.86	36.56
China	Angiostrongyliasis	Parasite	2004	Europe, Asia, Australia, New Guinea	Asia	M,A,I	Rodentia,Decapoda,Anura,Anura	Mammalia,Amphibia,Insecta	462	27	29	1.4	0.2	0.83	77	96	178	85	54	123.82	203.36	0.66	17620	103.86	36.56
China	Angiostrongyliasis	Parasite	2005	Europe, Asia, Australia, New Guinea	Asia	M,A,I	Rodentia,Decapoda,Anura,Anura	Mammalia,Amphibia,Insecta	462	27	29	1.4	0.2	0.83	77	96	178	85	54	123.82	203.36	0.66	17620	103.86	36.56
China	Angiostrongyliasis	Parasite	2006	Europe, Asia, Australia, New Guinea	Asia	M,A,I	Rodentia,Decapoda,Anura,Anura	Mammalia,Amphibia,Insecta	462	27	29	1.4	0.2	0.83	77	96	178	85	54	123.82	203.36	0.66	17620	103.86	36.56
China	Angiostrongyliasis	Parasite	2007	Europe, Asia, Australia, New Guinea	Asia	M,A,I	Rodentia,Decapoda,Anura,Anura	Mammalia,Amphibia,Insecta	462	27	29	1.4	0.2	0.83	77	96	178	85	54	123.82	203.36	0.66	17620	103.86	36.56
China	Angiostrongyliasis	Parasite	2011	Europe, Asia, Australia, New Guinea	Asia	M,A,I	Rodentia,Decapoda,Anura,Anura	Mammalia,Amphibia,Insecta	462	27	29	1.4	0.2	0.83	77	96	178	85	54	123.82	203.36	0.66	17620	103.86	36.56
China	Anthrax	Bacterium	1982	Europe, Asia, Australia, New Guinea	Asia	M	Artiodactyla	Mammalia	462	27	29	1.4	0.2	0.83	77	96	178	85	54	123.82	203.36	0.66	17620	103.86	36.56
China	Anthrax	Bacterium	2005	Europe, Asia, Australia, New Guinea	Asia	M	Artiodactyla	Mammalia	462	27	29	1.4	0.2	0.83	77	96	178	85	54	123.82	203.36	0.66	17620	103.86	36.56
China	Anthrax	Bacterium	2006	Europe, Asia, Australia, New Guinea	Asia	M	Artiodactyla	Mammalia	462	27	29	1.4	0.2	0.83	77	96	178	85	54	123.82	203.36	0.66	17620	103.86	36.56
China	Anthrax	Bacterium	2011	Europe, Asia, Australia, New Guinea	Asia	M	Artiodactyla	Mammalia	462	27	29	1.4	0.2	0.83	77	96	178	85	54	123.82	203.36	0.66	17620	103.86	36.56
China	Anthrax	Bacterium	2013	Europe, Asia, Australia, New Guinea	Asia	M	Artiodactyla	Mammalia	462	27	29	1.4	0.2	0.83	77	96	178	85	54	123.82	203.36	0.66	17620	103.86	36.56
China	Anthrax	Bacterium	2015	Europe, Asia, Australia, New Guinea	Asia	M	Artiodactyla	Mammalia	462	27	29	1.4	0.2	0.83	77	96	178	85	54	123.82	203.36	0.66	17620	103.86	36.56
China	Botulism	Bacterium	1980	Europe, Asia, Australia, New Guinea	Asia	M,B	Perissodactyla,Carnivora,Rodentia,Artiodactyla,Primates,Galliformes	Mammalia,Aves	462	27	29	1.4	0.2	0.83	77	96	178	85	54	123.82	203.36	0.66	17620	103.86	36.56
China	Botulism	Bacterium	1994	Europe, Asia, Australia, New Guinea	Asia	M,B	Perissodactyla,Carnivora,Rodentia,Artiodactyla,Primates,Galliformes	Mammalia,Aves	462	27	29	1.4	0.2	0.83	77	96	178	85	54	123.82	203.36	0.66	17620	103.86	36.56
China	Botulism	Bacterium	2007	Europe, Asia, Australia, New Guinea	Asia	M,B	Perissodactyla,Carnivora,Rodentia,Artiodactyla,Primates,Galliformes	Mammalia,Aves	462	27	29	1.4	0.2	0.83	77	96	178	85	54	123.82	203.36	0.66	17620	103.86	36.56
China	Botulism	Bacterium	2013	Europe, Asia, Australia, New Guinea	Asia	M,B	Perissodactyla,Carnivora,Rodentia,Artiodactyla,Primates,Galliformes	Mammalia,Aves	462	27	29	1.4	0.2	0.83	77	96	178	85	54	123.82	203.36	0.66	17620	103.86	36.56
China	Botulism	Bacterium	2015	Europe, Asia, Australia, New Guinea	Asia	M,B	Perissodactyla,Carnivora,Rodentia,Artiodactyla,Primates,Galliformes	Mammalia,Aves	462	27	29	1.4	0.2	0.83	77	96	178	85	54	123.82	203.36	0.66	17620	103.86	36.56
China	Botulism	Bacterium	2016	Europe, Asia, Australia, New Guinea	Asia	M,B	Perissodactyla,Carnivora,Rodentia,Artiodactyla,Primates,Galliformes	Mammalia,Aves	462	27	29	1.4	0.2	0.83	77	96	178	85	54	123.82	203.36	0.66	17620	103.86	36.56
China	Brucellosis	Bacterium	1938	Europe, Asia, Australia, New Guinea	Asia	M	Artiodactyla,Carnivora	Mammalia	462	27	29	1.4	0.2	0.83	77	96	178	85	54	123.82	203.36	0.66	17620	103.86	36.56
China	Brucellosis	Bacterium	1995	Europe, Asia, Australia, New Guinea	Asia	M	Artiodactyla,Carnivora	Mammalia	462	27	29	1.4	0.2	0.83	77	96	178	85	54	123.82	203.36	0.66	17620	103.86	36.56
China	Brucellosis	Bacterium	2009	Europe, Asia, Australia, New Guinea	Asia	M	Artiodactyla,Carnivora	Mammalia	462	27	29	1.4	0.2	0.83	77	96	178	85	54	123.82	203.36	0.66	17620	103.86	36.56
China	Brucellosis	Bacterium	2011	Europe, Asia, Australia, New Guinea	Asia	M	Artiodactyla,Carnivora	Mammalia	462	27	29	1.4	0.2	0.83	77	96	178	85	54	123.82	203.36	0.66	17620	103.86	36.56
China	Brucellosis	Bacterium	2012	Europe, Asia, Australia, New Guinea	Asia	M	Artiodactyla,Carnivora	Mammalia	462	27	29	1.4	0.2	0.83	77	96	178	85	54	123.82	203.36	0.66	17620	103.86	36.56
China	Brucellosis	Bacterium	2013	Europe, Asia, Australia, New Guinea	Asia	M	Artiodactyla,Carnivora	Mammalia	462	27	29	1.4	0.2	0.83	77	96	178	85	54	123.82	203.36	0.66	17620	103.86	36.56
China	Brucellosis	Bacterium	2014	Europe, Asia, Australia, New Guinea	Asia	M	Artiodactyla,Carnivora	Mammalia	462	27	29	1.4	0.2	0.83	77	96	178	85	54	123.82	203.36	0.66	17620	103.86	36.56
China	Brucellosis	Bacterium	2017	Europe, Asia, Australia, New Guinea	Asia	M	Artiodactyla,Carnivora	Mammalia	462	27	29	1.4	0.2	0.83	77	96	178	85	54	123.82	203.36	0.66	17620	103.86	36.56
China	Brucellosis	Bacterium	2019	Europe, Asia, Australia, New Guinea	Asia	M	Artiodactyla,Carnivora	Mammalia	462	27	29	1.4	0.2	0.83	77	96	178	85	54	123.82	203.36	0.66	17620	103.86	36.56
China	Campylobacteriosis	Bacterium	2007	Europe, Asia, Australia, New Guinea	Asia	M,B	Galliformes,Artiodactyla,Carnivora,Rodentia,Anseriformes,Charadriiformes,Passeriformes	Mammalia,Aves	462	27	29	1.4	0.2	0.83	77	96	178	85	54	123.82	203.36	0.66	17620	103.86	36.56
China	Campylobacteriosis	Bacterium	2018	Europe, Asia, Australia, New Guinea	Asia	M,B	Galliformes,Artiodactyla,Carnivora,Rodentia,Anseriformes,Charadriiformes,Passeriformes	Mammalia,Aves	462	27	29	1.4	0.2	0.83	77	96	178	85	54	123.82	203.36	0.66	17620	103.86	36.56
China	Campylobacteriosis	Bacterium	2019	Europe, Asia, Australia, New Guinea	Asia	M,B	Galliformes,Artiodactyla,Carnivora,Rodentia,Anseriformes,Charadriiformes,Passeriformes	Mammalia,Aves	462	27	29	1.4	0.2	0.83	77	96	178	85	54	123.82	203.36	0.66	17620	103.86	36.56
China	Chikungunya	Virus	2010	Europe, Asia, Australia, New Guinea	Asia	M,I	Primates,Diptera	Mammalia,Insecta	462	27	29	1.4	0.2	0.83	77	96	178	85	54	123.82	203.36	0.66	17620	103.86	36.56
China	Chikungunya	Virus	2017	Europe, Asia, Australia, New Guinea	Asia	M,I	Primates,Diptera	Mammalia,Insecta	462	27	29	1.4	0.2	0.83	77	96	178	85	54	123.82	203.36	0.66	17620	103.86	36.56
China	Clonorchiasis	Parasite	1987	Europe, Asia, Australia, New Guinea	Asia	M,I	Carnivora,Artiodactyla,Stylommatophora,Mesogastropoda	Mammalia,Gastropoda	462	27	29	1.4	0.2	0.83	77	96	178	85	54	123.82	203.36	0.66	17620	103.86	36.56
China	Clonorchiasis	Parasite	2008	Europe, Asia, Australia, New Guinea	Asia	M,I	Carnivora,Artiodactyla,Stylommatophora,Mesogastropoda	Mammalia,Gastropoda	462	27	29	1.4	0.2	0.83	77	96	178	85	54	123.82	203.36	0.66	17620	103.86	36.56
China	Crimean-Congo hemorrhagic fever	Virus	1968	Europe, Asia, Australia, New Guinea	Asia	M,B,I	Artiodactyla,Columbiformes,Galliformes,Ixodida,Lagomorpha,Passeriformes,Acarina	Mammalia,Aves,Arachnida	462	27	29	1.4	0.2	0.83	77	96	178	85	54	123.82	203.36	0.66	17620	103.86	36.56
China	Cryptosporidiosis	Parasite	2007	Europe, Asia, Australia, New Guinea	Asia	M,B	Artiodactyla,Galliformes,Rodentia,Carnivora,Primates,Perissodactyla,Lagomorpha,Didelphimorphia,Anseriformes	Mammalia,Aves	462	27	29	1.4	0.2	0.83	77	96	178	85	54	123.82	203.36	0.66	17620	103.86	36.56
China	Cryptosporidiosis	Parasite	2016	Europe, Asia, Australia, New Guinea	Asia	M,B	Artiodactyla,Galliformes,Rodentia,Carnivora,Primates,Perissodactyla,Lagomorpha,Didelphimorphia,Anseriformes	Mammalia,Aves	462	27	29	1.4	0.2	0.83	77	96	178	85	54	123.82	203.36	0.66	17620	103.86	36.56
China	Cysticercosis	Parasite	1997	Europe, Asia, Australia, New Guinea	Asia	M	Artiodactyla	Mammalia	462	27	29	1.4	0.2	0.83	77	96	178	85	54	123.82	203.36	0.66	17620	103.86	36.56
China	Dengue	Virus	1978	Europe, Asia, Australia, New Guinea	Asia	M,I	Diptera,Primates	Mammalia,Insecta	462	27	29	1.4	0.2	0.83	77	96	178	85	54	123.82	203.36	0.66	17620	103.86	36.56
China	Dengue	Virus	1979	Europe, Asia, Australia, New Guinea	Asia	M,I	Diptera,Primates	Mammalia,Insecta	462	27	29	1.4	0.2	0.83	77	96	178	85	54	123.82	203.36	0.66	17620	103.86	36.56
China	Dengue	Virus	1980	Europe, Asia, Australia, New Guinea	Asia	M,I	Diptera,Primates	Mammalia,Insecta	462	27	29	1.4	0.2	0.83	77	96	178	85	54	123.82	203.36	0.66	17620	103.86	36.56
China	Dengue	Virus	1985	Europe, Asia, Australia, New Guinea	Asia	M,I	Diptera,Primates	Mammalia,Insecta	462	27	29	1.4	0.2	0.83	77	96	178	85	54	123.82	203.36	0.66	17620	103.86	36.56
China	Dengue	Virus	1991	Europe, Asia, Australia, New Guinea	Asia	M,I	Diptera,Primates	Mammalia,Insecta	462	27	29	1.4	0.2	0.83	77	96	178	85	54	123.82	203.36	0.66	17620	103.86	36.56
China	Dengue	Virus	2002	Europe, Asia, Australia, New Guinea	Asia	M,I	Diptera,Primates	Mammalia,Insecta	462	27	29	1.4	0.2	0.83	77	96	178	85	54	123.82	203.36	0.66	17620	103.86	36.56
China	Dengue	Virus	2004	Europe, Asia, Australia, New Guinea	Asia	M,I	Diptera,Primates	Mammalia,Insecta	462	27	29	1.4	0.2	0.83	77	96	178	85	54	123.82	203.36	0.66	17620	103.86	36.56
China	Dengue	Virus	2006	Europe, Asia, Australia, New Guinea	Asia	M,I	Diptera,Primates	Mammalia,Insecta	462	27	29	1.4	0.2	0.83	77	96	178	85	54	123.82	203.36	0.66	17620	103.86	36.56
China	Dengue	Virus	2008	Europe, Asia, Australia, New Guinea	Asia	M,I	Diptera,Primates	Mammalia,Insecta	462	27	29	1.4	0.2	0.83	77	96	178	85	54	123.82	203.36	0.66	17620	103.86	36.56
China	Dengue	Virus	2009	Europe, Asia, Australia, New Guinea	Asia	M,I	Diptera,Primates	Mammalia,Insecta	462	27	29	1.4	0.2	0.83	77	96	178	85	54	123.82	203.36	0.66	17620	103.86	36.56
China	Dengue	Virus	2010	Europe, Asia, Australia, New Guinea	Asia	M,I	Diptera,Primates	Mammalia,Insecta	462	27	29	1.4	0.2	0.83	77	96	178	85	54	123.82	203.36	0.66	17620	103.86	36.56
China	Dengue	Virus	2012	Europe, Asia, Australia, New Guinea	Asia	M,I	Diptera,Primates	Mammalia,Insecta	462	27	29	1.4	0.2	0.83	77	96	178	85	54	123.82	203.36	0.66	17620	103.86	36.56
China	Dengue	Virus	2013	Europe, Asia, Australia, New Guinea	Asia	M,I	Diptera,Primates	Mammalia,Insecta	462	27	29	1.4	0.2	0.83	77	96	178	85	54	123.82	203.36	0.66	17620	103.86	36.56
China	Dengue	Virus	2014	Europe, Asia, Australia, New Guinea	Asia	M,I	Diptera,Primates	Mammalia,Insecta	462	27	29	1.4	0.2	0.83	77	96	178	85	54	123.82	203.36	0.66	17620	103.86	36.56
China	Dengue	Virus	2015	Europe, Asia, Australia, New Guinea	Asia	M,I	Diptera,Primates	Mammalia,Insecta	462	27	29	1.4	0.2	0.83	77	96	178	85	54	123.82	203.36	0.66	17620	103.86	36.56
China	Dengue	Virus	2017	Europe, Asia, Australia, New Guinea	Asia	M,I	Diptera,Primates	Mammalia,Insecta	462	27	29	1.4	0.2	0.83	77	96	178	85	54	123.82	203.36	0.66	17620	103.86	36.56
China	Dengue	Virus	2018	Europe, Asia, Australia, New Guinea	Asia	M,I	Diptera,Primates	Mammalia,Insecta	462	27	29	1.4	0.2	0.83	77	96	178	85	54	123.82	203.36	0.66	17620	103.86	36.56
China	Dengue	Virus	2019	Europe, Asia, Australia, New Guinea	Asia	M,I	Diptera,Primates	Mammalia,Insecta	462	27	29	1.4	0.2	0.83	77	96	178	85	54	123.82	203.36	0.66	17620	103.86	36.56
China	Dermatophytosis	Fungus	2004	Europe, Asia, Australia, New Guinea	Asia	M	Marsupialia,Lagomorpha,Artiodactyla,Perissodactyla,Carnivora,Erinaceomorpha,Rodentia	Mammalia	462	27	29	1.4	0.2	0.83	77	96	178	85	54	123.82	203.36	0.66	17620	103.86	36.56
China	Dermatophytosis	Fungus	2006	Europe, Asia, Australia, New Guinea	Asia	M	Marsupialia,Lagomorpha,Artiodactyla,Perissodactyla,Carnivora,Erinaceomorpha,Rodentia	Mammalia	462	27	29	1.4	0.2	0.83	77	96	178	85	54	123.82	203.36	0.66	17620	103.86	36.56
China	Escherichia coli diarrhea	Bacterium	1984	Europe, Asia, Australia, New Guinea	Asia	M,B	Artiodactyla,Anseriformes,Gruiformes,Pelecaniformes,Phoenicopteriformes,Suliformes,Passeriformes,Galliformes,Falconiformes,Lagomorpha	Mammalia,Aves	462	27	29	1.4	0.2	0.83	77	96	178	85	54	123.82	203.36	0.66	17620	103.86	36.56
China	Escherichia coli diarrhea	Bacterium	1987	Europe, Asia, Australia, New Guinea	Asia	M,B	Artiodactyla,Anseriformes,Gruiformes,Pelecaniformes,Phoenicopteriformes,Suliformes,Passeriformes,Galliformes,Falconiformes,Lagomorpha	Mammalia,Aves	462	27	29	1.4	0.2	0.83	77	96	178	85	54	123.82	203.36	0.66	17620	103.86	36.56
China	Escherichia coli diarrhea	Bacterium	1999	Europe, Asia, Australia, New Guinea	Asia	M,B	Artiodactyla,Anseriformes,Gruiformes,Pelecaniformes,Phoenicopteriformes,Suliformes,Passeriformes,Galliformes,Falconiformes,Lagomorpha	Mammalia,Aves	462	27	29	1.4	0.2	0.83	77	96	178	85	54	123.82	203.36	0.66	17620	103.86	36.56
China	Escherichia coli diarrhea	Bacterium	2002	Europe, Asia, Australia, New Guinea	Asia	M,B	Artiodactyla,Anseriformes,Gruiformes,Pelecaniformes,Phoenicopteriformes,Suliformes,Passeriformes,Galliformes,Falconiformes,Lagomorpha	Mammalia,Aves	462	27	29	1.4	0.2	0.83	77	96	178	85	54	123.82	203.36	0.66	17620	103.86	36.56
China	Escherichia coli diarrhea	Bacterium	2007	Europe, Asia, Australia, New Guinea	Asia	M,B	Artiodactyla,Anseriformes,Gruiformes,Pelecaniformes,Phoenicopteriformes,Suliformes,Passeriformes,Galliformes,Falconiformes,Lagomorpha	Mammalia,Aves	462	27	29	1.4	0.2	0.83	77	96	178	85	54	123.82	203.36	0.66	17620	103.86	36.56
China	Escherichia coli diarrhea	Bacterium	2010	Europe, Asia, Australia, New Guinea	Asia	M,B	Artiodactyla,Anseriformes,Gruiformes,Pelecaniformes,Phoenicopteriformes,Suliformes,Passeriformes,Galliformes,Falconiformes,Lagomorpha	Mammalia,Aves	462	27	29	1.4	0.2	0.83	77	96	178	85	54	123.82	203.36	0.66	17620	103.86	36.56
China	Escherichia coli diarrhea	Bacterium	2012	Europe, Asia, Australia, New Guinea	Asia	M,B	Artiodactyla,Anseriformes,Gruiformes,Pelecaniformes,Phoenicopteriformes,Suliformes,Passeriformes,Galliformes,Falconiformes,Lagomorpha	Mammalia,Aves	462	27	29	1.4	0.2	0.83	77	96	178	85	54	123.82	203.36	0.66	17620	103.86	36.56
China	Escherichia coli diarrhea	Bacterium	2014	Europe, Asia, Australia, New Guinea	Asia	M,B	Artiodactyla,Anseriformes,Gruiformes,Pelecaniformes,Phoenicopteriformes,Suliformes,Passeriformes,Galliformes,Falconiformes,Lagomorpha	Mammalia,Aves	462	27	29	1.4	0.2	0.83	77	96	178	85	54	123.82	203.36	0.66	17620	103.86	36.56
China	Escherichia coli diarrhea	Bacterium	2015	Europe, Asia, Australia, New Guinea	Asia	M,B	Artiodactyla,Anseriformes,Gruiformes,Pelecaniformes,Phoenicopteriformes,Suliformes,Passeriformes,Galliformes,Falconiformes,Lagomorpha	Mammalia,Aves	462	27	29	1.4	0.2	0.83	77	96	178	85	54	123.82	203.36	0.66	17620	103.86	36.56
China	Fascioliasis	Parasite	2011	Europe, Asia, Australia, New Guinea	Asia	M,I	Artiodactyla,Stylommatophora,Basommatophora,Mesogastropoda	Mammalia,Gastropoda	462	27	29	1.4	0.2	0.83	77	96	178	85	54	123.82	203.36	0.66	17620	103.86	36.56
China	Hantaviruses - Old World	Virus	1985	Europe, Asia, Australia, New Guinea	Asia	M	Rodentia,Chiroptera	Mammalia	462	27	29	1.4	0.2	0.83	77	96	178	85	54	123.82	203.36	0.66	17620	103.86	36.56
China	Hantaviruses - Old World	Virus	2003	Europe, Asia, Australia, New Guinea	Asia	M	Rodentia,Chiroptera	Mammalia	462	27	29	1.4	0.2	0.83	77	96	178	85	54	123.82	203.36	0.66	17620	103.86	36.56
China	Hantaviruses - Old World	Virus	2012	Europe, Asia, Australia, New Guinea	Asia	M	Rodentia,Chiroptera	Mammalia	462	27	29	1.4	0.2	0.83	77	96	178	85	54	123.82	203.36	0.66	17620	103.86	36.56
China	Hepatitis A	Virus	1978	Europe, Asia, Australia, New Guinea	Asia	M	Primates	Mammalia	462	27	29	1.4	0.2	0.83	77	96	178	85	54	123.82	203.36	0.66	17620	103.86	36.56
China	Hepatitis A	Virus	1985	Europe, Asia, Australia, New Guinea	Asia	M	Primates	Mammalia	462	27	29	1.4	0.2	0.83	77	96	178	85	54	123.82	203.36	0.66	17620	103.86	36.56
China	Hepatitis A	Virus	1988	Europe, Asia, Australia, New Guinea	Asia	M	Primates	Mammalia	462	27	29	1.4	0.2	0.83	77	96	178	85	54	123.82	203.36	0.66	17620	103.86	36.56
China	Hepatitis A	Virus	2001	Europe, Asia, Australia, New Guinea	Asia	M	Primates	Mammalia	462	27	29	1.4	0.2	0.83	77	96	178	85	54	123.82	203.36	0.66	17620	103.86	36.56
China	Hepatitis A	Virus	2003	Europe, Asia, Australia, New Guinea	Asia	M	Primates	Mammalia	462	27	29	1.4	0.2	0.83	77	96	178	85	54	123.82	203.36	0.66	17620	103.86	36.56
[truncated: 8,670 more rows]
